# Supplementary material for: ScRNA-seq unveils the functional characteristics of glioma-associated macrophages and the regulatory effects of chlorogenic acid on the immune microenvironment—a study based on mouse models and clinical practice
Source: Front Immunol. 2025 Jan 10;15:1494806. doi: 10.3389/fimmu.2024.1494806 (PMC11757274; doi:10.3389/fimmu.2024.1494806)
Supplement: Supplementary file 1 [file DataSheet1.zip]

Archive with 31 entries (30 files):
- Supplementary Material /
- Supplementary Material /Figure S3.tiff
- __MACOSX/Supplementary Material /._Figure S3.tiff
- Supplementary Material /Table S1.xlsx
- __MACOSX/Supplementary Material /._Table S1.xlsx
- Supplementary Material /.DS_Store
- __MACOSX/Supplementary Material /._.DS_Store
- Supplementary Material /Figure S4.tif
- __MACOSX/Supplementary Material /._Figure S4.tif
- Supplementary Material /Figure S5.tif
- __MACOSX/Supplementary Material /._Figure S5.tif
- Supplementary Material /Figure S2.tif
- __MACOSX/Supplementary Material /._Figure S2.tif
- Supplementary Material /Table S4.xlsx
- __MACOSX/Supplementary Material /._Table S4.xlsx
- Supplementary Material /Figure S1.pdf
- __MACOSX/Supplementary Material /._Figure S1.pdf
- Supplementary Material /Figure S2.pdf
- __MACOSX/Supplementary Material /._Figure S2.pdf
- Supplementary Material /Table S3.xlsx
- __MACOSX/Supplementary Material /._Table S3.xlsx
- Supplementary Material /Figure S3.pdf
- __MACOSX/Supplementary Material /._Figure S3.pdf
- Supplementary Material /Table S2.xlsx
- __MACOSX/Supplementary Material /._Table S2.xlsx
- Supplementary Material /Figure S6.pdf
- __MACOSX/Supplementary Material /._Figure S6.pdf
- Supplementary Material /Figure S4.pdf
- __MACOSX/Supplementary Material /._Figure S4.pdf
- Supplementary Material /Figure S5.pdf
- __MACOSX/Supplementary Material /._Figure S5.pdf
