# Supplementary material for: ScRNA-seq unveils the functional characteristics of glioma-associated macrophages and the regulatory effects of chlorogenic acid on the immune microenvironment—a study based on mouse models and clinical practice
Source: Front Immunol. 2025 Jan 10;15:1494806. doi: 10.3389/fimmu.2024.1494806 (PMC11757274; doi:10.3389/fimmu.2024.1494806)
Supplement: Supplementary file 1 [file DataSheet1.zip › Supplementary Material /Table S4.xlsx]

## Sheet: MG-GOBP
ID	Description	setSize	enrichmentScore	NES	pvalue	p.adjust	qvalue	rank	leading_edge	core_enrichment
R-MMU-6798695	R-MMU-6798695	Neutrophil degranulation	439	0.531601	1.89034	1e-10	1.02e-07	9.45e-08	2120	tags=32%, list=13%, signal=28%	Ctsd/Ctsb/Creg1/Arg1/Lyz2/Cd93/C3/Clec12a/Psap/Ptpn6/Pnp/Bst2/Prkcd/Ctss/H2-Q7/Mndal/Ttr/Gns/Hspa8/Cd68/Man2b1/Dynll1/Clec5a/Bri3/Manba/H2-T23/H2-K1/Snap29/Grn/Mlec/B4galt1/Hexb/Cotl1/Syngr1/Vcp/Arl8a/Apeh/Ctsz/Ctsh/Mmp9/Rab5c/Cant1/Sirpa/Pycard/Cfp/Sell/Lamp1/Ctsa/Anxa2/Gsdmd/Atp6v1d/Hmha1/S100a9/Mapk1/Armc8/H2-M2/Anpep/Pdxk/9030624J02Rik/Psmb7/Plac8/Lamp2/Nfam1/Tmbim1/Tmem173/Ifi204/Rab18/Ap2a2…
R-MMU-1474228	R-MMU-1474228	Degradation of the extracellular matrix	77	0.709417	2.07935	3.37e-07	0.000172264	0.00015933	309	tags=10%, list=2%, signal=10%	Spp1/Ctsd/Fn1/Ctsb/Ctss/Cdh1/Adam15/Mmp9
R-MMU-1474244	R-MMU-1474244	Extracellular matrix organization	189	0.566239	1.84601	6.36e-07	0.000216688	0.000200418	1280	tags=10%, list=8%, signal=9%	Spp1/Ctsd/Fn1/Ctsb/Ctss/Plod3/Cdh1/Tgfb1/Adam15/Mmp9/Itgax/Mmp8/P4ha1/Capn1/Colgalt1/F11r/Emilin2/Itga6/Icam1
R-MMU-9006934	R-MMU-9006934	Signaling by Receptor Tyrosine Kinases	354	0.476507	1.65535	4.24e-06	0.00108349	0.00100213	1963	tags=19%, list=12%, signal=18%	Spp1/Fn1/Nrp1/Axl/Ptpn6/Prkcd/Spint1/Igf1/Prkcb/Flt1/Hbegf/Atp6v0b/Atp6v1b2/Ncf2/Atp6v0d2/Matk/Elmo1/Mmp9/Nrp2/Wwp1/Atp6v1d/Mapk1/Tns4/Sh3gl1/Cbl/Grb2/Mapkapk3/Elmo2/Ncf1/Tec/Ap2a2/Sh3kbp1/Polr2l/Tcirg1/Ap2b1/Atp6v0a1/Calm2/Hdac2/Dusp7/Atp6ap1/Calm3/Braf/Pik3r4/Prkaca/Atp6v1c1/Ptpn18/Tns3/Eps15/Atp6v0d1/Jak2/Ctnna1/Actb/Psenen/Atp6v0a2/Flt3l/Ptpn1/Ep300/Jak3/Itch/Sh2b3/Hras/Polr2f/Akt1/Polr2a/Abi…
R-MMU-381426	R-MMU-381426	Regulation of Insulin-like Growth Factor (IGF) transport and uptake by Insulin-like Growth Factor Binding Proteins (IGFBPs)	92	0.643187	1.92785	6.52e-06	0.00130568	0.00120764	2112	tags=23%, list=13%, signal=20%	Spp1/Fn1/Apoe/C3/Igf1/Igfbp4/Pdia6/Fam20c/Csf1/Dnajc3/Shisa5/C4b/Fuca2/Hsp90b1/Nucb1/Men1/Igfbp6/Ckap4/Wfs1/Apol9b/Prkcsh
R-MMU-556833	R-MMU-556833	Metabolism of lipids	489	0.424377	1.51765	7.67e-06	0.00130568	0.00120764	3521	tags=31%, list=21%, signal=25%	Hexa/Psap/Pla2g15/Hacd4/Pik3cd/Cyp4f18/Ddhd1/Tbxas1/Oxct1/Acer3/Hexb/Abcc1/Sgpl1/Idi1/Plekha2/Elovl1/Esyt1/Alox5ap/Ocrl/Ctsa/Msmo1/Taz/Ptgs1/Acox1/Csnk2a1/Hpgds/Acadm/Pik3r6/Tmem55b/Mtmr1/Tbl1xr1/Osbpl1a/Ltc4s/Sacm1l/Fabp4/Pip4k2a/Stard3nl/Rab14/Cdipt/Akr1b3/Arsb/Sgms1/Pik3r4/Fdps/Agpat1/Ormdl2/Cpt2/Cerk/Agps/Acadvl/Ppard/Fdx1/Med1/Pcyt2/Mbtps2/Agk/Hadha/Srebf2/Ggt5/Slc44a2/Tbl1x/Gpd1l/Tspo/Acot1…
R-MMU-8957275	R-MMU-8957275	Post-translational protein phosphorylation	88	0.632336	1.89139	4.17e-05	0.00609061	0.0056333	2112	tags=22%, list=13%, signal=19%	Spp1/Fn1/Apoe/C3/Igfbp4/Pdia6/Fam20c/Csf1/Dnajc3/Shisa5/C4b/Fuca2/Hsp90b1/Nucb1/Men1/Ckap4/Wfs1/Apol9b/Prkcsh
R-MMU-917977	R-MMU-917977	Transferrin endocytosis and recycling	28	0.777009	1.87573	7.75e-05	0.00989711	0.00915399	1301	tags=39%, list=8%, signal=36%	Atp6v0b/Atp6v1b2/Hfe/Atp6v0d2/Atp6v1d/Tcirg1/Atp6v0a1/Atp6ap1/Atp6v1c1/Atp6v0d1/Atp6v0a2
R-MMU-983170	R-MMU-983170	Antigen Presentation: Folding, assembly and peptide loading of class I MHC	31	0.747191	1.86825	0.000194892	0.019918	0.0184224	2641	tags=58%, list=16%, signal=49%	H2-Q7/Hspa5/H2-T23/H2-K1/H2-M2/Bcap31/Tap1/Canx/Calr/H2-Q6/Sec31a/Tap2/Tapbp/B2m/Sec24b/Sec24c/Sec24a/Sec13
R-MMU-216083	R-MMU-216083	Integrin cell surface interactions	57	0.661393	1.83801	0.000194817	0.019918	0.0184224	1280	tags=11%, list=8%, signal=10%	Spp1/Fn1/Cdh1/Itgax/F11r/Icam1
R-MMU-77387	R-MMU-77387	Insulin receptor recycling	23	0.781048	1.81241	0.000861825	0.0715746	0.0662004	1301	tags=43%, list=8%, signal=40%	Atp6v0b/Atp6v1b2/Atp6v0d2/Atp6v1d/Tcirg1/Atp6v0a1/Atp6ap1/Atp6v1c1/Atp6v0d1/Atp6v0a2
R-MMU-1222556	R-MMU-1222556	ROS and RNS production in phagocytes	31	0.705585	1.76422	0.000987778	0.0715746	0.0662004	1301	tags=39%, list=8%, signal=36%	Atp6v0b/Atp6v1b2/Ncf2/Atp6v0d2/Atp6v1d/Ncf1/Tcirg1/Atp6v0a1/Hvcn1/Atp6v1c1/Atp6v0d1/Atp6v0a2
R-MMU-2129379	R-MMU-2129379	Molecules associated with elastic fibres	29	0.711897	1.72678	0.00103511	0.0715746	0.0662004	1211	tags=10%, list=7%, signal=10%	Fn1/Tgfb1/Emilin2
R-MMU-2022857	R-MMU-2022857	Keratan sulfate degradation	11	0.881341	1.72481	0.0010968	0.0715746	0.0662004	253	tags=27%, list=2%, signal=27%	Hexa/Gns/Hexb
R-MMU-1369062	R-MMU-1369062	ABC transporters in lipid homeostasis	12	0.849904	1.70679	0.00112054	0.0715746	0.0662004	1720	tags=50%, list=10%, signal=45%	Abcg1/Abca7/Abca3/Pex3/Abcd3/Abcd2
R-MMU-983712	R-MMU-983712	Ion channel transport	127	0.535673	1.66569	0.000885465	0.0715746	0.0662004	2274	tags=24%, list=14%, signal=21%	Ostm1/Atp6v0b/Atp6v1b2/Atp2c1/Atp6v0d2/Trpv2/Wwp1/Atp6v1d/Atp1a3/Camk2d/Sgk3/Clcn5/Tcirg1/Scnn1a/Atp6v0a1/Calm2/Atp6ap1/Atp13a1/Calm3/Atp8b4/Ttyh3/Atp6v1c1/Raf1/Atp6v0d1/Atp6v0a2/Camk2a/Clcn6/Atp9b/Atp8a1/Pdzd11/Clcn4
R-MMU-196854	R-MMU-196854	Metabolism of vitamins and cofactors	145	0.493742	1.56599	0.00126793	0.0762247	0.0705014	3037	tags=26%, list=19%, signal=22%	Apoe/Parp14/Ttr/Mthfs/Acp5/Abcc1/Lpl/Pdxk/Mmadhc/Tcn2/Mthfr/Pank3/Coq2/Calm2/Calm3/Coasy/Parp9/Parp10/Ppcdc/Slc25a19/Mocs1/Pts/Pnpo/Akt1/Pdzd11/Nampt/Apoa1bp/Mthfd1/Bco2/Rdh11/Fasn/Pank4/Slc25a32/Cyb5a/Mccc1/Flad1/Mthfd1l/Gphn
R-MMU-446203	R-MMU-446203	Asparagine N-linked glycosylation	240	0.448171	1.50147	0.00141785	0.0805024	0.0744579	3280	tags=38%, list=20%, signal=30%	Dynll1/Rab1a/Mgat1/Nus1/B4galt1/Vcp/Ctsz/Man2a2/Dpm3/Psmc1/Lman1/Lman2l/Dctn5/Ctsa/Sec22b/Fuom/Nagk/Arfgap2/Canx/Arfgap1/Ykt6/Arcn1/Calr/St3gal4/Rab1b/Trappc3/Fut8/Lman2/Sec16a/St6galnac6/Actr1a/Sec31a/Man1c1/Cog6/Scfd1/Cog8/Dync1i2/Manea/Tmed3/Dpm1/Napg/St3gal2/Trappc9/Amdhd2/Mcfd2/Alg8/Renbp/Trappc6a/Trappc1/Mgat4b/Bet1/Gne/Nsf/Actr10/St6gal1/Cog4/Fpgt/St6galnac4/Arf3/Copa/Tbc1d20/Engase/Golgb1…
R-MMU-174824	R-MMU-174824	Plasma lipoprotein assembly, remodeling, and clearance	53	0.616042	1.69839	0.00150216	0.0808005	0.0747336	1735	tags=28%, list=11%, signal=25%	Pltp/Apoe/Abcg1/Soat1/Nr1h3/Lpl/Npc1/Ap2a2/Ap2b1/Nceh1/Scarb1/Prkaca/Npc2/Lmf1/Ldlr
R-MMU-399956	R-MMU-399956	CRMPs in Sema3A signaling	15	0.82241	1.74668	0.00177476	0.0863716	0.0798864	1101	tags=27%, list=7%, signal=25%	Nrp1/Plxna1/Dpysl2/Cdk5
R-MMU-8963899	R-MMU-8963899	Plasma lipoprotein remodeling	19	0.784872	1.74051	0.00174675	0.0863716	0.0798864	274	tags=21%, list=2%, signal=21%	Pltp/Apoe/Abcg1/Lpl
R-MMU-983169	R-MMU-983169	Class I MHC mediated antigen processing & presentation	319	0.417184	1.43008	0.00216184	0.100427	0.0928867	2641	tags=27%, list=16%, signal=23%	H2-Q7/Hspa5/Ube3a/Mrc1/H2-T23/H2-K1/Psme2b/Psmb10/Ncf2/Anapc5/Ube2l6/Fcgr1/Psmc1/Npepps/Ube2j1/Wwp1/Dtx3l/Ube4a/H2-M2/Sec22b/Bcap31/Uba7/Psmb7/Rnf144b/Fbxl19/Ncf1/Herc4/Tap1/Fbxw7/Keap1/Canx/Ltn1/Ube2d1/Rnf14/Trip12/Calr/Rnf123/Rnf114/Uba1/H2-Q6/Psma6/Psma7/Rbbp6/Sec31a/Mib2/Psmb9/Anapc1/Psmd7/Atg7/Herc2/Itch/Rbx1/Psme4/Psmd5/Tap2/Fbxo22/Det1/Ube3c/Ube2r2/Fbxl3/Fbxw8/Tapbp/B2m/Ube2q2/Ube2w/Vhl/Ps…
R-MMU-9012999	R-MMU-9012999	RHO GTPase cycle	375	0.390531	1.36579	0.00226964	0.100524	0.0929762	1915	tags=19%, list=12%, signal=17%	Hspe1/Plxna1/Arhgef1/Hnrnpc/Ncf2/Rbm39/Vcp/Pkn1/Twf1/Trio/Taok3/Lman1/Tor1aip1/Prex1/Abr/Esyt1/Arhgap17/Ocrl/Map3k11/Arhgap15/Akap13/Hmha1/Arhgap30/Bcap31/Dock11/Arhgap24/Grb2/Gmip/Elmo2/Ncf1/Stard8/Arhgap19/Mtmr1/Senp1/Arap1/Ykt6/Atp6ap1/Uhrf1bp1l/Nudc/Git2/Sh3bp1/Rbbp6/Fgd2/Ndufa5/Git1/Pgrmc2/Tmem59/Faf2/Scfd1/Actb/Diaph2/Stip1/Rras2/Arhgef2/Dock2/Iqgap2/Arhgap39/Abcd3/Arhgap10/Tnfaip1/Stk38/Tm…
R-MMU-372790	R-MMU-372790	Signaling by GPCR	380	0.389123	1.3597	0.00236064	0.100524	0.0929762	2834	tags=19%, list=17%, signal=16%	Fn1/Adgre1/C3/Psap/Prkcd/Cxcr4/Ccl17/Hbegf/Abhd12/Arhgef1/Rgs2/Trio/Ece1/Prex1/Abr/Akap13/Mapk1/Grb2/Rgs19/Cmklr1/Adcy7/Lpar6/Pik3r6/Calm2/Ffar2/Ccl6/Calm3/Gpr183/Daglb/Gpr84/C3ar1/Gna15/Prkaca/Fgd2/Cdk5/Gng2/Anxa1/Rgs14/P2ry6/Grk5/Arhgef2/P2ry12/Pde4a/Gnai2/Hras/S1pr2/Akt1/Cxcr2/Hebp1/Itsn1/Cx3cr1/Gnas/P2ry14/Gng10/Mgll/P2ry10/Gpr18/Cnr2/Prkar1b/Adora2b/Akt2/Hrh2/Pik3r1/Dgkd/Pik3ca/Creb1/Mapk3/G…
R-MMU-9709957	R-MMU-9709957	Sensory Perception	64	0.56684	1.61887	0.00284241	0.116198	0.107473	1219	tags=14%, list=7%, signal=13%	Apoe/Dhrs3/Ttr/Metap2/Lpl/Scnn1a/Calm2/Calm3/Guca1a
R-MMU-1236974	R-MMU-1236974	ER-Phagosome pathway	24	0.724779	1.70227	0.00317498	0.116973	0.10819	1802	tags=46%, list=11%, signal=41%	H2-Q7/H2-T23/H2-K1/H2-M2/Sec22b/Tap1/Calr/H2-Q6/Tap2/Tapbp/B2m
R-MMU-1660662	R-MMU-1660662	Glycosphingolipid metabolism	36	0.665084	1.68598	0.00321253	0.116973	0.10819	3071	tags=39%, list=19%, signal=32%	Hexa/Psap/Hexb/Esyt1/Ctsa/Arsb/Cerk/Smpd1/Asah1/Gba2/Neu1/Arsg/Gm2a/Cptp
R-MMU-917937	R-MMU-917937	Iron uptake and transport	51	0.612137	1.6817	0.00313772	0.116973	0.10819	1301	tags=29%, list=8%, signal=27%	Atp6v0b/Atp6v1b2/Hfe/Atp6v0d2/Atp6v1d/Mfsd7b/Slc11a2/Tcirg1/Atp6v0a1/Atp6ap1/Aco1/Atp6v1c1/Atp6v0d1/Cand1/Atp6v0a2
R-MMU-1474290	R-MMU-1474290	Collagen formation	61	0.579759	1.6304	0.0033192	0.116973	0.10819	961	tags=10%, list=6%, signal=9%	Ctsb/Ctss/Plod3/Mmp9/P4ha1/Colgalt1
R-MMU-1442490	R-MMU-1442490	Collagen degradation	37	0.653945	1.66324	0.00364862	0.124296	0.114964	768	tags=11%, list=5%, signal=10%	Ctsd/Ctsb/Mmp9/Mmp8
R-MMU-913531	R-MMU-913531	Interferon Signaling	53	0.578982	1.59622	0.00450219	0.148427	0.137282	1669	tags=36%, list=10%, signal=32%	Usp18/Ptpn6/Prkcd/Ddx58/Ube2l6/Ifngr2/Irf9/Uba7/Abce1/Camk2d/Ppm1b/Eif2ak2/Jak2/Arih1/Irf3/Ptpn1/Eif4a2/Camk2a/Kpnb1
R-MMU-166658	R-MMU-166658	Complement cascade	29	0.664626	1.61212	0.00481858	0.153893	0.142338	2575	tags=31%, list=16%, signal=26%	C3/Cfp/C1qb/C4b/C3ar1/C1qa/C1qc/Cr1l/C1ra
R-MMU-1566948	R-MMU-1566948	Elastic fibre formation	36	0.650794	1.64975	0.00515733	0.157362	0.145547	124	tags=6%, list=1%, signal=6%	Fn1/Tgfb1
R-MMU-8980692	R-MMU-8980692	RHOA GTPase cycle	128	0.481229	1.50062	0.00523514	0.157362	0.145547	2423	tags=27%, list=15%, signal=23%	Arhgef1/Pkn1/Trio/Lman1/Prex1/Abr/Akap13/Hmha1/Arhgap30/Bcap31/Arhgap24/Gmip/Stard8/Arhgap19/Arap1/Ykt6/Atp6ap1/Pgrmc2/Faf2/Scfd1/Arhgef2/Dock2/Arhgap39/Abcd3/Arhgap10/Tmem87a/Diaph1/Arhgap9/Arhgap31/Ophn1/Arhgap26/Emc3/Myo9a/Pik3r1
R-MMU-5668599	R-MMU-5668599	RHO GTPases Activate NADPH Oxidases	21	0.715348	1.62764	0.00545983	0.159427	0.147457	967	tags=33%, list=6%, signal=31%	Prkcd/Prkcb/Ncf2/S100a9/Mapk1/Ncf1/Pik3r4
R-MMU-8955332	R-MMU-8955332	Carboxyterminal post-translational modifications of tubulin	21	-0.714502	-1.60993	0.00562333	0.15964	0.147654	2775	tags=43%, list=17%, signal=36%	Tuba1b/Tuba1a/Tubb4b/Ttll12/Tuba4a/Tubb2a/Ttll4/Tubb6/Tuba1c
R-MMU-977606	R-MMU-977606	Regulation of Complement cascade	25	0.710013	1.67534	0.0060939	0.163894	0.151588	2575	tags=36%, list=16%, signal=30%	C3/Cfp/C1qb/C4b/C3ar1/C1qa/C1qc/Cr1l/C1ra
R-MMU-416700	R-MMU-416700	Other semaphorin interactions	12	0.805547	1.61771	0.00602289	0.163894	0.151588	1382	tags=42%, list=8%, signal=38%	Plxna1/Trem2/Sema4d/Sema4a/Plxnc1
R-MMU-199991	R-MMU-199991	Membrane Trafficking	498	0.362809	1.29552	0.00626825	0.16426	0.151927	2852	tags=27%, list=17%, signal=23%	Gns/Hspa8/Sys1/Gapvd1/Dynll1/Hbegf/Rab1a/Snap29/Ctsz/Rab5c/Lman1/Ccz1/Lman2l/Dctn5/Ocrl/Bloc1s1/Dennd4b/Sec22b/Sh3gl1/Cbl/Grb2/Necap1/Dennd1a/Scarb2/Vps54/Fcho1/Rab18/Ap2a2/Ap1s2/Sh3kbp1/Tsg101/Arfgap2/Ap2b1/Arfgap1/Rab8a/Ykt6/Arcn1/Dennd6a/Scoc/Rab14/Slc2a8/Rab3il1/Rin2/Rab1b/Trappc3/Lman2/Mvb12b/Sec16a/Rab5b/Actr1a/Cops7a/Sec31a/Eps15/Necap2/Cog6/Scfd1/Actb/Cog8/Dnase2a/Dync1i2/Cops7b/Tmed3/Nap…
R-MMU-2132295	R-MMU-2132295	MHC class II antigen presentation	112	0.480896	1.47084	0.00672978	0.171946	0.159035	1288	tags=15%, list=8%, signal=14%	Ctsd/Ctsb/Ifi30/Ctss/Dynll1/Ctsh/Dctn5/Ctsa/Ap2a2/Ap1s2/Lag3/Canx/Ap2b1/Osbpl1a/Actr1a/Sec31a/Dync1i2
R-MMU-3371568	R-MMU-3371568	Attenuation phase	13	0.777397	1.59879	0.00761151	0.179842	0.166339	1753	tags=54%, list=11%, signal=48%	Hspa8/Dnajb1/Hspa1a/Hspa1b/Ep300/Fkbp4/Hsbp1
R-MMU-3371571	R-MMU-3371571	HSF1-dependent transactivation	22	0.689382	1.59093	0.00726103	0.179842	0.166339	1753	tags=41%, list=11%, signal=37%	Hspa8/Dnajb1/Camk2d/Hspa1a/Hspa1b/Ep300/Camk2a/Fkbp4/Hsbp1
R-MMU-2187338	R-MMU-2187338	Visual phototransduction	58	0.559173	1.55968	0.00791869	0.179842	0.166339	1219	tags=14%, list=7%, signal=13%	Apoe/Dhrs3/Ttr/Metap2/Lpl/Calm2/Calm3/Guca1a
R-MMU-1236975	R-MMU-1236975	Antigen processing-Cross presentation	80	0.517947	1.52642	0.00791314	0.179842	0.166339	1906	tags=32%, list=12%, signal=29%	H2-Q7/Mrc1/H2-T23/H2-K1/Psme2b/Psmb10/Ncf2/Fcgr1/Psmc1/H2-M2/Sec22b/Psmb7/Ncf1/Tap1/Calr/H2-Q6/Psma6/Psma7/Psmb9/Psmd7/Psme4/Psmd5/Tap2/Tapbp/B2m/Psme3
R-MMU-416476	R-MMU-416476	G alpha (q) signalling events	124	0.465165	1.44471	0.00743251	0.179842	0.166339	2819	tags=23%, list=17%, signal=19%	Prkcd/Hbegf/Abhd12/Rgs2/Trio/Mapk1/Grb2/Rgs19/Lpar6/Ffar2/Ccl6/Daglb/Gna15/Gng2/Anxa1/P2ry6/Hras/Gng10/Mgll/P2ry10/Pik3r1/Dgkd/Pik3ca/Creb1/Mapk3/Itpr2/Itpr1/Gnb4
R-MMU-2022090	R-MMU-2022090	Assembly of collagen fibrils and other multimeric structures	37	0.61614	1.56709	0.00848119	0.185134	0.171234	309	tags=8%, list=2%, signal=8%	Ctsb/Ctss/Mmp9
R-MMU-76005	R-MMU-76005	Response to elevated platelet cytosolic Ca2+	101	0.49153	1.4924	0.00851401	0.185134	0.171234	966	tags=15%, list=6%, signal=14%	Fn1/Sepp1/Psap/Lgals3bp/Igf1/Prkcb/F13a1/Tgfb1/Ecm1/Lamp2/Calm2/Pros1/Calm3/Chid1/Gtpbp2
R-MMU-399719	R-MMU-399719	Trafficking of AMPA receptors	24	0.679481	1.59588	0.00967831	0.192125	0.177699	3980	tags=58%, list=24%, signal=44%	Prkcb/Camk2d/Ap2a2/Ap2b1/Mdm2/Camk2a/Nsf/Dlg1/Prkca/Ap2m1/Camk2b/Tspan7/Ap2a1/Prkcg
R-MMU-399721	R-MMU-399721	Glutamate binding, activation of AMPA receptors and synaptic plasticity	24	0.679481	1.59588	0.00967831	0.192125	0.177699	3980	tags=58%, list=24%, signal=44%	Prkcb/Camk2d/Ap2a2/Ap2b1/Mdm2/Camk2a/Nsf/Dlg1/Prkca/Ap2m1/Camk2b/Tspan7/Ap2a1/Prkcg
R-MMU-166663	R-MMU-166663	Initial triggering of complement	13	0.766523	1.57643	0.00905721	0.192125	0.177699	2575	tags=54%, list=16%, signal=45%	C3/Cfp/C1qb/C4b/C1qa/C1qc/C1ra
R-MMU-112315	R-MMU-112315	Transmission across Chemical Synapses	149	0.448267	1.42362	0.00948182	0.192125	0.177699	3347	tags=21%, list=20%, signal=17%	Naaa/Prkcb/Hspa8/Slc1a2/Camk2d/Ap2a2/Adcy7/Ap2b1/Calm2/Calm3/Camk1/Prkaca/Gng2/Mdm2/Gnai2/Camk2a/Gng10/Nsf/Prkar1b/Ppfia4/Dlg1/Apba1/Cacnb1/Creb1/Comt/Gnb4/Stxbp1/Prkca/Aldh2/Ap2m1/Plcb1/Camk2b
R-MMU-388396	R-MMU-388396	GPCR downstream signalling	359	0.384282	1.33904	0.00977542	0.192125	0.177699	2834	tags=19%, list=17%, signal=16%	Fn1/C3/Psap/Prkcd/Cxcr4/Hbegf/Abhd12/Arhgef1/Rgs2/Trio/Prex1/Abr/Akap13/Mapk1/Grb2/Rgs19/Adcy7/Lpar6/Pik3r6/Calm2/Ffar2/Ccl6/Calm3/Gpr183/Daglb/Gpr84/C3ar1/Gna15/Prkaca/Fgd2/Cdk5/Gng2/Anxa1/Rgs14/P2ry6/Grk5/Arhgef2/P2ry12/Pde4a/Gnai2/Hras/S1pr2/Akt1/Cxcr2/Hebp1/Itsn1/Cx3cr1/Gnas/P2ry14/Gng10/Mgll/P2ry10/Gpr18/Cnr2/Prkar1b/Adora2b/Akt2/Hrh2/Pik3r1/Dgkd/Pik3ca/Creb1/Mapk3/Gpr55/Itpr2/Akt3/Itpr1/Cdc…
R-MMU-114608	R-MMU-114608	Platelet degranulation	96	0.490901	1.47217	0.0101056	0.194867	0.180235	966	tags=15%, list=6%, signal=14%	Fn1/Sepp1/Psap/Lgals3bp/Igf1/F13a1/Tgfb1/Ecm1/Lamp2/Calm2/Pros1/Calm3/Chid1/Gtpbp2
R-MMU-196849	R-MMU-196849	Metabolism of water-soluble vitamins and cofactors	100	0.485472	1.4704	0.0106454	0.198768	0.183844	3143	tags=29%, list=19%, signal=24%	Parp14/Mthfs/Acp5/Abcc1/Pdxk/Mmadhc/Tcn2/Mthfr/Pank3/Coasy/Parp9/Parp10/Ppcdc/Slc25a19/Mocs1/Pnpo/Pdzd11/Nampt/Apoa1bp/Mthfd1/Fasn/Pank4/Slc25a32/Cyb5a/Mccc1/Flad1/Mthfd1l/Gphn/Nmrk1
R-MMU-948021	R-MMU-948021	Transport to the Golgi and subsequent modification	160	0.445427	1.42697	0.0106969	0.198768	0.183844	3195	tags=37%, list=19%, signal=30%	Dynll1/Rab1a/Mgat1/B4galt1/Ctsz/Man2a2/Lman1/Lman2l/Dctn5/Sec22b/Arfgap2/Arfgap1/Ykt6/Arcn1/St3gal4/Rab1b/Trappc3/Fut8/Lman2/Sec16a/Actr1a/Sec31a/Man1c1/Cog6/Scfd1/Cog8/Dync1i2/Manea/Tmed3/Napg/Trappc9/Mcfd2/Trappc6a/Trappc1/Mgat4b/Bet1/Nsf/Actr10/St6gal1/Cog4/Arf3/Copa/Tbc1d20/Golgb1/Sec24b/Sec24c/Tmed7/Sec24a/Gbf1/Sec13/Cog5/Man1a/Dync1li1/Ppp6r3/Cog2/Ppp6r1/Fuca1/Mgat5/B4galt4
R-MMU-112316	R-MMU-112316	Neuronal System	229	0.398605	1.33169	0.0109669	0.200145	0.185117	3347	tags=17%, list=20%, signal=14%	Naaa/Prkcb/Hspa8/Slc1a2/Camk2d/Ap2a2/Adcy7/Ap2b1/Calm2/Calm3/Camk1/Prkaca/Gng2/Dlgap4/Kcnk6/Panx1/Mdm2/Il1rap/Gnai2/Kcnn4/Camk2a/Ptprs/Gng10/Nsf/Prkar1b/Ppfia4/Dlg1/Apba1/Cacnb1/Creb1/Comt/Gnb4/Stxbp1/Prkca/Aldh2/Ap2m1/Shank1/Plcb1/Camk2b
R-MMU-428157	R-MMU-428157	Sphingolipid metabolism	66	0.541751	1.55148	0.011681	0.209438	0.193713	3521	tags=38%, list=21%, signal=30%	Hexa/Psap/Acer3/Hexb/Sgpl1/Esyt1/Ctsa/Arsb/Sgms1/Ormdl2/Cerk/Smpd1/Aldh3b1/Cers5/Asah1/Ormdl3/Gba2/Neu1/Arsg/Gm2a/Cptp/Cers6/Plpp3/B4galnt1/Sgpp1
R-MMU-933542	R-MMU-933542	TRAF6 mediated NF-kB activation	13	-0.774563	-1.5762	0.0125511	0.215434	0.199258	1642	tags=54%, list=10%, signal=48%	Nfkb2/Nkiras2/Nfkbib/Rela/S100b/Hmgb1/Nfkbia
R-MMU-6806667	R-MMU-6806667	Metabolism of fat-soluble vitamins	31	0.625722	1.56454	0.0126915	0.215434	0.199258	274	tags=10%, list=2%, signal=10%	Apoe/Ttr/Lpl
R-MMU-1169410	R-MMU-1169410	Antiviral mechanism by IFN-stimulated genes	30	0.633698	1.55825	0.0128586	0.215434	0.199258	1412	tags=33%, list=9%, signal=31%	Usp18/Ddx58/Ube2l6/Uba7/Abce1/Ppm1b/Eif2ak2/Arih1/Irf3/Eif4a2
R-MMU-204005	R-MMU-204005	COPII-mediated vesicle transport	66	0.536365	1.53605	0.0128088	0.215434	0.199258	3683	tags=47%, list=22%, signal=37%	Rab1a/Ctsz/Lman1/Lman2l/Sec22b/Ykt6/Rab1b/Trappc3/Lman2/Sec16a/Sec31a/Scfd1/Napg/Trappc9/Mcfd2/Trappc6a/Trappc1/Bet1/Nsf/Tbc1d20/Sec24b/Sec24c/Sec24a/Sec13/Ppp6r3/Ppp6r1/Tfg/0610009B22Rik/Trappc2/Sec22a/Ppp6c
R-MMU-2024101	R-MMU-2024101	CS/DS degradation	12	0.778648	1.56369	0.0131579	0.216893	0.200608	1032	tags=33%, list=6%, signal=31%	Hexa/Hexb/Arsb/Ids
R-MMU-190861	R-MMU-190861	Gap junction assembly	22	-0.684769	-1.54803	0.0138136	0.224087	0.207262	2775	tags=45%, list=17%, signal=38%	Gjb4/Gjb5/Gjb2/Tuba1b/Tuba1a/Tubb4b/Tuba4a/Tubb2a/Tubb6/Tuba1c
R-MMU-190840	R-MMU-190840	Microtubule-dependent trafficking of connexons from Golgi to the plasma membrane	12	-0.773915	-1.55888	0.0147551	0.234826	0.217194	2775	tags=58%, list=17%, signal=49%	Tuba1b/Tuba1a/Tubb4b/Tuba4a/Tubb2a/Tubb6/Tuba1c
R-MMU-1638074	R-MMU-1638074	Keratan sulfate/keratin metabolism	30	0.627886	1.54396	0.0149351	0.234826	0.217194	1413	tags=23%, list=9%, signal=21%	Hexa/Gns/B4galt1/Hexb/St3gal4/B3gnt7/St3gal2
R-MMU-76002	R-MMU-76002	Platelet activation, signaling and aggregation	216	0.401986	1.33779	0.01555	0.240789	0.22271	1963	tags=18%, list=12%, signal=16%	Fn1/Sepp1/Psap/Ptpn6/Lgals3bp/Prkcd/Igf1/Prkcb/F13a1/Tgfb1/Abhd12/Ecm1/Plcg2/Rasgrp1/Mapk1/Grb2/Lamp2/Pik3r6/Calm2/Pros1/Calm3/Chid1/Daglb/Gtpbp2/Gna15/Gng2/Raf1/Ptpn1/P2ry12/Stxbp3/Gnai2/Akt1/Brpf3/Gng10/Mgll/Mapk14/Lat/Vegfb
R-MMU-157858	R-MMU-157858	Gap junction trafficking and regulation	32	-0.647616	-1.61465	0.0168913	0.255515	0.23633	2885	tags=44%, list=18%, signal=36%	Cltc/Tuba1b/Src/Dnm2/Tuba1a/Tubb4b/Dab2/Tuba4a/Tubb2a/Tjp1/Cltb/Actg1/Tubb6/Tuba1c
R-MMU-1630316	R-MMU-1630316	Glycosaminoglycan metabolism	102	0.468476	1.42564	0.017001	0.255515	0.23633	2432	tags=22%, list=15%, signal=18%	Hexa/Gns/B4galt1/Hexb/Ndst1/Ext1/Hs3st3b1/Gusb/B3gat3/St3gal4/Arsb/Ids/B3gnt7/Ndst2/Chpf2/St3gal2/Cd44/Hpse/Slc26a2/Sgsh/Slc35d2/Galns
R-MMU-9013148	R-MMU-9013148	CDC42 GTPase cycle	80	0.499872	1.47316	0.0173624	0.257165	0.237855	2196	tags=26%, list=13%, signal=23%	Trio/Prex1/Abr/Arhgap17/Hmha1/Arhgap30/Dock11/Arhgap24/Gmip/Stard8/Arap1/Ykt6/Fgd2/Arhgap39/Arhgap10/Itsn1/Fam13b/Arhgap9/Arhgap31/Ophn1/Arhgap26
R-MMU-1169408	R-MMU-1169408	ISG15 antiviral mechanism	26	0.643057	1.5357	0.0183031	0.259803	0.240296	1412	tags=35%, list=9%, signal=32%	Usp18/Ddx58/Ube2l6/Uba7/Ppm1b/Eif2ak2/Arih1/Irf3/Eif4a2
R-MMU-983189	R-MMU-983189	Kinesins	46	-0.566837	-1.51048	0.0182143	0.259803	0.240296	4007	tags=41%, list=24%, signal=31%	Kifc1/Kif22/Kif21b/Kif11/Kifap3/Kif3a/Tuba1b/Cenpe/Tuba1a/Tubb4b/Tuba4a/Tubb2a/Klc4/Kif13b/Kif1b/Kif1c/Kif5b/Tubb6/Tuba1c
R-MMU-5633007	R-MMU-5633007	Regulation of TP53 Activity	138	0.429677	1.35242	0.017946	0.259803	0.240296	3178	tags=34%, list=19%, signal=28%	Daxx/Taf11/Mta2/Zfp385a/Taf10/Ccng1/Csnk2a1/Tmem55b/Trp53/Hdac2/Ttc5/Pip4k2a/Mre11a/Atm/Cdk5/Ehmt2/Wrn/Ep300/Mdm2/Smyd2/Prmt5/Akt1/Taf13/Brpf3/Pip4k2c/Mapk14/Brd7/Prkag2/Chek2/Dna2/Rpa1/Akt2/Rbbp8/Banp/Meaf6/Chd3/Pip4k2b/Gatad2a/Ppp1r13b/Akt3/Pml/Prkaa1/Nuak1/Supt16/Ing2/Rfc2/Ehmt1
R-MMU-975634	R-MMU-975634	Retinoid metabolism and transport	27	0.642101	1.54262	0.0188196	0.259914	0.240399	274	tags=11%, list=2%, signal=11%	Apoe/Ttr/Lpl
R-MMU-71387	R-MMU-71387	Metabolism of carbohydrates	233	0.382444	1.27992	0.0186141	0.259914	0.240399	2694	tags=23%, list=16%, signal=20%	Hexa/Gns/Man2b1/Manba/Gnpda1/B4galt1/Hexb/Prps1/Ndst1/Ext1/Man2b2/Hs3st3b1/Man2c1/Gusb/Calm2/B3gat3/Pfkp/Calm3/St3gal4/Akr1b3/Arsb/Slc25a12/Pfkl/Slc37a2/Pygl/Ids/B3gnt7/St6galnac6/Adpgk/Ndst2/Sord/Chpf2/St3gal2/Nup210/Cd44/Hpse/Rbks/Phkb/Slc26a2/Gaa/Ndc1/Nup35/Sgsh/Akr1a1/Pgm2l1/Slc37a4/Slc35d2/Tkt/Galns/Nupl2/Gnpda2/Sec13/Dera/Rpia
R-MMU-8874081	R-MMU-8874081	MET activates PTK2 signaling	18	0.702381	1.54673	0.0208136	0.265397	0.24547	6	tags=6%, list=0%, signal=6%	Fn1
R-MMU-74752	R-MMU-74752	Signaling by Insulin receptor	55	0.541149	1.50042	0.0214416	0.265397	0.24547	1332	tags=25%, list=8%, signal=23%	Atp6v0b/Atp6v1b2/Atp6v0d2/Atp6v1d/Mapk1/Grb2/Tcirg1/Atp6v0a1/Atp6ap1/Pik3r4/Atp6v1c1/Atp6v0d1/Atp6v0a2/Flt3l
R-MMU-3000178	R-MMU-3000178	ECM proteoglycans	35	0.588203	1.48814	0.0222435	0.265397	0.24547	659	tags=6%, list=4%, signal=5%	Fn1/Itgax
R-MMU-8964043	R-MMU-8964043	Plasma lipoprotein clearance	29	0.606536	1.47122	0.0226825	0.265397	0.24547	1735	tags=34%, list=11%, signal=31%	Apoe/Soat1/Nr1h3/Npc1/Ap2a2/Ap2b1/Nceh1/Scarb1/Npc2/Ldlr
R-MMU-9639288	R-MMU-9639288	Amino acids regulate mTORC1	49	0.536024	1.45476	0.0213959	0.265397	0.24547	2040	tags=29%, list=12%, signal=25%	Atp6v0b/Atp6v1b2/Atp6v0d2/Lamtor4/Atp6v1d/Tcirg1/Sesn1/Atp6v1c1/Lamtor2/Atp6v0d1/Rragc/Lamtor5/Gatsl2/Wdr24
R-MMU-9711097	R-MMU-9711097	Cellular response to starvation	49	0.536024	1.45476	0.0213959	0.265397	0.24547	2040	tags=29%, list=12%, signal=25%	Atp6v0b/Atp6v1b2/Atp6v0d2/Lamtor4/Atp6v1d/Tcirg1/Sesn1/Atp6v1c1/Lamtor2/Atp6v0d1/Rragc/Lamtor5/Gatsl2/Wdr24
R-MMU-182971	R-MMU-182971	EGFR downregulation	28	0.600585	1.44984	0.0225199	0.265397	0.24547	1179	tags=21%, list=7%, signal=20%	Hbegf/Sh3gl1/Cbl/Grb2/Sh3kbp1/Eps15
R-MMU-186797	R-MMU-186797	Signaling by PDGF	46	0.537684	1.44319	0.0214416	0.265397	0.24547	534	tags=4%, list=3%, signal=4%	Spp1/Grb2
R-MMU-2672351	R-MMU-2672351	Stimuli-sensing channels	63	0.508102	1.44214	0.021488	0.265397	0.24547	1189	tags=16%, list=7%, signal=15%	Ostm1/Trpv2/Wwp1/Sgk3/Clcn5/Scnn1a/Calm2/Calm3/Ttyh3/Raf1
R-MMU-112314	R-MMU-112314	Neurotransmitter receptors and postsynaptic signal transmission	94	0.477435	1.43034	0.0228522	0.265397	0.24547	3347	tags=24%, list=20%, signal=20%	Prkcb/Camk2d/Ap2a2/Adcy7/Ap2b1/Calm2/Calm3/Camk1/Prkaca/Gng2/Mdm2/Gnai2/Camk2a/Gng10/Nsf/Prkar1b/Dlg1/Creb1/Gnb4/Prkca/Ap2m1/Plcb1/Camk2b
R-MMU-446193	R-MMU-446193	Biosynthesis of the N-glycan precursor (dolichol lipid-linked oligosaccharide, LLO) and transfer to a nascent protein	68	0.48579	1.39822	0.0227025	0.265397	0.24547	3476	tags=43%, list=21%, signal=34%	Nus1/Dpm3/Ctsa/Fuom/Nagk/St3gal4/St6galnac6/Dpm1/St3gal2/Amdhd2/Alg8/Renbp/Gne/St6gal1/Fpgt/St6galnac4/Gfpt1/Uap1/Nudt14/St8sia1/Dolpp1/Neu1/Alg3/Srd5a3/Gmds/Dhdds/Mpi/Alg6/Slc35a1
R-MMU-9007101	R-MMU-9007101	Rab regulation of trafficking	110	0.444297	1.35312	0.0226836	0.265397	0.24547	3205	tags=38%, list=20%, signal=31%	Gapvd1/Rab1a/Rab5c/Ccz1/Dennd4b/Dennd1a/Rab18/Rab8a/Dennd6a/Rab14/Rab3il1/Rin2/Rab1b/Trappc3/Rab5b/Dennd5a/Trappc9/Dennd4c/Trappc13/Akt1/Trappc6a/Trappc1/Gdi1/Tbc1d14/Tbc1d24/Rab21/Ywhae/Rab9/Rab27a/Tbc1d17/Gabarap/Akt2/Rin3/Rinl/Tbc1d7/Akt3/Hps1/Sbf1/Tbc1d13/Chml/Dennd2d/Tbc1d10b
R-MMU-9006931	R-MMU-9006931	Signaling by Nuclear Receptors	189	0.397628	1.29631	0.0224412	0.265397	0.24547	2819	tags=26%, list=17%, signal=22%	Dhrs3/Usf2/Hbegf/Usf1/Nr1h3/Mmp9/Mapk1/Polr2l/Cdk9/Tbl1xr1/Calm2/Calm3/Rara/Gng2/Sp1/Ppard/Med1/Ep300/Pdhb/Ppid/Tbl1x/Gnai2/Hras/Carm1/Polr2f/Fkbp4/Akt1/Polr2a/Zdhhc21/Foxo3/Gng10/Prmt1/Rarg/Polr2k/Gtf2f2/Xpo1/Akt2/Rxra/Pik3r1/Esr1/Pik3ca/Creb1/Rxrb/Mapk3/Rdh14/Rdh11/Pdk1/Akt3/Gnb4
R-MMU-109582	R-MMU-109582	Hemostasis	437	0.345299	1.22343	0.022479	0.265397	0.24547	2158	tags=16%, list=13%, signal=15%	Fn1/Sepp1/Psap/Ptpn6/Lgals3bp/Prkcd/Igf1/Prkcb/F7/F13a1/Tgfb1/Abhd12/Jmjd1c/Ecm1/Mertk/Sirpa/Amica1/Cd48/Sell/Plcg2/Rasgrp1/Anxa2/Mapk1/Dock11/Grb2/Cd84/Lamp2/F10/Thbd/Itgax/Pik3r6/Calm2/Phf21a/Hdac2/Pros1/Calm3/Chid1/Daglb/Gtpbp2/Fgr/Gna15/Prkaca/Gng2/F11r/Ak3/Raf1/Jak2/Itpk1/Ptpn1/P2ry12/Dock2/Stxbp3/Gnai2/Sh2b3/Kif5a/Hras/Cd44/Akt1/P2rx7/Gnas/Brpf3/Mafg/Gng10/Mgll/Mapk14/Lat/Vegfb/P2rx5/Prcp/S…
R-MMU-3000171	R-MMU-3000171	Non-integrin membrane-ECM interactions	30	0.60869	1.49676	0.0235969	0.270967	0.250621	124	tags=7%, list=1%, signal=7%	Fn1/Tgfb1
R-MMU-9013405	R-MMU-9013405	RHOD GTPase cycle	46	0.531804	1.42741	0.0243435	0.276434	0.255678	2423	tags=28%, list=15%, signal=24%	Plxna1/Rbm39/Lman1/Tor1aip1/Esyt1/Arhgap17/Pgrmc2/Diaph2/Arhgap39/Whamm/Diaph1/Arhgap26/Pik3r1
R-MMU-190872	R-MMU-190872	Transport of connexons to the plasma membrane	13	-0.739219	-1.50428	0.0249346	0.280034	0.259008	2775	tags=54%, list=17%, signal=45%	Tuba1b/Tuba1a/Tubb4b/Tuba4a/Tubb2a/Tubb6/Tuba1c
R-MMU-190828	R-MMU-190828	Gap junction trafficking	30	-0.623824	-1.53363	0.0258184	0.283725	0.262421	2885	tags=40%, list=18%, signal=33%	Cltc/Tuba1b/Dnm2/Tuba1a/Tubb4b/Dab2/Tuba4a/Tubb2a/Cltb/Actg1/Tubb6/Tuba1c
R-MMU-9013423	R-MMU-9013423	RAC3 GTPase cycle	79	0.489949	1.44409	0.0257441	0.283725	0.262421	2950	tags=33%, list=18%, signal=27%	Ncf2/Rbm39/Trio/Taok3/Lman1/Prex1/Abr/Esyt1/Arhgap17/Ocrl/Arhgap15/Ncf1/Ykt6/Git2/Git1/Pgrmc2/Arhgap39/Abi2/Swap70/Ophn1/Arhgap26/Pik3r1/Cyba/Cdc42/Lamtor1/Vav2
R-MMU-983695	R-MMU-983695	Antigen activates B Cell Receptor (BCR) leading to generation of second messengers	23	0.642147	1.49009	0.0263921	0.286012	0.264537	641	tags=26%, list=4%, signal=25%	Ptpn6/Pik3cd/Blnk/Plcg2/Grb2/Sh3kbp1
R-MMU-1483255	R-MMU-1483255	PI Metabolism	72	0.487221	1.42089	0.0266579	0.286012	0.264537	2591	tags=35%, list=16%, signal=29%	Pik3cd/Plekha2/Ocrl/Pik3r6/Tmem55b/Mtmr1/Sacm1l/Pip4k2a/Rab14/Pik3r4/Mtmr4/Pi4ka/Vac14/Pip4k2c/Pi4kb/Inpp5k/Inppl1/Arf3/Synj2/Pik3r1/Inpp5d/Pip4k2b/Pik3ca/Mtmr2/Tnfaip8l1
R-MMU-1483257	R-MMU-1483257	Phospholipid metabolism	171	0.412573	1.3292	0.0268661	0.286012	0.264537	3456	tags=32%, list=21%, signal=25%	Pla2g15/Pik3cd/Ddhd1/Plekha2/Ocrl/Taz/Csnk2a1/Pik3r6/Tmem55b/Mtmr1/Sacm1l/Pip4k2a/Rab14/Cdipt/Pik3r4/Agpat1/Pcyt2/Agk/Hadha/Slc44a2/Gpd1l/Ptdss1/Mtmr4/Pi4ka/Vac14/Cpne3/Hadhb/Pip4k2c/Pi4kb/Mgll/Inpp5k/Inppl1/Pla2g2d/Arf3/Synj2/Pik3r1/Lpgat1/Inpp5d/Pip4k2b/Pik3ca/Mtmr2/Tnfaip8l1/Ptdss2/Ddhd2/Sbf1/Acp6/Cept1/Lpcat1/Mboat7/Lclat1/Lpcat3/Pik3c3/Inpp5f/Chpt1
R-MMU-9013408	R-MMU-9013408	RHOG GTPase cycle	65	0.49277	1.41418	0.0273906	0.28859	0.266921	2950	tags=34%, list=18%, signal=28%	Hspe1/Rbm39/Trio/Lman1/Prex1/Esyt1/Map3k11/Elmo2/Ykt6/Ndufa5/Pgrmc2/Dock2/Iqgap2/Arhgap39/Itsn1/Ophn1/Dock4/Pik3r1/Ndufs3/Cdc42/Lamtor1/Vav2
R-MMU-8876198	R-MMU-8876198	RAB GEFs exchange GTP for GDP on RABs	86	0.482461	1.44011	0.0305421	0.30949	0.286252	2846	tags=38%, list=17%, signal=32%	Gapvd1/Rab1a/Rab5c/Ccz1/Dennd4b/Dennd1a/Rab18/Rab8a/Dennd6a/Rab14/Rab3il1/Rin2/Rab1b/Trappc3/Rab5b/Dennd5a/Trappc9/Dennd4c/Trappc13/Akt1/Trappc6a/Trappc1/Gdi1/Rab21/Ywhae/Rab9/Rab27a/Akt2/Rin3/Rinl/Akt3/Hps1/Sbf1
R-MMU-198933	R-MMU-198933	Immunoregulatory interactions between a Lymphoid and a non-Lymphoid cell	77	0.490783	1.43852	0.0304093	0.30949	0.286252	1802	tags=25%, list=11%, signal=22%	C3/H2-Q7/Trem2/H2-T23/H2-K1/Slamf7/Amica1/Sell/H2-M2/Treml2/Slamf6/H2-Q6/Cd300lb/Klrk1/Icam1/Cd33/Siglec1/Cd22/B2m
R-MMU-5389840	R-MMU-5389840	Mitochondrial translation elongation	82	0.468265	1.38432	0.0298888	0.30949	0.286252	3034	tags=40%, list=18%, signal=33%	Mrpl33/Mrps21/Mrps12/Mrpl55/Dap3/Mrpl19/Mrps15/Mrps35/Chchd1/Mrps30/Mrps36/Mrps24/Mrpl46/Mrpl16/Aurkaip1/Mrps14/Mrpl48/Mrpl36/Mrpl27/Mrpl47/Mrpl15/Mrps25/Ptcd3/Mrpl17/Mrpl18/Mrpl44/Mrpl1/Mrpl57/Mrps23/Mrpl51/Mrps5/Mrps33/Mrpl28
R-MMU-8978868	R-MMU-8978868	Fatty acid metabolism	136	0.426584	1.34529	0.0305856	0.30949	0.286252	2880	tags=26%, list=18%, signal=21%	Hacd4/Cyp4f18/Tbxas1/Abcc1/Elovl1/Alox5ap/Ptgs1/Acox1/Hpgds/Acadm/Ltc4s/Cpt2/Acadvl/Ppard/Hadha/Ggt5/Acot13/Hadhb/Acot8/Nudt19/Morc2a/Hacd3/Prkag2/Ppt1/Phyh/Crot/Mcee/Ppt2/Lta4h/Rxra/Mecr/Cbr1/Fasn/Eci1/Mid1ip1
R-MMU-5419276	R-MMU-5419276	Mitochondrial translation termination	84	0.467147	1.39191	0.0315047	0.315665	0.291963	3034	tags=40%, list=18%, signal=33%	Mrpl33/Mrps21/Mrps12/Mrpl55/Dap3/Mrpl19/Mrps15/Mrps35/Chchd1/Mrps30/Mrps36/Mrps24/Mrpl46/Mrpl16/Aurkaip1/Mrps14/Mrpl48/Mrpl36/Mrpl27/Mrpl47/Mrpl15/Mrps25/Ptcd3/Mrpl17/Mrpl18/Mrpl44/Gfm2/Mrpl1/Mrpl57/Mrps23/Mrpl51/Mrps5/Mrps33/Mrpl28
R-MMU-1855204	R-MMU-1855204	Synthesis of IP3 and IP4 in the cytosol	25	0.638361	1.50627	0.0322402	0.319898	0.295878	2468	tags=40%, list=15%, signal=34%	Pld4/Itpkb/Plcg2/Ocrl/Calm2/Calm3/Itpk1/Inppl1/Inpp5b/Inpp5d
R-MMU-8964038	R-MMU-8964038	LDL clearance	15	0.714054	1.51654	0.0333068	0.321288	0.297164	2434	tags=53%, list=15%, signal=45%	Soat1/Npc1/Ap2a2/Ap2b1/Nceh1/Npc2/Ldlr/Lipa
R-MMU-163125	R-MMU-163125	Post-translational modification: synthesis of GPI-anchored proteins	57	0.518052	1.43967	0.0333739	0.321288	0.297164	2383	tags=21%, list=15%, signal=18%	Plet1/Ly6e/Dpm3/Pigs/Pigq/Pigk/Dpm1/Cd52/Pigm/Thy1/Gpaa1/Pigw
R-MMU-5368287	R-MMU-5368287	Mitochondrial translation	85	0.466684	1.39739	0.0333746	0.321288	0.297164	3034	tags=40%, list=18%, signal=33%	Mrpl33/Mrps21/Mrps12/Mrpl55/Dap3/Mrpl19/Mrps15/Mrps35/Chchd1/Mrps30/Mrps36/Mrps24/Mrpl46/Mrpl16/Aurkaip1/Mrps14/Mrpl48/Mrpl36/Mrpl27/Mrpl47/Mrpl15/Mrps25/Ptcd3/Mrpl17/Mrpl18/Mrpl44/Gfm2/Mrpl1/Mrpl57/Mrps23/Mrpl51/Mrps5/Mrps33/Mrpl28
R-MMU-1280215	R-MMU-1280215	Cytokine Signaling in Immune system	360	0.349553	1.21694	0.0338354	0.321288	0.297164	1743	tags=20%, list=11%, signal=18%	Usp18/Ptpn6/Prkcd/Pik3cd/Psme2b/Psmb10/Ddx58/Sla/Ube2l6/Nlrc5/Ifngr2/Psmc1/Stx3/Tnfsf12/Irf9/Gsdmd/Mapk1/Uba7/Abce1/Psmb7/Cbl/Grb2/Socs2/Mapkapk3/Csf1/Camk2d/Txlna/Ppm1b/Map3k7/Tec/Il6ra/Birc2/Irak4/Tnfrsf11a/Tbk1/Canx/Ube2d1/Tnfrsf1b/Dusp7/Eif2ak2/Psma6/Psma7/Il6st/Prkaca/Tnfrsf18/Psmb9/Hsp90b1/Jak2/Arih1/Psmd7/Casp1/Irf3/Flt3l/Ptpn1/Jak3/Irak1/Eif4a2/Il11ra1/Il1rap/Il27/Rbx1/Psme4/Psmd5/Sh2b3/H…
R-MMU-2262752	R-MMU-2262752	Cellular responses to stress	413	0.341122	1.20952	0.0339521	0.321288	0.297164	2473	tags=24%, list=15%, signal=21%	Hspa8/Hspa5/Dynll1/Hsph1/Atp6v0b/Atp6v1b2/Dnaja1/Psme2b/Psmb10/Ncf2/Atp6v0d2/Dnajb1/Vcp/Abcc1/Anapc5/Psmc1/Dctn5/Lamtor4/Atp6v1d/H13/Mapk1/Psmb7/Mapkapk3/Camk2d/Ncf1/Blvra/Keap1/Tcirg1/Trp53/Ube2d1/Tbl1xr1/Ccs/Hspa1a/Cdk4/Mre11a/Sesn1/Atm/Gpx3/Psma6/Ern1/Hmga1-rs1/Psma7/Actr1a/Sco2/Atp6v1c1/Psmb9/Lamtor2/Eif2ak3/Atp6v0d1/Ehmt2/Lrpprc/Anapc1/Psmd7/Dync1i2/Stip1/Med1/Hspa1b/Ep300/Mdm2/Mbtps2/Bach1/…
R-MMU-194138	R-MMU-194138	Signaling by VEGF	98	0.451851	1.36044	0.0343366	0.321945	0.297772	2800	tags=32%, list=17%, signal=26%	Nrp1/Axl/Prkcd/Prkcb/Flt1/Ncf2/Elmo1/Nrp2/Mapkapk3/Elmo2/Ncf1/Calm2/Calm3/Prkaca/Ctnna1/Actb/Hras/Akt1/Abi2/Ctnnb1/Mapk14/Vegfb/Rasa1/Akt2/Pik3r1/Pik3ca/Kdr/Cyba/Fyn/Akt3/Cdc42
R-MMU-912526	R-MMU-912526	Interleukin receptor SHC signaling	20	0.662459	1.48909	0.0351744	0.325903	0.301433	2726	tags=55%, list=17%, signal=46%	Ptpn6/Pik3cd/Grb2/Jak2/Jak3/Inppl1/Il2rg/Pik3r1/Inpp5d/Pik3ca/Csf2rb
R-MMU-418594	R-MMU-418594	G alpha (i) signalling events	177	0.40298	1.30425	0.0353965	0.325903	0.301433	2151	tags=17%, list=13%, signal=15%	C3/Psap/Prkcd/Cxcr4/Mapk1/Rgs19/Adcy7/Calm2/Ccl6/Calm3/Gpr183/C3ar1/Gna15/Prkaca/Cdk5/Gng2/Anxa1/Rgs14/P2ry12/Pde4a/Gnai2/S1pr2/Cxcr2/Hebp1/Cx3cr1/P2ry14/Gng10/Gpr18/Cnr2/Prkar1b
R-MMU-1679131	R-MMU-1679131	Trafficking and processing of endosomal TLR	11	0.775099	1.51689	0.0359726	0.32825	0.303603	1204	tags=36%, list=7%, signal=34%	Ctsb/Ctss/Unc93b1/Hsp90b1
R-MMU-2029485	R-MMU-2029485	Role of phospholipids in phagocytosis	19	0.66592	1.47672	0.0363998	0.329209	0.30449	411	tags=26%, list=3%, signal=26%	Prkcd/Pld3/Pld4/Fcgr1/Plcg2
R-MMU-399955	R-MMU-399955	SEMA3A-Plexin repulsion signaling by inhibiting Integrin adhesion	10	0.770008	1.47893	0.0373589	0.332586	0.307614	106	tags=20%, list=1%, signal=20%	Nrp1/Plxna1
R-MMU-202733	R-MMU-202733	Cell surface interactions at the vascular wall	79	0.478174	1.40938	0.0374241	0.332586	0.307614	772	tags=16%, list=5%, signal=16%	Fn1/Ptpn6/Tgfb1/Mertk/Sirpa/Amica1/Cd48/Sell/Grb2/Cd84/Thbd/Itgax/Pros1
R-MMU-8848021	R-MMU-8848021	Signaling by PTK6	43	0.537352	1.42473	0.0381575	0.333307	0.308281	1693	tags=28%, list=10%, signal=25%	Gpnmb/Hbegf/Ccnd1/Elmo1/Cbl/Elmo2/Arap1/Lrrk2/Cdk4/Ptpn1/Hras/Akt1
R-MMU-9006927	R-MMU-9006927	Signaling by Non-Receptor Tyrosine Kinases	43	0.537352	1.42473	0.0381575	0.333307	0.308281	1693	tags=28%, list=10%, signal=25%	Gpnmb/Hbegf/Ccnd1/Elmo1/Cbl/Elmo2/Arap1/Lrrk2/Cdk4/Ptpn1/Hras/Akt1
R-MMU-9013149	R-MMU-9013149	RAC1 GTPase cycle	156	0.411384	1.3112	0.0405062	0.350825	0.324483	2965	tags=26%, list=18%, signal=22%	Ncf2/Rbm39/Pkn1/Trio/Taok3/Prex1/Abr/Esyt1/Arhgap17/Arhgap15/Hmha1/Arhgap30/Dock11/Arhgap24/Gmip/Ncf1/Arap1/Ykt6/Git2/Sh3bp1/Git1/Dock2/Iqgap2/Arhgap39/Arhgap10/Abi2/Swap70/Fam13b/Arhgap9/Arhgap31/Ophn1/Dock4/Arhgap26/Pik3r1/Pik3ca/Cyba/Cdc42/Lamtor1/Arhgef10/Vav2/Iqgap3
R-MMU-382556	R-MMU-382556	ABC-family proteins mediated transport	90	0.453378	1.35808	0.0411233	0.353177	0.326658	2106	tags=28%, list=13%, signal=24%	Abcg1/Psme2b/Psmb10/Vcp/Abcc1/Abca7/Psmc1/Abcf1/Psmb7/Os9/Sel1l/Psma6/Psma7/Abca3/Psmb9/Pex3/Psmd7/Abcd3/Psme4/Psmd5/Abcd2/Derl2/Psme3/Abcc3/Eif2s2
R-MMU-9013409	R-MMU-9013409	RHOJ GTPase cycle	14	0.712107	1.47715	0.042285	0.359693	0.332686	2423	tags=43%, list=15%, signal=37%	Trio/Prex1/Ocrl/Ophn1/Arhgap26/Pik3r1
R-MMU-8953897	R-MMU-8953897	Cellular responses to stimuli	416	0.338717	1.20148	0.042586	0.359693	0.332686	2473	tags=25%, list=15%, signal=21%	Hspa8/Hspa5/Dynll1/Hsph1/Atp6v0b/Atp6v1b2/Dnaja1/Psme2b/Psmb10/Ncf2/Atp6v0d2/Dnajb1/Vcp/Abcc1/Anapc5/Psmc1/Dctn5/Lamtor4/Atp6v1d/H13/Mapk1/Psmb7/Mapkapk3/Camk2d/Ncf1/Blvra/Keap1/Tcirg1/Trp53/Mt3/Ube2d1/Tbl1xr1/Ccs/Hspa1a/Cdk4/Mre11a/Sesn1/Atm/Gpx3/Psma6/Ern1/Hmga1-rs1/Psma7/Actr1a/Sco2/Atp6v1c1/Psmb9/Lamtor2/Eif2ak3/Atp6v0d1/Ehmt2/Lrpprc/Anapc1/Psmd7/Dync1i2/Stip1/Med1/Hspa1b/Ep300/Mdm2/Mbtps2/Ba…
R-MMU-2142845	R-MMU-2142845	Hyaluronan metabolism	16	0.678973	1.44614	0.04667	0.390957	0.361602	1652	tags=25%, list=10%, signal=23%	Hexa/Hexb/Gusb/Cd44
R-MMU-983705	R-MMU-983705	Signaling by the B Cell Receptor (BCR)	97	0.44781	1.3483	0.0483375	0.401634	0.371477	1664	tags=27%, list=10%, signal=24%	Ptpn6/Pik3cd/Prkcb/Ppp3ca/Psme2b/Psmb10/Blnk/Psmc1/Plcg2/Rasgrp1/Psmb7/Grb2/Sh3kbp1/Calm2/Nfatc2/Calm3/Psma6/Psma7/Card11/Psmb9/Psmd7/Ppp3cb/Psme4/Psmd5/Hras/Cd22
R-MMU-2022377	R-MMU-2022377	Metabolism of Angiotensinogen to Angiotensins	11	0.76043	1.48818	0.0488856	0.402912	0.372659	298	tags=18%, list=2%, signal=18%	Ctsd/Ctsz
R-MMU-416993	R-MMU-416993	Trafficking of GluR2-containing AMPA receptors	14	0.708109	1.46886	0.0520833	0.425833	0.39386	3980	tags=64%, list=24%, signal=49%	Prkcb/Ap2a2/Ap2b1/Nsf/Prkca/Ap2m1/Tspan7/Ap2a1/Prkcg
R-MMU-199977	R-MMU-199977	ER to Golgi Anterograde Transport	135	0.414775	1.30955	0.0533712	0.4329	0.400395	2708	tags=31%, list=17%, signal=26%	Dynll1/Rab1a/Ctsz/Lman1/Lman2l/Dctn5/Sec22b/Arfgap2/Arfgap1/Ykt6/Arcn1/Rab1b/Trappc3/Lman2/Sec16a/Actr1a/Sec31a/Cog6/Scfd1/Cog8/Dync1i2/Tmed3/Napg/Trappc9/Mcfd2/Trappc6a/Trappc1/Bet1/Nsf/Actr10/Cog4/Arf3/Copa/Tbc1d20/Golgb1/Sec24b/Sec24c/Tmed7/Sec24a/Gbf1/Sec13/Cog5
R-MMU-446219	R-MMU-446219	Synthesis of substrates in N-glycan biosythesis	58	0.501675	1.3993	0.0548246	0.441187	0.40806	3267	tags=43%, list=20%, signal=35%	Nus1/Dpm3/Ctsa/Fuom/Nagk/St3gal4/St6galnac6/Dpm1/St3gal2/Amdhd2/Renbp/Gne/St6gal1/Fpgt/St6galnac4/Gfpt1/Uap1/Nudt14/St8sia1/Dolpp1/Neu1/Srd5a3/Gmds/Dhdds/Mpi
R-MMU-1236977	R-MMU-1236977	Endosomal/Vacuolar pathway	15	0.688195	1.46162	0.0557183	0.441427	0.408283	1802	tags=40%, list=11%, signal=36%	H2-Q7/H2-T23/H2-K1/H2-M2/H2-Q6/B2m
R-MMU-6781823	R-MMU-6781823	Formation of TC-NER Pre-Incision Complex	50	0.509201	1.39545	0.0555556	0.441427	0.408283	3529	tags=52%, list=22%, signal=41%	Prpf19/Polr2l/Aqr/Cops7a/Cops7b/Ep300/Rbx1/Cops3/Polr2f/Cdk7/Polr2a/Ccnh/Polr2k/Gtf2h2/Xab2/Ppie/Ercc2/Cops8/Ercc8/Gtf2h1/Ercc3/Cops4/Cops6/Polr2d/Uvssa/Polr2e
R-MMU-417957	R-MMU-417957	P2Y receptors	10	0.747954	1.43657	0.0585859	0.453962	0.419876	1971	tags=50%, list=12%, signal=44%	Lpar6/P2ry6/P2ry12/P2ry14/P2ry10
R-MMU-3371556	R-MMU-3371556	Cellular response to heat stress	77	0.456053	1.33672	0.0586957	0.453962	0.419876	3835	tags=44%, list=23%, signal=34%	Hspa8/Hspa5/Hsph1/Dnajb1/Vcp/Mapk1/Camk2d/Hspa1a/Hspa1b/Ep300/Nup210/Camk2a/Fkbp4/Hsbp1/Sirt1/Ywhae/Bag4/Ndc1/Rpa1/Nup35/Nupl2/Mapk3/Sec13/Nup107/Bag5/Nup88/Cryab/Camk2b/Hdac6/Nup188/Bag2/Hsf1/Hspa1l/Hsp90ab1
R-MMU-9013404	R-MMU-9013404	RAC2 GTPase cycle	79	0.450624	1.32818	0.0584416	0.453962	0.419876	2950	tags=33%, list=18%, signal=27%	Ncf2/Rbm39/Trio/Taok3/Lman1/Prex1/Abr/Esyt1/Arhgap17/Ncf1/Git2/Git1/Pgrmc2/Dock2/Arhgap39/Abi2/Swap70/Ophn1/Dock4/Arhgap26/Pik3r1/Pik3ca/Cyba/Cdc42/Lamtor1/Vav2
R-MMU-8856828	R-MMU-8856828	Clathrin-mediated endocytosis	119	0.420988	1.29334	0.0590772	0.453962	0.419876	2719	tags=30%, list=17%, signal=25%	Hspa8/Gapvd1/Hbegf/Rab5c/Ocrl/Sh3gl1/Cbl/Grb2/Necap1/Scarb2/Fcho1/Ap2a2/Sh3kbp1/Ap2b1/Arfgap1/Slc2a8/Rab5b/Cops7a/Eps15/Necap2/Actb/Cops7b/Cops3/Arpc1a/Ubqln1/Ldlr/Itsn1/Synj2/Cd3g/Hip1/Agfg1/Actr2/Snx9/Tor1b/Cops8/Aak1
R-MMU-2168880	R-MMU-2168880	Scavenging of heme from plasma	15	-0.688348	-1.45232	0.0597302	0.455555	0.421349	1838	tags=33%, list=11%, signal=30%	Lrp1/Jchain/Alb/Hp/Apol7c
R-MMU-3000170	R-MMU-3000170	Syndecan interactions	16	0.670671	1.42846	0.0625	0.473148	0.437622	124	tags=12%, list=1%, signal=12%	Fn1/Tgfb1
R-MMU-8953854	R-MMU-8953854	Metabolism of RNA	455	0.331255	1.18041	0.0648379	0.487238	0.450654	3375	tags=33%, list=21%, signal=27%	Prkcd/Hspa8/Hnrnpc/Psme2b/Psmb10/Prpf19/Apobec1/Exosc5/Hnrnpul1/Skiv2l2/Psmc1/Set/Gpkow/Snrpd2/Psmb7/Hnrnpa2b1/U2af2/Cnot4/Utp3/Lsm3/Usp39/Polr2l/Cnot6l/Smg5/Smg9/Sf3a3/Snrnp70/Ppil3/Srsf1/Cpsf6/Cdc5l/Hspa1a/Dhx16/Psma6/Adar/Aqr/Rbm8a/Psma7/Apobec3/Rrp36/Txnl4a/Nol9/Psmb9/Csnk1e/Zcchc6/Wtap/Psmd7/Dcaf13/Cnot8/Gnl3/Eftud2/Hspa1b/Wdr18/Cpsf2/Eif4a2/Supt5/Bud31/Pcbp1/Ppil4/Hnrnpu/Ctnnbl1/Nup210/Psme…
R-MMU-111471	R-MMU-111471	Apoptotic factor-mediated response	16	0.664904	1.41617	0.0666667	0.49372	0.456649	2651	tags=44%, list=16%, signal=37%	Gsdmd/Mapk1/Bax/Diablo/Xiap/Mapk3/Casp7
R-MMU-72766	R-MMU-72766	Translation	138	0.404316	1.27259	0.0665083	0.49372	0.456649	3047	tags=36%, list=19%, signal=30%	Mrpl33/Srp72/Mrps21/Mrps12/Apeh/Eif3j1/Trmt112/Eef1g/Mrpl55/Dap3/Mrpl19/Mrps15/Mrps35/Chchd1/Mrps30/Srp14/Mrps36/Mrps24/Mrpl46/Mrpl16/Eif3g/Aurkaip1/Mrps14/Mrpl48/Mrpl36/Eif4a2/Mrpl27/Mrpl47/Mrpl15/Mrps25/Ptcd3/Gspt1/Mrpl17/Eif2s2/Ppa1/Eif3l/Mrpl18/Eif4h/Mrpl44/Eif2s3x/Gfm2/Mrpl1/Mrpl57/Eif5b/Mrps23/Mrpl51/Mrps5/Mrps33/Mrpl28/Ppa2
R-MMU-4086398	R-MMU-4086398	Ca2+ pathway	42	0.523243	1.38209	0.0673913	0.494626	0.457487	1914	tags=24%, list=12%, signal=21%	Ppp3ca/Map3k7/Calm2/Calm3/Gng2/Ppp3cb/Camk2a/Tcf7l2/Gng10/Ctnnb1
R-MMU-5684996	R-MMU-5684996	MAPK1/MAPK3 signaling	235	0.360829	1.20735	0.067757	0.494626	0.457487	2662	tags=23%, list=16%, signal=20%	Fn1/Hbegf/Rasgrp4/Psme2b/Psmb10/Rasa4/Psmc1/Rasgrp1/Map3k11/Mapk1/Rasal3/Pea15a/Psmb7/Grb2/Phb/Camk2d/Bcl2l1/Il6ra/Calm2/Dusp7/Abhd17a/Calm3/Braf/Ptpra/Psma6/Psma7/Il6st/Psmb9/Lamtor2/Raf1/Jak2/Psmd7/Actb/Flt3l/Jak3/Rbx1/Psme4/Psmd5/Hras/Camk2a/Ksr1/Psme3/Lat/Il2rg/Rasa1/Dlg1/Icmt/Tyk2/Pik3r1/Cul3/Pik3ca/Ptpn7/Rgl1/Mapk3/Fyn
R-MMU-6804760	R-MMU-6804760	Regulation of TP53 Activity through Methylation	15	0.672277	1.42781	0.068323	0.49522	0.458037	2005	tags=60%, list=12%, signal=53%	Trp53/Ttc5/Atm/Ehmt2/Ep300/Mdm2/Smyd2/Prmt5/Chek2

## Sheet: MOTAM-GOBP
ID	Description	setSize	enrichmentScore	NES	pvalue	p.adjust	qvalue	rank	leading_edge	core_enrichment
GO:0009636	GO:0009636	response to toxic substance	79	-0.729141	-2.08334	7.92111e-08	0.000298699	0.000261568	686	tags=19%, list=4%, signal=18%	Wapl/Ass1/Cd36/Prdx1/Hif1a/Mt1/Ccl4/Mt2/Nfe2l2/Ccl5/Tnf/Nr4a2/Sod2/Slc7a11/Mbp
GO:0043068	GO:0043068	positive regulation of programmed cell death	499	-0.4697	-1.64444	1.7847e-07	0.000298699	0.000261568	1476	tags=19%, list=9%, signal=18%	Rhob/Ctsc/Nfkbid/Rnps1/Vdr/Dusp1/Itga1/Btg1/Stk3/Pdcd7/Tnfrsf1a/Ceacam1/Prkci/Rapgef2/Lyn/Casp3/Cd40/Bad/Dap/Atf6/Mmp2/Adam8/Jmy/Camk1d/Apopt1/Brms1/Ppp2r1a/Anxa5/Sirt2/Atf4/Pdcd6/Sox4/Trp53inp1/Sh3glb1/Map2k4/Rnf7/Xdh/Cdkn1b/Suds3/F3/Stk17b/Arl6ip5/Trp53bp2/Gadd45a/Hcar2/Plagl2/Hdac1/Aldh1a2/Myc/Hmox1/Htatip2/Rbm5/Adora2a/Eif2s1/Irf5/Sfpq/Plscr1/Fam162a/Rhoa/Ace/Skil/Itgb1/Eif5a/Id3/Tnfrsf12a/S1…
GO:0043065	GO:0043065	positive regulation of apoptotic process	495	-0.466717	-1.63317	1.43544e-07	0.000298699	0.000261568	1603	tags=19%, list=10%, signal=17%	Rhob/Ctsc/Nfkbid/Rnps1/Vdr/Dusp1/Itga1/Btg1/Stk3/Pdcd7/Tnfrsf1a/Ceacam1/Prkci/Rapgef2/Lyn/Casp3/Cd40/Bad/Dap/Atf6/Mmp2/Adam8/Jmy/Camk1d/Apopt1/Brms1/Ppp2r1a/Anxa5/Sirt2/Atf4/Pdcd6/Sox4/Trp53inp1/Sh3glb1/Map2k4/Rnf7/Xdh/Cdkn1b/Suds3/F3/Stk17b/Arl6ip5/Trp53bp2/Gadd45a/Hcar2/Plagl2/Hdac1/Aldh1a2/Myc/Hmox1/Rbm5/Adora2a/Eif2s1/Irf5/Sfpq/Plscr1/Fam162a/Rhoa/Ace/Skil/Itgb1/Eif5a/Id3/Tnfrsf12a/S100b/Bcl2…
GO:0050708	GO:0050708	regulation of protein secretion	336	-0.486195	-1.65407	1.45021e-06	0.0014563	0.00127527	1209	tags=15%, list=7%, signal=14%	Selk/Stx4a/Ptger4/Lyn/Aim2/Cd40/Bad/Fkbp1b/Midn/Ccr7/Anxa5/Ptpn11/Ezr/Sox4/Syk/Tlr2/Lrrfip2/Glud1/Hcar2/Ndufaf2/Hdac1/Irs2/Golph3/Socs1/Adora2a/Rab11fip5/Clec4n/Cd36/Ppia/Mif/Kif5b/Cd274/Glrx/Rgcc/Hmgb1/Nos2/Srgn/Hif1a/Map4k4/Ccl5/Tnf/Ccl3/Rab11fip1/Cd14/Clec4e/Tnfrsf9/Nlrp3/Il1b/Il6/Il1a/Mmp13
GO:0030855	GO:0030855	epithelial cell differentiation	416	-0.47321	-1.64105	1.3007e-06	0.0014563	0.00127527	1566	tags=17%, list=10%, signal=16%	Rac1/Sharpin/Ehf/Hes1/Palld/Vdr/Smad4/Btg1/Dab2/Tnfrsf1a/Nme2/Ceacam1/Rapgef2/Alg10b/Dsp/Cldn3/Ampd2/Kdm6b/Casp3/Bad/Numa1/Numb/Fzd7/Lamb2/Tbx3/Pecam1/Wdr77/Arid4a/Nfib/Jag1/Clic4/Sprr1a/Adrm1/Ezr/Sox4/Abcb1b/Myo1e/Xdh/Cdkn1b/Stx2/Arid4b/Fndc3b/Hdac1/Pafah1b1/Rap1a/Rock1/Cux1/Prdm1/Zfp36/Vim/Skil/Tjp1/Errfi1/Bmpr2/Zfp703/Id3/Id2/Maff/Tagln2/Rheb/Hif1a/Txnip/Klf2/Rap1b/Fosl2/Plaur/Tnf/Basp1/Vegfa/…
GO:0001659	GO:0001659	temperature homeostasis	26	-0.862087	-2.02724	2.53451e-06	0.00212096	0.00185731	44	tags=23%, list=0%, signal=23%	Ccl5/Tnf/Il1rn/Il1b/Il1a/Ptgs2
GO:0006954	GO:0006954	inflammatory response	496	-0.443379	-1.55179	4.6424e-06	0.00325227	0.00284798	1732	tags=21%, list=11%, signal=20%	Fanca/Rhbdd3/Adrb2/Cysltr1/Fem1a/Ets1/Smad3/Rabgef1/Pik3cg/Mefv/Ppbp/Sharpin/Nfkbid/Plaa/Lbp/Nod2/Map2k3/Mmp25/Tlr8/Seh1l/Tnfrsf1a/Fpr2/Tusc2/Ptger4/Lyn/Kdm6b/Aim2/Hnrnpa0/Gbp5/Fcer1g/Cd40/Gstp1/Adam8/Sphk1/Snap23/Nfkb2/Camk1d/Serpinb9/Itgam/Ccr7/Pxk/Ndfip1/Hmgb2/Tnfaip6/Cxcl1/Syk/Tlr2/D1Ertd622e/Ltb4r1/Metrnl/Pstpip1/F3/Tnfaip3/Ccr1/Socs3/Pla2g7/Hmox1/Ywhaz/Plp1/Zfp36/Pik3ap1/Plgrkt/Relb/Hp/Gpx4…
GO:0045787	GO:0045787	positive regulation of cell cycle	251	-0.502069	-1.67203	1.33213e-05	0.00608058	0.00532471	2156	tags=25%, list=13%, signal=22%	Insr/Dab2ip/Cdk1/Mepce/Ctgf/Src/Piwil2/Pggt1b/Cenpe/Eif4ebp1/Dusp3/Lrp5/Ccnt2/Pkd1/Eif4g3/Hes1/Ccnt1/Lsm10/Cul4b/Ccnl1/Cul4a/Fnta/Phb2/Sphk1/Fam178a/Tbx3/Ube2c/Uhrf2/Psmd10/Nudt16/Sirt2/Cast/Ptpn11/Sox4/Ranbp1/Cdkn1b/Usp22/Pafah1b1/Crlf3/Cited2/Myc/Pebp1/Ccnc/Cks2/Nsmce2/Sfpq/Rhoa/Ube2b/Mif/Npm1/Id2/Rgcc/Hmgb1/Lmnb1/Cdkn1a/Cks1b/Ndrg1/Tnf/Bcl2l11/Il1b/Nr4a3/Il1a
GO:0001660	GO:0001660	fever generation	11	-0.951516	-1.88356	1.49625e-05	0.00626054	0.0054823	44	tags=55%, list=0%, signal=54%	Ccl5/Tnf/Il1rn/Il1b/Il1a/Ptgs2
GO:0002237	GO:0002237	response to molecule of bacterial origin	230	-0.520624	-1.71407	1.64568e-05	0.00635614	0.00556601	1509	tags=24%, list=9%, signal=22%	Lbp/Nod2/Sash1/Cxcl16/Ncl/Tnfrsf1a/Zcchc11/Prpf8/Ptger4/Upf1/Lyn/Hnrnpa0/Cd40/Gstp1/Abca1/Ccr7/Sirt2/Hmgb2/Pde4b/Cxcl1/Tlr2/Fcgr4/Tnfaip3/Tnip3/Gbp2/Litaf/Junb/Prdm1/Zfp36/Irak2/Irf5/Nfkbib/Plscr1/Ace/Cd36/Rela/Mif/Mapkapk2/Nos2/Ccl2/Cxcl3/Cxcl10/Ccl5/Tnf/Malt1/Cd14/Slpi/Tnfrsf9/Nfkbia/Pf4/Nlrp3/Il1b/Il6/Ptgs2/Cxcl2
GO:1903532	GO:1903532	positive regulation of secretion by cell	311	-0.476191	-1.60616	1.96041e-05	0.00703089	0.00615688	1395	tags=15%, list=9%, signal=14%	Smad4/Dab2/Ncl/Acvr2a/Ceacam1/Selk/Stx4a/Ptger4/Aim2/Fcer1g/Bad/Clasp2/Sphk1/Ccr7/Ap1g1/Ptpn11/Ezr/Sox4/Syk/Tlr2/Lrrfip2/Glud1/Hcar2/Irs2/Golph3/Adora2a/Clec4n/Cd36/Ppia/Mif/Rab5a/Kif5b/Cd274/Glrx/Rgcc/Hmgb1/Lgals3/Hif1a/Sdc4/Tnf/Ccl3/Cd14/Clec4e/Nlrp3/Il1b/Il6/Il1a/Mmp13
GO:1901342	GO:1901342	regulation of vasculature development	210	-0.514621	-1.6713	2.66592e-05	0.00848541	0.00743059	1422	tags=19%, list=9%, signal=18%	Sash1/Btg1/Tnfrsf1a/Ceacam1/Rapgef2/Pdcd10/Ptger4/Sphk1/Tspan12/Enpp2/Mydgf/Rras/Tcf4/Pdcd6/Xdh/F3/Dcn/Aggf1/Rap1a/Hmox1/Rock1/Htatip2/Rhoa/Cd36/Tnfrsf12a/Rgcc/Hmgb1/Lgals3/Egr1/Ccl2/Hif1a/Nfe2l2/Cxcl10/Ccl5/Vegfa/Pf4/Thbs1/Il1b/Il1a/Ptgs2
GO:0001817	GO:0001817	regulation of cytokine production	475	-0.433326	-1.50993	2.8238e-05	0.00848541	0.00743059	1587	tags=20%, list=10%, signal=18%	Atf2/H2-M3/Ripk2/Smad3/Rabgef1/Arnt/Mefv/Rac1/Rab7b/Pdcd1lg2/Lbp/Polr3f/Nod2/Bcl3/Map2k3/Smad4/Tlr8/Ncl/Tnfrsf1a/Zcchc11/Ceacam1/Tusc2/Selk/Rnf128/Ptger4/Lyn/Aim2/Gbp5/Fcer1g/Cd40/Gstp1/Adam8/Sphk1/Zfp64/Tnfsf9/Ccr7/Atf4/Ndfip1/Hmgb2/Ezr/Pde4b/Syk/Tlr2/D1Ertd622e/Arrb2/Lrrfip2/Tnfaip3/Lsm14a/Hdac1/Litaf/Hmox1/Socs1/Zfp36/Relb/Tbc1d23/Gbp4/Clec4n/Cd36/Errfi1/Rela/Mif/Cd274/S100b/Rgcc/Hmgb1/Traf3/M…
GO:0050795	GO:0050795	regulation of behavior	45	-0.74248	-1.95655	3.74714e-05	0.00922518	0.0080784	1215	tags=20%, list=7%, signal=19%	Cfap20/Ptger4/Zfhx3/Stra6/Alb/Adora2a/Dgat1/Il6/Nr4a3
GO:0006040	GO:0006040	amino sugar metabolic process	33	0.763996	1.94472	3.69968e-05	0.00922518	0.0080784	2581	tags=48%, list=16%, signal=41%	Chil3/Mgat1/Gnpda1/Hexb/Mdp1/Nagk/Uap1l1/Chid1/Ogt/Amdhd2/Renbp/Gne/Gfpt1/B3galnt2/Gnpda2/Uap1
GO:0044070	GO:0044070	regulation of anion transport	66	-0.678966	-1.88585	3.88384e-05	0.00922518	0.0080784	704	tags=17%, list=4%, signal=16%	Syk/Arl6ip5/Irs2/Ahcyl1/Adora2a/Mif/Tnf/Il1rn/Thbs1/Il1b/Il1a
GO:2000379	GO:2000379	positive regulation of reactive oxygen species metabolic process	78	-0.644389	-1.8382	3.84901e-05	0.00922518	0.0080784	708	tags=21%, list=4%, signal=20%	Cxcl1/Tlr2/Ass1/Xdh/Gadd45a/Cd36/Eif5a/Cdkn1a/Klf2/Nfe2l2/Tnf/Sod2/Thbs1/Il1b/Il6/Ptgs2
GO:0045837	GO:0045837	negative regulation of membrane potential	10	-0.943711	-1.81596	4.35146e-05	0.00922518	0.0080784	554	tags=50%, list=3%, signal=48%	Arl6ip5/Pmaip1/Bnip3/Il1rn/Il6
GO:0046883	GO:0046883	regulation of hormone secretion	191	-0.532083	-1.69948	4.2218e-05	0.00922518	0.0080784	1395	tags=16%, list=9%, signal=15%	Smad4/Dab2/Acvr2a/Stx4a/Ptger4/Bad/Cry1/Fkbp1b/Midn/Nucb2/Anxa5/Ptpn11/Sox4/Glud1/Chd7/Hcar2/Ndufaf2/Hdac1/Irs2/Rab11fip5/Kif5b/Glrx/Nos2/Hif1a/Inhba/Map4k4/Ccl5/Tnf/Rab11fip1/Il1b/Il6
GO:0007249	GO:0007249	I-kappaB kinase/NF-kappaB signaling	212	-0.514931	-1.67467	4.40956e-05	0.00922518	0.0080784	1175	tags=26%, list=7%, signal=25%	Tradd/Mier1/Pink1/Map3k14/Slc35b2/Ripk2/Sharpin/Nfkbid/Ube2n/Nod2/Bcl3/Tlr8/Vapa/Gstp1/Sphk1/Tmed4/Nfkb2/Psmd10/Ndfip1/Tlr2/Snip1/Golt1b/Tnfaip3/Hdac1/Tnip3/Litaf/Ppm1a/Zfand6/Ube2v1/Hmox1/Rock1/Slc20a1/Tifa/Relb/Irak2/Nfkbib/Rhoa/Clec4n/Cd36/Prdx1/Tank/Rela/Rhoc/S100b/Saa3/Rel/Lgals1/Sqstm1/Irf1/Tnf/Malt1/Nfkbia/Nlrp3/Il1b/Il1a/Ptgs2
GO:0034097	GO:0034097	response to cytokine	456	-0.431735	-1.50354	5.06022e-05	0.0101629	0.00889959	1395	tags=20%, list=9%, signal=19%	Smad4/Cxcl16/Tnfrsf1a/Zcchc11/Prpf8/Ceacam1/Prkci/Tgtp2/Upf1/Eprs/Aim2/Gbp5/Cdc37/Bad/Sh2b2/Fnta/Sphk1/Socs7/Hcls1/Nfkb2/Ifnar2/Ybx3/Ccr7/Dcstamp/Ocstamp/Klf6/Ifngr1/Coro1a/Cxcl1/Syk/Impdh2/Socs6/F3/Lsm14a/Gbp2/Gbp3/Ccr1/Dcn/Socs3/Zfand6/Csnk2b/Pafah1b1/Aldh1a2/Ifi205/Myc/Kras/Junb/Adipor1/Socs1/Zfp36/Relb/Irak2/Irf5/Plscr1/Gbp4/Nfil3/Tank/Rela/Gab1/Cd274/Txndc17/Traf3/Egr1/Mapkapk2/Saa3/Nos2/Ccl…
GO:0044057	GO:0044057	regulation of system process	350	-0.454946	-1.55883	6.10887e-05	0.0113602	0.00994806	1395	tags=11%, list=9%, signal=10%	Smad4/Dab2/Acvr2a/Dsp/Ptger4/Arg2/Cry1/Fkbp1b/Mmp2/Sphk1/Tpm1/Ptpn11/Pde4b/G6pdx/Shc1/Fcgr4/Hcar2/Pebp1/Cald1/Adora2a/Rab11fip5/Rhoa/Mecp2/Errfi1/Bmpr2/Atp1a1/Nos2/Hif1a/Inhba/Dgat1/Tnf/Rab11fip1/Nrg1/Il1b/Il6/Nr4a3/Il1a/Ptgs2/Mmp13
GO:0002690	GO:0002690	positive regulation of leukocyte chemotaxis	74	-0.659408	-1.87643	7.49457e-05	0.0117422	0.0102825	922	tags=22%, list=6%, signal=20%	Camk1d/Ccr7/Cxcl1/Ptprj/Ccr1/Pla2g7/Ccl2/Cxcl3/Ccl4/Cxcl10/Ccl5/Vegfa/Pf4/Thbs1/Il1b/Cxcl2
GO:0050886	GO:0050886	endocrine process	57	-0.685506	-1.87373	7.48021e-05	0.0117422	0.0102825	1395	tags=28%, list=9%, signal=26%	Smad4/Dab2/Acvr2a/Cry1/Tbx3/Ptpn11/G6pdx/Hcar2/Kras/Rab11fip5/Rhoa/Ace/Mif/Inhba/Rab11fip1/Il1b
GO:0002688	GO:0002688	regulation of leukocyte chemotaxis	91	-0.6145	-1.79954	7.98774e-05	0.0117422	0.0102825	1571	tags=24%, list=10%, signal=22%	Ppbp/Rac1/Lbp/Creb3/Nod2/Lyn/Camk1d/Ccr7/Cxcl1/Ptprj/Ccr1/Pla2g7/Ccl2/Cxcl3/Ccl4/Cxcl10/Ccl5/Vegfa/Pf4/Thbs1/Il1b/Cxcl2
GO:0002687	GO:0002687	positive regulation of leukocyte migration	111	-0.580863	-1.75798	8.00418e-05	0.0117422	0.0102825	1571	tags=27%, list=10%, signal=25%	Ppbp/Rac1/Kitl/Lbp/Creb3/Mia3/Selk/Ptger4/Adam8/Camk1d/Itga4/Pecam1/Ccr7/Cxcl1/Tlr2/Ptprj/Ccr1/Pla2g7/Lgals3/Ccl2/Cxcl3/Ccl4/Cxcl10/Ccl5/Vegfa/Pf4/Thbs1/Il1b/Il1a/Cxcl2
GO:0070997	GO:0070997	neuron death	296	-0.4702	-1.58203	9.21426e-05	0.0128513	0.0112538	718	tags=16%, list=4%, signal=15%	Picalm/Ube2v2/Itga1/Tnfrsf1a/Prkci/Casp3/Lrp1/Bad/Adam8/Cpeb4/Atf4/Coro1a/Nae1/G6pdx/Map2k4/Trp53bp2/Hdac1/Hmox1/Rock1/Kras/Adora2a/Eif2s1/Fam162a/Rhoa/Gclm/Mecp2/Egln3/Npm1/Egr1/Rel/Hif1a/Pmaip1/Gapdh/Bnip3/Mt1/Ccl5/Tnf/Nr4a2/Ccl3/Bcl2l11/Sod2/Vegfa/Il1b/Il6/Nr4a3/Cxcl2
GO:0021800	GO:0021800	cerebral cortex tangential migration	10	0.919302	1.79645	0.000105953	0.0132997	0.0116464	367	tags=20%, list=2%, signal=20%	Nrp1/Nrp2
GO:0030856	GO:0030856	regulation of epithelial cell differentiation	103	-0.594244	-1.78446	0.000105601	0.0132997	0.0116464	1507	tags=19%, list=9%, signal=18%	Hes1/Vdr/Btg1/Tnfrsf1a/Nme2/Ceacam1/Bad/Numb/Tbx3/Xdh/Cdkn1b/Rock1/Zfp36/Errfi1/Maff/Rheb/Tnf/Vegfa/Il1b/Il1a
GO:0009914	GO:0009914	hormone transport	244	-0.484203	-1.60425	0.000100929	0.0132997	0.0116464	1395	tags=16%, list=9%, signal=14%	Smad4/Dab2/Acvr2a/Stx4a/Ptger4/Lyn/Bad/Rab11b/Cry1/Fkbp1b/Midn/Nucb2/Tbx3/Snap23/Anxa5/Ptpn11/Sox4/Glud1/Chd7/Hcar2/Ndufaf2/Hdac1/Irs2/Ywhaz/Rab11fip5/Kif5b/Glrx/Nos2/Hif1a/Inhba/Dgat1/Map4k4/Ccl5/Tnf/Rab11fip1/Il1rn/Il1b/Il6
GO:0043243	GO:0043243	positive regulation of protein-containing complex disassembly	18	-0.852744	-1.86462	0.000119866	0.0137691	0.0120575	772	tags=39%, list=5%, signal=37%	Setx/Cfl1/Eif5a/Dstn/Bnip3/Plek/Tnf
GO:0034433	GO:0034433	steroid esterification	10	0.916149	1.79029	0.000123404	0.0137691	0.0120575	126	tags=30%, list=1%, signal=30%	Apoe/Abcg1/Soat1
GO:0034434	GO:0034434	sterol esterification	10	0.916149	1.79029	0.000123404	0.0137691	0.0120575	126	tags=30%, list=1%, signal=30%	Apoe/Abcg1/Soat1
GO:0034435	GO:0034435	cholesterol esterification	10	0.916149	1.79029	0.000123404	0.0137691	0.0120575	126	tags=30%, list=1%, signal=30%	Apoe/Abcg1/Soat1
GO:1903706	GO:1903706	regulation of hemopoiesis	318	-0.458081	-1.54712	0.000130675	0.0142635	0.0124904	1779	tags=22%, list=11%, signal=20%	Acvr1b/Rbp1/Fanca/Gas2l1/H2-M3/Hax1/Ripk2/Smap1/Ets1/Paf1/Rab7b/Nfkbid/Hist1h4c/Kitl/Hes1/Rc3h1/Klf10/Atxn1l/Acvr2a/Nme2/Ceacam1/Lyn/Cul4a/Bad/Adam8/Hist1h4h/Ppp2r3c/Il15ra/Sos1/Tob2/Hcls1/Tnfsf9/Ccr7/Mafb/Jag1/Ap3b1/Dcstamp/Ndfip1/Ocstamp/Hmgb2/Adrm1/Cxcl1/Syk/Ccr1/Myc/Prdm1/Zfp36/Kmt2e/Rhoa/Ace/N4bp2l2/Id2/Hmgb1/Pglyrp1/Hif1a/Inhba/Isg15/Il7r/Irf1/Ptpn2/Nfe2l2/Ccl5/Tnf/Ccl3/Vegfa/Nfkbia/Pf4/Nlr…
GO:0031503	GO:0031503	protein-containing complex localization	112	-0.571046	-1.72759	0.000213289	0.0194713	0.0170509	1365	tags=18%, list=8%, signal=16%	Ift22/Seh1l/Ift27/Sphk1/Psmd10/Ezr/Tlr2/Litaf/Ppm1a/Exoc3/Ssna1/Ift20/Nfkbib/Prdx1/Tnfaip2/Tnf/Nfkbia/Nlrp3/Il1b/Ptgs2
GO:0043536	GO:0043536	positive regulation of blood vessel endothelial cell migration	22	-0.826106	-1.90993	0.000263746	0.0232328	0.0203448	55	tags=18%, list=0%, signal=18%	Nfe2l2/Vegfa/Thbs1/Ptgs2
GO:0002790	GO:0002790	peptide secretion	195	-0.504629	-1.61678	0.000273618	0.0235578	0.0206293	1207	tags=14%, list=7%, signal=13%	Stx4a/Ptger4/Bad/Rab11b/Fkbp1b/Midn/Nucb2/Abca1/Anxa5/Ptpn11/Sox4/Glud1/Chd7/Ndufaf2/Hdac1/Irs2/Rab11fip5/Kif5b/Glrx/Nos2/Hif1a/Dgat1/Map4k4/Ccl5/Tnf/Il1rn/Il1b/Il6
GO:0060736	GO:0060736	prostate gland growth	10	0.897288	1.75343	0.000313873	0.0254186	0.0222588	129	tags=30%, list=1%, signal=30%	Psap/Igf1/Ube3a
GO:0019221	GO:0019221	cytokine-mediated signaling pathway	231	-0.480392	-1.58215	0.000310035	0.0254186	0.0222588	1684	tags=25%, list=10%, signal=23%	Ripk2/Flrt2/Rffl/Rabgef1/Iigp1/Ppbp/Sharpin/Acsl1/Smad4/Tnfrsf1a/Zcchc11/Ceacam1/Aim2/Cdc37/Bad/Sh2b2/Sphk1/Socs7/Ifnar2/Klf6/Ifngr1/Cxcl1/Syk/Socs6/F3/Lsm14a/Ccr1/Dcn/Socs3/Csnk2b/Pafah1b1/Kras/Adipor1/Socs1/Irak2/Irf5/Rela/Gab1/Txndc17/Traf3/Egr1/Ccl2/Cxcl3/Krt18/Ccl4/Irf1/Ptpn2/Ccl7/Cxcl10/Ccl5/Tnf/Ccl3/Il1rn/Pf4/Il1b/Il6/Il1a/Cxcl2
GO:1901888	GO:1901888	regulation of cell junction assembly	66	-0.640593	-1.77927	0.000319623	0.0254735	0.0223069	1678	tags=26%, list=10%, signal=23%	Nedd4l/Smad3/Rac1/Rapgef2/Clasp2/Phldb2/Enpp2/Ptprj/Rap1a/Rock1/Lims1/Ace/S100a10/Sdc4/Rap1b/Tnf/Vegfa
GO:0040017	GO:0040017	positive regulation of locomotion	397	-0.419803	-1.44859	0.0003505	0.0255052	0.0223347	1659	tags=18%, list=10%, signal=17%	Ets1/Smad3/Rhob/Ppbp/Pfn1/Rac1/Kitl/Lbp/Creb3/Sash1/Dab2/Cxcl16/Fermt3/Mia3/Rapgef2/Pdcd10/Syne2/Actn4/Cfap20/Selk/Stx4a/Ptger4/Lyn/Clasp2/Mmp2/Adam8/Sphk1/Numb/Elp5/Arhgap5/Epb41l4b/Camk1d/Enpp2/Itga4/Pecam1/Tmsb4x/Ccr7/Gcnt2/Pdcd6/Coro1a/Tnfaip6/Cxcl1/Tlr2/F3/Ptprj/Irs2/Ccr1/Pla2g7/Myc/Itgb1/Spag9/Bmpr2/Zfp703/Mif/Rab5a/Cd274/Hmgb1/Lgals3/Egr1/Ccl2/Hif1a/Cxcl3/Ccl4/Nfe2l2/Cxcl10/Ccl5/Vegfa/Pf4/…
GO:0006979	GO:0006979	response to oxidative stress	294	-0.448483	-1.50646	0.000364818	0.0261679	0.022915	2204	tags=24%, list=13%, signal=21%	Egln1/Coq7/Adam9/Atp13a2/Src/Dhfr/Ripk1/Stk26/Oxr1/Psmb5/Gch1/Pink1/Cat/Hyal2/Ercc1/Rhob/Arnt/Atox1/Psip1/Etfdh/Aldh3a2/P4hb/Pdcd10/Selk/Stx4a/Cpeb2/Kdm6b/Casp3/Gstp1/Mmp2/Kpna4/Ccr7/Sirt2/Atf4/Setx/Plk3/Lonp1/Trp53inp1/G6pdx/Rnf7/Stx2/Arl6ip5/Tnfaip3/Hdac1/Hmox1/Prdx6/Hp/Gpx4/Sfpq/Gclm/Cd36/Prdx1/Rela/Gab1/Ndufs8/Glrx/Srxn1/Prdx5/Txn1/Hif1a/Bnip3/Txnip/Txnrd1/Nfe2l2/Tnf/Nr4a2/Sod2/Thbs1/Il6/Nr4a…
GO:0071604	GO:0071604	transforming growth factor beta production	23	-0.799096	-1.85009	0.000380507	0.0263305	0.0230574	107	tags=26%, list=1%, signal=26%	Atf2/Smad3/Smad4/Hif1a/Thbs1/Ptgs2
GO:0072593	GO:0072593	reactive oxygen species metabolic process	203	-0.484086	-1.56509	0.000388044	0.0263305	0.0230574	1263	tags=19%, list=8%, signal=18%	Tusc2/Ptger4/Gstp1/Sh3pxd2b/Arf4/Sirt2/Aatf/Eef1a1/Cxcl1/Syk/Tlr2/Ass1/G6pdx/Ndufs4/Xdh/Gadd45a/Ndufaf2/Prdx6/Hp/Slc7a2/Rhoa/Cd36/Prdx1/Eif5a/Slc25a33/Cdkn1a/Nos2/Prdx5/Hif1a/Bnip3/Klf2/Txnrd1/Nfe2l2/Tnf/Sod2/Thbs1/Il1b/Il6/Ptgs2
GO:1904951	GO:1904951	positive regulation of establishment of protein localization	434	-0.420023	-1.45801	0.000403165	0.0263305	0.0230574	1854	tags=19%, list=11%, signal=17%	Stom/Dmap1/Ubl5/Pink1/Trim28/Hyal2/Glul/Arpc2/Cct7/Psmd9/Chp1/Smad3/Mis18a/Vamp2/Hes1/Huwe1/Nod2/Rbm22/Smad4/Dab2/Ncl/Tnfrsf1a/Kat2a/Cep290/Ceacam1/Prkci/Selk/Stx4a/Ptger4/Ube2l3/Sae1/Aim2/Lrp1/Bad/Ramp3/Sphk1/Tcp1/Arih2/Hcls1/Ccr7/Ezr/Sox4/Arf6/Plk3/Syk/Tlr2/Snip1/Sh3glb1/Lrrfip2/Glud1/Hcar2/Plagl2/Irs2/Oaz1/Ppm1a/Golph3/Csnk2a2/Ube2d3/Adora2a/Clec4n/Itgb1/Cd36/Ppia/Mif/Kif5b/Cd274/Emd/Glrx/Rgcc…
GO:0060004	GO:0060004	reflex	17	-0.853929	-1.84516	0.000431122	0.0274008	0.0239946	9	tags=12%, list=0%, signal=12%	Foxp2/Nr4a3
GO:0001964	GO:0001964	startle response	21	-0.804485	-1.85515	0.000443849	0.027857	0.0243942	350	tags=14%, list=2%, signal=14%	Adora2a/Mecp2/Nrg1
GO:0015732	GO:0015732	prostaglandin transport	15	-0.854283	-1.80158	0.000503309	0.0308185	0.0269874	210	tags=27%, list=1%, signal=26%	Mif/Nos2/Il1b/Il1a
GO:1901214	GO:1901214	regulation of neuron death	267	-0.447141	-1.49386	0.000540713	0.0323205	0.0283027	1456	tags=16%, list=9%, signal=15%	Picalm/Ube2v2/Itga1/Tnfrsf1a/Prkci/Casp3/Lrp1/Bad/Adam8/Cpeb4/Atf4/Coro1a/Nae1/G6pdx/Map2k4/Trp53bp2/Hdac1/Hmox1/Rock1/Kras/Adora2a/Eif2s1/Rhoa/Gclm/Mecp2/Egln3/Npm1/Egr1/Rel/Hif1a/Pmaip1/Mt1/Ccl5/Tnf/Nr4a2/Ccl3/Bcl2l11/Sod2/Vegfa/Il1b/Il6/Nr4a3
GO:0042886	GO:0042886	amide transport	222	-0.473254	-1.55182	0.000548535	0.0324023	0.0283744	1207	tags=14%, list=7%, signal=13%	Stx4a/Ptger4/Bad/Col4a3bp/Rab11b/Fkbp1b/Midn/Nucb2/Abca1/Anxa5/Ptpn11/Sox4/Tlr2/Glud1/Chd7/Ndufaf2/Hdac1/Irs2/Rab11fip5/Kif5b/Glrx/Nos2/Hif1a/Dgat1/Map4k4/Ccl5/Tnf/Il1rn/Il1b/Il6
GO:0071396	GO:0071396	cellular response to lipid	348	-0.430264	-1.47185	0.000580051	0.0330959	0.0289818	1509	tags=18%, list=9%, signal=17%	Lbp/Vdr/Rnf4/Sash1/Dab2/Cxcl16/Ncl/Zcchc11/Prpf8/Upf1/Lyn/Ube2l3/Bad/Gstp1/Cry1/Ramp3/Mmp2/Phb2/Abca1/Setx/Ranbp1/Pde4b/Arrb2/Ufl1/Ddx5/Fcgr4/Tnfaip3/Hdac1/Tnip3/Gbp2/Litaf/Med14/Aldh1a2/Prdm1/Hnrnpk/Zfp36/Irak2/Nfkbib/Kmt2e/Plscr1/Rhoa/Cd36/Nrip1/Zfp703/Rela/Mif/Id3/Glrx/Atp1a1/Nos2/Ccl2/Inhba/H2afz/Cxcl10/Ccl5/Tnf/Nr4a2/Nr4a1/Cd14/Nfkbia/Nlrp3/Il1b/Il6/Nr4a3
GO:0044106	GO:0044106	cellular amine metabolic process	50	-0.677808	-1.81619	0.000616778	0.0344094	0.030132	572	tags=16%, list=3%, signal=15%	Chka/Oaz1/Pebp1/Smox/Sat1/Mecp2/Nr4a2/Odc1
GO:0007498	GO:0007498	mesoderm development	87	-0.596546	-1.73821	0.000673363	0.0359219	0.0314564	1779	tags=21%, list=11%, signal=19%	Acvr1b/Smad3/Pofut2/Twsg1/Smad4/Acvr2a/Kdm6b/Tbx3/Ctdnep1/Nckap1/Cited2/Prkar1a/Bmpr2/Inhba/Txnrd1/Ets2/Vegfa/Nr4a3
GO:0002720	GO:0002720	positive regulation of cytokine production involved in immune response	31	-0.751339	-1.82626	0.000752458	0.0374069	0.0327568	1469	tags=26%, list=9%, signal=24%	Nod2/Fcer1g/Tlr2/Cd36/Mif/Malt1/Nlrp3/Nr4a3
GO:0048659	GO:0048659	smooth muscle cell proliferation	122	-0.533048	-1.62707	0.000746349	0.0374069	0.0327568	605	tags=12%, list=4%, signal=12%	Shc1/Cdkn1b/Tnfaip3/Myc/Hmox1/Rab5a/Id2/Egr1/Hif1a/Ccl5/Tnf/Vegfa/Il6/Nr4a3/Ptgs2
GO:0006094	GO:0006094	gluconeogenesis	53	-0.649833	-1.76808	0.000828177	0.0403716	0.0353531	2000	tags=30%, list=12%, signal=27%	Gpi1/Supt20/Slc35b4/Tpi1/Kat2a/Cry1/Pgk1/Atf4/Gpd2/Wdr5/Pgam1/Ranbp2/Hif1a/Gapdh/Ptpn2/Il6
GO:0048661	GO:0048661	positive regulation of smooth muscle cell proliferation	77	-0.609081	-1.73671	0.000845867	0.0404485	0.0354204	605	tags=17%, list=4%, signal=16%	Shc1/Myc/Hmox1/Rab5a/Id2/Egr1/Hif1a/Ccl5/Tnf/Vegfa/Il6/Nr4a3/Ptgs2
GO:0051090	GO:0051090	regulation of DNA-binding transcription factor activity	298	-0.441103	-1.48462	0.000963782	0.0443959	0.038877	1819	tags=19%, list=11%, signal=17%	Pink1/Taf3/Lrp5/Cat/Fanca/Atf2/Chp1/Ripk2/Rab7b/Nfkbid/Ube2n/Nod2/Stk3/Zcchc11/Pex14/Lrp8/Prkci/Aim2/Cd40/Dap/Adam8/Phb2/Sphk1/Jmy/Camk1d/Psmd10/Brms1/Cdk5rap3/Syk/Smarcb1/Tlr2/Arrb2/Mad2l2/Lrrfip2/Ufl1/Tnfaip3/Ube2v1/Hmox1/Kras/Irak2/Lrrfip1/Traf1/Rela/Npm1/Id3/Id2/Rgcc/Traf3/Tax1bp1/Tnf/Malt1/Ifrd1/Vegfa/Nfkbia/Nlrp3/Il1b/Il6
GO:0052547	GO:0052547	regulation of peptidase activity	261	-0.445015	-1.48419	0.000996177	0.045471	0.0398185	1651	tags=18%, list=10%, signal=16%	Smad3/Rffl/Mefv/Dhcr24/Picalm/Siah2/Mkl1/Cyfip2/Ubxn1/Aim2/Bad/Dap/Serpinb6a/Apopt1/Psma3/Serpinb9/Pdcd6/Cast/Asph/Arrb2/Rnf7/Xdh/Cdkn1b/F3/Arl6ip5/Myc/Pebp1/Cdkn2d/Dnajb6/Cstb/Adora2a/Serpinb2/Fam162a/Rhoa/Tank/Bcl2a1d/Pmaip1/Pak2/Plaur/Tnf/Nr4a1/Bcl2l11/Slpi/Vegfa/Thbs1/Nlrp3/Il6
GO:1901099	GO:1901099	negative regulation of signal transduction in absence of ligand	27	-0.754929	-1.78957	0.00115993	0.0509028	0.0445751	43	tags=15%, list=0%, signal=15%	Ripk1/Tnf/Pf4/Il1b
GO:0045860	GO:0045860	positive regulation of protein kinase activity	322	-0.425024	-1.43931	0.001176	0.0509028	0.0445751	2274	tags=24%, list=14%, signal=21%	Pik3r5/Pdpk1/Cyr61/Adam9/Insr/Dab2ip/Cab39/Avpi1/Il12b/Src/Slc11a1/Camkk1/Il23a/Pibf1/Cenpe/Higd1a/Tab2/Ccnt2/Pkd1/Jtb/Pik3cg/Kitl/Ccnt1/Nod2/Map2k3/Acsl1/Sash1/Itga1/Dab2/Lrp8/Ceacam1/Rapgef2/Pdcd10/Zfp91/Ccnl1/Unc119/Cd40/Adam8/Ppp2r3c/Axin2/Pxn/Psmd10/Ccr7/Ptpn11/Syk/Arrb2/Map2k4/Cd81/Shc1/Cdkn1b/Gadd45a/Rap1a/Kras/Ccnc/Cks2/Socs1/Mmd/Rhoa/Ace/Spag9/Mif/Npm1/Gab1/Rgcc/Gadd45g/Lmnb1/Cdkn1a/Gadd…
GO:0033674	GO:0033674	positive regulation of kinase activity	351	-0.415653	-1.42308	0.00126809	0.0539581	0.0472506	2274	tags=24%, list=14%, signal=21%	Pik3r5/Pdpk1/Cyr61/Adam9/Insr/Dab2ip/Cab39/Avpi1/Il12b/Src/Slc11a1/Camkk1/Il23a/Pibf1/Cenpe/Vav3/Higd1a/Tab2/Ccnt2/Pkd1/Jtb/Pik3cg/Rac1/Kitl/Ccnt1/Nod2/Map2k3/Acsl1/Sash1/Itga1/Dab2/Lrp8/Ceacam1/Rapgef2/Pdcd10/Zfp91/Ccnl1/Lyn/Unc119/Cd40/Bad/Adam8/Ppp2r3c/Axin2/Pxn/Psmd10/Ccr7/Ptpn11/Syk/Arrb2/Sh3glb1/Map2k4/Cd81/Shc1/Cdkn1b/Gadd45a/Rad50/Rap1a/Kras/Ccnc/Cks2/Socs1/Mmd/Rhoa/Ace/Spag9/Mif/Npm1/Gab…
GO:0032527	GO:0032527	protein exit from endoplasmic reticulum	34	0.687617	1.76719	0.00131857	0.0551711	0.0483128	2406	tags=47%, list=15%, signal=40%	Vcp/Syvn1/Ube2j1/H13/Bcap31/Vimp/Os9/Sel1l/Herpud1/Hsp90b1/Faf2/Edem1/Aup1/Derl2/Gcc2/Erlec1
GO:0050921	GO:0050921	positive regulation of chemotaxis	110	-0.541198	-1.63242	0.0013157	0.0551711	0.0483128	922	tags=16%, list=6%, signal=16%	Camk1d/Ccr7/Cxcl1/Ptprj/Ccr1/Pla2g7/Bmpr2/Hmgb1/Ccl2/Cxcl3/Ccl4/Cxcl10/Ccl5/Vegfa/Pf4/Thbs1/Il1b/Cxcl2
GO:0006809	GO:0006809	nitric oxide biosynthetic process	57	-0.620904	-1.69715	0.00141384	0.0572492	0.0501326	691	tags=18%, list=4%, signal=17%	Tlr2/Ass1/Slc7a2/Nos2/Klf2/Tnf/Sod2/Il1b/Il6/Ptgs2
GO:0051402	GO:0051402	neuron apoptotic process	224	-0.455126	-1.49201	0.00141237	0.0572492	0.0501326	1441	tags=17%, list=9%, signal=15%	Ube2v2/Itga1/Tnfrsf1a/Prkci/Casp3/Lrp1/Adam8/Cpeb4/Atf4/Coro1a/Nae1/G6pdx/Map2k4/Hdac1/Hmox1/Rock1/Kras/Adora2a/Fam162a/Rhoa/Gclm/Mecp2/Egln3/Npm1/Egr1/Hif1a/Pmaip1/Gapdh/Bnip3/Mt1/Tnf/Nr4a2/Ccl3/Bcl2l11/Sod2/Il1b/Nr4a3
GO:0034367	GO:0034367	protein-containing complex remodeling	13	0.840721	1.75686	0.00147901	0.0578755	0.0506811	921	tags=38%, list=6%, signal=36%	Pltp/Apoe/Abcg1/Lpl/Scarb1
GO:0034368	GO:0034368	protein-lipid complex remodeling	13	0.840721	1.75686	0.00147901	0.0578755	0.0506811	921	tags=38%, list=6%, signal=36%	Pltp/Apoe/Abcg1/Lpl/Scarb1
GO:0034369	GO:0034369	plasma lipoprotein particle remodeling	13	0.840721	1.75686	0.00147901	0.0578755	0.0506811	921	tags=38%, list=6%, signal=36%	Pltp/Apoe/Abcg1/Lpl/Scarb1
GO:0050867	GO:0050867	positive regulation of cell activation	247	-0.437859	-1.44922	0.0014593	0.0578755	0.0506811	1276	tags=16%, list=8%, signal=15%	Ceacam1/Blm/Selk/Stx4a/Flot2/Fcer1g/Cd40/Bad/Adam8/Ppp2r3c/Il15ra/Tnfsf9/Ccr7/Ap1g1/Ap3b1/Coro1a/Syk/Cd81/Tnfsf13b/Ptprj/Irs2/Prdm1/Rhoa/Mif/Cd274/Cdkn1a/Ccl2/Dgat1/Lgals1/Il7r/Plek/Irf1/Ccl5/Malt1/Thbs1/Nlrp3/Il1b/Il6/Nr4a3
GO:0030970	GO:0030970	retrograde protein transport, ER to cytosol	26	0.733834	1.77168	0.00154889	0.0582936	0.0510471	1783	tags=54%, list=11%, signal=48%	Vcp/Syvn1/Ube2j1/H13/Bcap31/Vimp/Os9/Sel1l/Herpud1/Hsp90b1/Faf2/Edem1/Aup1/Derl2
GO:1903513	GO:1903513	endoplasmic reticulum to cytosol transport	26	0.733834	1.77168	0.00154889	0.0582936	0.0510471	1783	tags=54%, list=11%, signal=48%	Vcp/Syvn1/Ube2j1/H13/Bcap31/Vimp/Os9/Sel1l/Herpud1/Hsp90b1/Faf2/Edem1/Aup1/Derl2
GO:0001656	GO:0001656	metanephros development	63	-0.607591	-1.66948	0.001528	0.0582936	0.0510471	1507	tags=17%, list=9%, signal=16%	Nf1/Rdh10/Lif/Hes1/Smad4/Lamb2/Aph1a/Myc/Id3/Id2/Egr1
GO:0008544	GO:0008544	epidermis development	206	-0.468747	-1.5209	0.00154205	0.0582936	0.0510471	2371	tags=22%, list=14%, signal=19%	Kif3a/Fst/Atp7a/Gorab/Klf4/Lama5/Plod1/Slc9a3r1/Insr/Clic5/Tradd/Tfdp1/Lats2/Acvr1b/Rac1/Sharpin/Hes1/Palld/Vdr/Smad4/Aldh3a2/Nme2/Alg10b/Dsp/Casp3/Sos1/Jag1/Clic4/Sprr1a/Hdac1/Pafah1b1/Rock1/Cux1/Zfp36/Errfi1/Nab1/Rela/Gab1/Maff/Inhba/Txnip/Fosl2/Tnf/Il1a/Ptgs2
GO:0010817	GO:0010817	regulation of hormone levels	335	-0.42055	-1.42996	0.00160038	0.0590846	0.0517398	1395	tags=13%, list=9%, signal=12%	Smad4/Dab2/Acvr2a/Stx4a/Ptger4/Lyn/Stub1/Bad/Rab11b/Cry1/Fkbp1b/Midn/Nucb2/Tbx3/Snap23/Anxa5/Ptpn11/Sox4/Glud1/Chd7/Hcar2/Ndufaf2/Hdac1/Irs2/Aldh1a2/Ywhaz/Rab11fip5/Ace/Kif5b/Glrx/Atp1a1/Nos2/Hif1a/Inhba/Dgat1/Map4k4/Tiparp/Ccl5/Tnf/Rab11fip1/Il1rn/Il1b/Il6
GO:0048002	GO:0048002	antigen processing and presentation of peptide antigen	51	0.650632	1.79302	0.00165248	0.0605045	0.0529832	2272	tags=49%, list=14%, signal=42%	Ifi30/Ctss/H2-Q7/H2-DMa/Trem2/Unc93b1/H2-T23/H2-K1/Hfe/H2-D1/Fcgr1/Pycard/H2-M2/Tap1/Calr/H2-Q6/Tapbpl/H2-Ab1/H2-DMb2/Tap2/Tapbp/B2m/March8/Traf6/H2-T24
GO:0035094	GO:0035094	response to nicotine	17	-0.820934	-1.77387	0.00170547	0.0605045	0.0529832	1134	tags=24%, list=7%, signal=22%	Bad/Hmox1/Rela/Tnf
GO:0046348	GO:0046348	amino sugar catabolic process	11	0.867049	1.73856	0.00172123	0.0605045	0.0529832	886	tags=36%, list=5%, signal=34%	Chil3/Mgat1/Gnpda1/Chid1
GO:0034599	GO:0034599	cellular response to oxidative stress	180	-0.469305	-1.49714	0.00167231	0.0605045	0.0529832	856	tags=15%, list=5%, signal=14%	Sirt2/Atf4/Setx/Lonp1/Trp53inp1/G6pdx/Rnf7/Arl6ip5/Tnfaip3/Hdac1/Hmox1/Sfpq/Cd36/Prdx1/Rela/Glrx/Prdx5/Txn1/Hif1a/Bnip3/Nfe2l2/Tnf/Nr4a2/Sod2/Thbs1/Il6/Nr4a3
GO:0051347	GO:0051347	positive regulation of transferase activity	415	-0.402286	-1.39404	0.00172751	0.0605045	0.0529832	2170	tags=23%, list=13%, signal=20%	Klf4/Pik3r5/Pdpk1/Cyr61/Adam9/Insr/Dab2ip/Cab39/Avpi1/Il12b/Src/Slc11a1/Ripk1/Camkk1/Il23a/Pibf1/Cenpe/Vav3/Higd1a/Topors/Tab2/Ccnt2/Pkd1/Jtb/Pik3cg/Rac1/Ube2n/Kitl/Ccnt1/Nod2/Map2k3/Acsl1/Sash1/Itga1/Dab2/Hmgn1/Lrp8/Ceacam1/Rapgef2/Pdcd10/Zfp91/Ccnl1/Lyn/Ube2l3/Unc119/Stub1/Cd40/Bad/Adam8/Ppp2r3c/Tcp1/Axin2/Dcun1d5/Pxn/Psmd10/Ccr7/Ptpn11/Syk/Pkib/Arrb2/Sh3glb1/Map2k4/Cd81/Ube2s/Shc1/Cdkn1b/Gadd4…
GO:0003158	GO:0003158	endothelium development	96	-0.543217	-1.60206	0.00176173	0.0610044	0.053421	1395	tags=24%, list=9%, signal=22%	Smad4/Btg1/Stk3/Tnfrsf1a/Ceacam1/Rapgef2/Kdm6b/Pecam1/Clic4/Ezr/Abcb1b/Xdh/Csnk2b/Rap1a/Rock1/Rhoa/Tjp1/Bmpr2/Rap1b/Cxcl10/Tnf/Vegfa/Il1b
GO:0051785	GO:0051785	positive regulation of nuclear division	52	-0.62875	-1.70919	0.00206506	0.0686667	0.0601308	2224	tags=38%, list=14%, signal=33%	Slf1/Cdca5/Becn1/Insr/Piwil2/Cenpe/Lrp5/Eif4g3/Phb2/Fam178a/Ube2c/Sirt2/Ranbp1/Pebp1/Nsmce2/Ube2b/Rgcc/Tnf/Il1b/Il1a
GO:0046688	GO:0046688	response to copper ion	16	-0.830456	-1.77603	0.00209809	0.068713	0.0601713	65	tags=38%, list=0%, signal=37%	Atp7a/Prnp/Loxl2/Mt1/Mt2/Il1a
GO:0032310	GO:0032310	prostaglandin secretion	12	-0.868014	-1.76282	0.00210751	0.068713	0.0601713	210	tags=33%, list=1%, signal=33%	Mif/Nos2/Il1b/Il1a
GO:0061077	GO:0061077	chaperone-mediated protein folding	45	0.640303	1.71493	0.00208286	0.068713	0.0601713	1700	tags=36%, list=10%, signal=32%	Hspe1/H2-DMa/Hspa8/Hsph1/Dnajb1/Fkbp3/Dnajc7/Pdia4/Canx/Chordc1/Calr/Unc45a/Ttc9c/Ppid/H2-DMb2/Fkbp4
GO:0030282	GO:0030282	bone mineralization	75	-0.593757	-1.69553	0.00218533	0.0694464	0.0608135	1716	tags=23%, list=10%, signal=20%	Adrb2/Tmem119/Smad3/Atraid/Klf10/Mia3/Acvr2a/Nbr1/Axin2/Sbds/Ccr1/Mgp/Bmpr2/Srgn/Hif1a/Ptgs2/Mmp13
GO:0018107	GO:0018107	peptidyl-threonine phosphorylation	75	0.577522	1.67683	0.00238577	0.073111	0.0640226	2873	tags=37%, list=18%, signal=31%	Prkcd/Prkcb/Tgfb1/Tgfbr1/Pkn1/Phip/Mapk1/Dyrk1a/Camk2d/Lrrk2/Prkaca/Cdk5/Oxsr1/Ogt/Smad7/S1pr2/Akt1/Hipk3/Vrk1/Inpp5k/Prkag2/Clk1/Ube2k/Hk1/Gsk3a/Cad/Akt3/Tgfbr2
GO:0009611	GO:0009611	response to wounding	346	-0.413862	-1.41558	0.00247686	0.0753717	0.0660023	1327	tags=16%, list=8%, signal=15%	Fermt3/Mia3/Vps33b/Ceacam1/Pdcd10/Scarf1/Ptger4/Lyn/Casp3/Fcer1g/Clasp2/Phldb2/Fkbp1b/Mmp2/Xylt1/Fzd7/Lamb2/Epb41l4b/Pecam1/Anxa5/Tpm1/Ap3b1/Procr/Syk/Map2k4/Ninj1/Srsf5/F3/Lcp1/Stx2/Tnfaip3/Ptprj/Hmox1/Zfp36/Serpinb2/Cd36/Tln1/Mif/Pkm/Tnfrsf12a/Gna13/Actg1/Hmgb1/Ccl2/Hif1a/Sdc4/Plek/Nfe2l2/Sod2/Slc7a11/Ifrd1/Pf4/Thbs1/Il6/Il1a/Mmp12
GO:0007369	GO:0007369	gastrulation	131	-0.501266	-1.5386	0.00253749	0.0758378	0.0664104	2000	tags=22%, list=12%, signal=20%	Gpi1/Zfp568/Ctr9/Supt20/Lrp5/Smad3/Paf1/Pofut2/Dusp1/Twsg1/Smad4/Acvr2a/Kdm6b/Clasp2/Phldb2/Fzd7/Nckap1/Tnfaip3/Syf2/Dusp2/Prkar1a/Bmpr2/Inhba/Tgif1/Txnrd1/Ets2/Il1rn/Dusp5/Nr4a3
GO:0034113	GO:0034113	heterotypic cell-cell adhesion	35	-0.671991	-1.6738	0.00272639	0.0769015	0.0673419	1611	tags=37%, list=10%, signal=34%	Itga5/Klf4/Jup/Cxadr/Itgb7/Dsp/Itga4/Gcnt2/Tnfaip3/Itgb1/Tnf/Il1rn/Il1b
GO:0046823	GO:0046823	negative regulation of nucleocytoplasmic transport	64	-0.584418	-1.60987	0.00264488	0.0769015	0.0673419	1023	tags=19%, list=6%, signal=18%	Axin2/Psmd10/Sox4/Litaf/Ppm1a/Nfkbib/Gbp4/Cd36/Emd/Txn1/Nfkbia/Nlrp3
GO:0019233	GO:0019233	sensory perception of pain	91	-0.542402	-1.5884	0.00276047	0.0769015	0.0673419	661	tags=9%, list=4%, signal=8%	Arrb2/Fcgr4/Ace/Mecp2/Tnf/Il1rn/Il1a/Ptgs2
GO:0009187	GO:0009187	cyclic nucleotide metabolic process	119	-0.511245	-1.56141	0.0028077	0.0769015	0.0673419	1325	tags=13%, list=8%, signal=12%	Cep290/Nme2/Ptger4/Ampd2/Nucb2/Abca1/Ramp1/Gpr65/Pde4b/Adora2a/Nos2/Cxcl10/Vegfa/Pf4/Thbs1
GO:0034329	GO:0034329	cell junction assembly	147	-0.484163	-1.51439	0.0026444	0.0769015	0.0673419	2249	tags=25%, list=14%, signal=22%	Hipk1/Pdpk1/Mmp14/Mpp5/Src/Mpp7/Jup/Lamc1/Nedd4l/Smad3/Rac1/Cd9/Plec/Rapgef2/Actn4/Cldn3/Clasp2/Phldb2/Enpp2/Pxn/Vmp1/Ptprj/Lsr/Rap1a/Rock1/Lims1/Rhoa/Ace/Itgb1/Zfp703/Tln1/S100a10/Rhoc/Sdc4/Rap1b/Tnf/Vegfa
GO:0003416	GO:0003416	endochondral bone growth	19	-0.776657	-1.73418	0.00286676	0.0769928	0.0674219	15	tags=11%, list=0%, signal=11%	Thbs1/Mmp13
GO:0071216	GO:0071216	cellular response to biotic stimulus	151	-0.483962	-1.51985	0.0028875	0.0771177	0.0675313	1509	tags=26%, list=9%, signal=24%	Lbp/Nod2/Sash1/Cxcl16/Ncl/Zcchc11/Prpf8/Upf1/Lyn/Gstp1/Abca1/Sirt2/Pde4b/Syk/Tlr2/Fcgr4/Tnfaip3/Tnip3/Gbp2/Litaf/Prdm1/Zfp36/Irak2/Nfkbib/Plscr1/Cd36/Rela/Mif/Nos2/Ccl2/Txnip/Cxcl10/Ccl5/Tnf/Cd14/Nfkbia/Nlrp3/Il1b/Il6
GO:0010712	GO:0010712	regulation of collagen metabolic process	33	-0.677987	-1.66706	0.00305237	0.0794091	0.0695378	461	tags=21%, list=3%, signal=21%	Rap1a/Suco/Itgb1/Errfi1/Rgcc/Ccl2/Il6
GO:0002764	GO:0002764	immune response-regulating signaling pathway	228	-0.441281	-1.4498	0.00304367	0.0794091	0.0695378	1717	tags=22%, list=10%, signal=20%	H2-M3/Ripk2/Dennd1b/Rabgef1/Rftn1/Rab7b/Cmtm3/Ube2n/Lbp/Rc3h1/Nod2/Tlr8/Fpr2/Lyn/Fcer1g/Cd40/Sh2b2/Adam8/Lcp2/Ccr7/Ezr/Arf6/Pde4b/Syk/Tlr2/Arrb2/Lrrfip2/Tnfaip3/Lsm14a/Ptprj/Tnip3/Pik3ap1/Irak2/Plscr1/Rela/Hmgb1/Lpxn/Lgals3/Traf3/Mapkapk2/Smpdl3b/Bcl2a1d/Irf1/Ptpn2/Tnf/Clec4d/Malt1/Cd14/Clec4e/Nfkbia/Nr4a3
GO:0008038	GO:0008038	neuron recognition	27	0.725475	1.76358	0.0031376	0.0803769	0.0703853	1293	tags=7%, list=8%, signal=7%	Nrp1/Rtn4
GO:0022407	GO:0022407	regulation of cell-cell adhesion	325	-0.415383	-1.4099	0.0032358	0.0820554	0.0718552	1732	tags=18%, list=11%, signal=17%	Fanca/H2-M3/Adrb2/Ripk2/Ets1/March7/Nfkbid/Pdcd1lg2/Hes1/Rc3h1/Fermt3/Vps33b/Ceacam1/Blm/Selk/Lyn/Casp3/Flot2/Bad/Gstp1/Adam8/Sos1/Tnfsf9/Itga4/Ccr7/Gcnt2/Ap3b1/Ndfip1/Adrm1/Coro1a/Syk/Ass1/Mad2l2/Socs6/Tnfsf13b/Tnfaip3/Cited2/Prdm1/Adora2a/Rhoa/Prkar1a/Zfp703/Cd274/Myo10/Rgcc/Lgals3/Ccl2/Lgals1/Il7r/Irf1/Ptpn2/Ccl5/Tnf/Malt1/Il1rn/Vegfa/Nlrp3/Il1b/Il6/Nr4a3
GO:0034105	GO:0034105	positive regulation of tissue remodeling	24	0.717644	1.71151	0.00331244	0.082745	0.072459	825	tags=29%, list=5%, signal=28%	Spp1/Ppp3ca/Lrp6/B4galt1/Bax/Tmbim1/Atp6ap1
GO:0019430	GO:0019430	removal of superoxide radicals	16	-0.813948	-1.74072	0.00348463	0.0827947	0.0725025	278	tags=50%, list=2%, signal=49%	Atp7a/Dhfr/Gch1/Cd36/Prdx1/Nfe2l2/Tnf/Sod2
GO:1902285	GO:1902285	semaphorin-plexin signaling pathway involved in neuron projection guidance	13	0.818873	1.7112	0.00341575	0.0827947	0.0725025	1399	tags=38%, list=9%, signal=35%	Nrp1/Plxna1/Plxnb2/Nrp2/Plxnc1
GO:2000648	GO:2000648	positive regulation of stem cell proliferation	42	-0.653299	-1.70057	0.00344371	0.0827947	0.0725025	1518	tags=17%, list=9%, signal=15%	Kitl/Atxn1l/Tbx3/Cxcl1/N4bp2l2/Hif1a/Vegfa
GO:0048332	GO:0048332	mesoderm morphogenesis	53	-0.611788	-1.66457	0.00348563	0.0827947	0.0725025	1651	tags=21%, list=10%, signal=19%	Smad3/Pofut2/Twsg1/Kdm6b/Tbx3/Nckap1/Prkar1a/Bmpr2/Inhba/Txnrd1/Nr4a3
GO:0050806	GO:0050806	positive regulation of synaptic transmission	111	-0.50907	-1.5407	0.00352879	0.0827947	0.0725025	1819	tags=15%, list=11%, signal=14%	Pink1/Glul/Stau1/Vamp2/Stx4a/Ptger4/Sphk1/Arrb2/Paip2/Hnrnpk/Adora2a/Mecp2/Kif5b/S100b/Ccl2/Tnf/Ptgs2
GO:0080135	GO:0080135	regulation of cellular response to stress	469	-0.38004	-1.32329	0.00347207	0.0827947	0.0725025	1520	tags=16%, list=9%, signal=15%	Ube2n/Creb3/Nod2/Ube2v2/Sash1/Usp25/Stk3/Ppp4r2/Dab2/P4hb/Ceacam1/Pdcd10/Blm/Nbr1/Scarf1/Ubxn1/Lyn/Cul4a/Gstp1/Cry1/Fbxo4/Fkbp1b/Xylt1/Axin2/Fam178a/Ybx3/Psmd10/Ccr7/Nudt16/Atf4/Ezr/Syk/Map2k4/Xdh/Ddx5/Arl6ip5/Gadd45a/Pafah1b1/Myc/Cdkn2d/Kras/Taok1/Chchd2/Hnrnpk/Cdc42se1/Sfpq/Plscr1/Skil/Cd36/Spag9/Prdx1/Mif/Npm1/Gab1/Glrx/Hmgb1/Gadd45g/Lmnb1/Gadd45b/Txn1/Hif1a/Pmaip1/Ppp1r15a/Ptpn2/Nfe2l2/Map4k4…
GO:0030865	GO:0030865	cortical cytoskeleton organization	37	-0.67034	-1.68251	0.00356096	0.0831609	0.0728232	1234	tags=35%, list=8%, signal=33%	Epb41l2/Epb41/Ppp2r3c/Ezr/Prkcdbp/Arf6/Strip1/Sept7/Pafah1b1/Rock1/Tln1/Plek/Tnf
GO:0051894	GO:0051894	positive regulation of focal adhesion assembly	19	-0.771365	-1.72237	0.00362401	0.0841782	0.0737141	1651	tags=47%, list=10%, signal=43%	Smad3/Rac1/Enpp2/Ptprj/Rock1/Lims1/S100a10/Sdc4/Vegfa
GO:0051302	GO:0051302	regulation of cell division	96	-0.526162	-1.55176	0.0036469	0.0841782	0.0737141	1226	tags=12%, list=7%, signal=12%	Blm/Zbtb18/Ybx1/Sirt2/Plk3/Sh3glb1/Myc/Rhoa/Txnip/Vegfa/Il1b/Il1a
GO:0043588	GO:0043588	skin development	184	-0.457257	-1.45297	0.00365482	0.0841782	0.0737141	1563	tags=17%, list=10%, signal=15%	Fst/Atp7a/Gorab/Lama5/Jup/Tradd/Lats2/Acvr1b/Sharpin/Dhcr24/Palld/Vdr/Smad4/Nme2/Dsp/Casp3/Sos1/Clic4/Sprr1a/Gpr89/Hdac1/Rock1/Zfp36/Errfi1/Rela/Inhba/Txnip/Fosl2/Tnf/Il1a/Ptgs2
GO:0071715	GO:0071715	icosanoid transport	34	-0.668255	-1.65096	0.00371196	0.0848956	0.0743422	704	tags=18%, list=4%, signal=17%	Syk/Ace/Mif/Nos2/Il1b/Il1a
GO:0009100	GO:0009100	glycoprotein metabolic process	268	0.411612	1.412	0.00374743	0.0848956	0.0743422	2304	tags=28%, list=14%, signal=24%	Oas2/Igf1/Sdf2l1/Soat1/Hbegf/Rab1a/Manba/Mgat1/Nus1/B4galt1/Vcp/Sulf2/Syvn1/Man2a2/Dpm3/Abca7/Cant1/Ube2j1/Arfgef1/Npc1/Gnptab/Itm2b/Ext1/Uggt1/Extl3/Mt3/B3gat3/Cela1/Poglut1/St3gal4/Idua/Rab1b/Fut8/Mogs/B3gnt7/St6galnac6/Parp10/Parp1/Parp2/Gcnt1/Man1c1/Tmem59/Dpy19l4/Tet3/Ndst2/Ppard/Edem3/Dpm1/Ep300/Ogt/Jak3/St3gal2/Ganab/Fktn/Edem1/Krtcap2/Alg8/Pofut1/Tcf7l2/Gxylt1/Lmf1/Mgat4b/Acot8/Tnip1/Hpse…
GO:0002673	GO:0002673	regulation of acute inflammatory response	47	-0.641265	-1.70922	0.00391169	0.086143	0.0754346	1139	tags=23%, list=7%, signal=22%	Fcer1g/Gstp1/Adam8/Ccr7/Mif/Ccl5/Tnf/Nlrp3/Il1b/Il6/Ptgs2
GO:0007613	GO:0007613	memory	89	-0.534671	-1.56126	0.00389293	0.086143	0.0754346	632	tags=9%, list=4%, signal=9%	Paip2/Fen1/Mecp2/S100b/Egr1/Il1rn/Il1b/Ptgs2
GO:0050727	GO:0050727	regulation of inflammatory response	241	-0.434693	-1.43985	0.00390019	0.086143	0.0754346	1732	tags=21%, list=11%, signal=19%	Fanca/Rhbdd3/Adrb2/Fem1a/Ets1/Smad3/Rabgef1/Pik3cg/Mefv/Sharpin/Lbp/Nod2/Tnfrsf1a/Ptger4/Lyn/Gbp5/Fcer1g/Gstp1/Adam8/Ccr7/Ndfip1/Tnfaip6/Tlr2/D1Ertd622e/Metrnl/Tnfaip3/Socs3/Zfp36/Pik3ap1/Gpx4/Adora2a/Tbc1d23/Slc7a2/Ace/Rela/Mif/Aoah/Nos2/Smpdl3b/Ccl2/Pglyrp1/Ccl4/Ptpn2/Ccl7/Ccl5/Tnf/Ccl3/Nlrp3/Il1b/Il6/Ptgs2
GO:0003417	GO:0003417	growth plate cartilage development	15	-0.796328	-1.67936	0.00408642	0.0874648	0.0765921	15	tags=13%, list=0%, signal=13%	Thbs1/Mmp13
GO:0009308	GO:0009308	amine metabolic process	55	-0.61362	-1.66314	0.00411107	0.0874648	0.0765921	572	tags=15%, list=3%, signal=14%	Chka/Oaz1/Pebp1/Smox/Sat1/Mecp2/Nr4a2/Odc1
GO:0007631	GO:0007631	feeding behavior	66	-0.577723	-1.60464	0.0040956	0.0874648	0.0765921	2117	tags=17%, list=13%, signal=15%	Ankrd26/Stat3/Ubr3/Cfap20/Stra6/Adora2a/Ace/Cd36/Mif/Dgat1/Nr4a3
GO:1990748	GO:1990748	cellular detoxification	20	-0.769779	-1.74594	0.00432556	0.0898207	0.0786552	278	tags=40%, list=2%, signal=39%	Atp7a/Dhfr/Gch1/Cd36/Prdx1/Nfe2l2/Tnf/Sod2
GO:2001057	GO:2001057	reactive nitrogen species metabolic process	63	-0.581252	-1.59711	0.00433843	0.0898207	0.0786552	691	tags=16%, list=4%, signal=15%	Tlr2/Ass1/Slc7a2/Nos2/Klf2/Tnf/Sod2/Il1b/Il6/Ptgs2
GO:1902668	GO:1902668	negative regulation of axon guidance	23	0.716197	1.69115	0.00449928	0.0907264	0.0794482	710	tags=13%, list=4%, signal=12%	Nrp1/Sema4d/Sema4a
GO:0061548	GO:0061548	ganglion development	12	0.817421	1.67751	0.00455651	0.0911484	0.0798178	367	tags=17%, list=2%, signal=16%	Nrp1/Nrp2
GO:0045840	GO:0045840	positive regulation of mitotic nuclear division	39	-0.638231	-1.62521	0.00464801	0.0919154	0.0804895	1053	tags=26%, list=6%, signal=24%	Phb2/Fam178a/Ube2c/Ranbp1/Pebp1/Nsmce2/Rgcc/Tnf/Il1b/Il1a
GO:0050678	GO:0050678	regulation of epithelial cell proliferation	263	-0.411873	-1.37456	0.00470341	0.0919154	0.0804895	1756	tags=17%, list=11%, signal=16%	Glul/Atf2/Klf9/Smad3/Cxadr/Hes1/Vdr/Nod2/Dab2/Tinf2/Hmgn1/Nme2/Ceacam1/Pdcd10/Bad/Phb2/Fzd7/Mydgf/Wdr77/Strap/Nfib/Pdcd6/Hmgb2/Xdh/Cdkn1b/F3/Tnfaip3/Aggf1/Aldh1a2/Myc/Zfp36/Lims1/Errfi1/Bmpr2/Zfp703/Pold4/Rgcc/Ccl2/Ccl5/Nr4a1/Vegfa/Thbs1/Il6/Nr4a3/Mmp12
GO:0045144	GO:0045144	meiotic sister chromatid segregation	10	-0.855301	-1.64583	0.00500167	0.0940984	0.0824011	864	tags=30%, list=5%, signal=28%	Dsn1/Ppp2r1a/Rad21
GO:0032103	GO:0032103	positive regulation of response to external stimulus	217	-0.438268	-1.43214	0.00490869	0.0940984	0.0824011	1684	tags=20%, list=10%, signal=18%	Ripk2/Ets1/Smad3/Pik3cg/Ppbp/Rac1/Lbp/Creb3/Nod2/Sash1/Tnfrsf1a/Scarf1/Stx4a/Ptger4/Gbp5/Fcer1g/Fkbp1b/Adam8/Camk1d/Ccr7/Cxcl1/Tlr2/Ptprj/Ccr1/Pla2g7/Ace/Bmpr2/Mif/Hmgb1/Ccl2/Cxcl3/Ccl4/Ccl7/Cxcl10/Ccl5/Tnf/Ccl3/Vegfa/Pf4/Thbs1/Il1b/Il6/Ptgs2/Cxcl2
GO:0097152	GO:0097152	mesenchymal cell apoptotic process	10	-0.85419	-1.64369	0.00515439	0.0952799	0.0834357	1133	tags=50%, list=7%, signal=47%	Sox9/Bmp7/Hnf1b/Etv6/Hif1a
GO:0010466	GO:0010466	negative regulation of peptidase activity	142	-0.475042	-1.48248	0.00509319	0.0952799	0.0834357	1620	tags=17%, list=10%, signal=15%	Rffl/Dhcr24/Picalm/Siah2/Mkl1/Ubxn1/Serpinb6a/Serpinb9/Cast/Arrb2/Pebp1/Cdkn2d/Dnajb6/Cstb/Adora2a/Serpinb2/Bcl2a1d/Pak2/Plaur/Nr4a1/Slpi/Vegfa/Thbs1/Il6
GO:0006606	GO:0006606	protein import into nucleus	237	-0.429416	-1.41817	0.00532381	0.0968509	0.0848114	2172	tags=24%, list=13%, signal=21%	Slc9a3r1/Dab2ip/Cdk1/Stat3/Slc11a1/Sptbn1/Jup/Ubr5/Dmap1/Trim28/Hyal2/Chp1/Pkd1/Smad3/Kpna1/Pola2/Hes1/Rbm22/Bcl3/Smad4/Dab2/Tnfrsf1a/Ceacam1/Ipo7/Kpna4/Phb2/Sphk1/Axin2/Fzd7/Hcls1/Psmd10/Ranbp1/Syk/Lmna/Cse1l/Tlr2/Cfl1/Litaf/Ppm1a/Tob1/Nup98/Ing1/Nfkbib/Gbp4/Cd36/Prdx1/Emd/Ranbp2/Cdkn1a/Txn1/Txnip/Tnf/Nfkbia/Nlrp3/Il1b/Il6/Ptgs2
GO:0007584	GO:0007584	response to nutrient	49	0.615314	1.67541	0.00560101	0.0992129	0.0868798	1013	tags=16%, list=6%, signal=15%	Spp1/Gatm/Usf2/Lrp6/Usf1/Stat1/Arsb/Eif2ak2
GO:0046321	GO:0046321	positive regulation of fatty acid oxidation	15	-0.787707	-1.66118	0.00555896	0.0992129	0.0868798	1073	tags=27%, list=7%, signal=25%	Nucb2/Irs2/Dgat1/Nr4a3
GO:0042532	GO:0042532	negative regulation of tyrosine phosphorylation of STAT protein	10	-0.852215	-1.63989	0.00561256	0.0992129	0.0868798	494	tags=50%, list=3%, signal=49%	Pibf1/Socs3/Socs1/Irf1/Ptpn2
GO:0000302	GO:0000302	response to reactive oxygen species	143	-0.48875	-1.52507	0.00572115	0.0993976	0.0870416	1309	tags=27%, list=8%, signal=25%	Egln1/Adam9/Src/Dhfr/Ripk1/Stk26/Gch1/Pink1/Cat/Hyal2/Rhob/Aldh3a2/Pdcd10/Kdm6b/Casp3/Gstp1/Mmp2/Kpna4/Ccr7/Setx/Plk3/Tnfaip3/Hmox1/Prdx6/Hp/Cd36/Prdx1/Rela/Glrx/Prdx5/Txn1/Bnip3/Nfe2l2/Tnf/Sod2/Thbs1/Il6/Nr4a3
GO:0055065	GO:0055065	metal ion homeostasis	419	-0.384546	-1.33565	0.00576725	0.099853	0.0874404	1514	tags=12%, list=9%, signal=11%	Atp2b1/Atox1/Vdr/Picalm/Smad4/Gnb1/Fpr2/Slc30a1/Selk/Ptger4/Lyn/Slc39a7/Cd40/Fkbp1b/Nucb2/Stim2/Ccdc109b/Ero1l/Ndfip1/Coro1a/Cxcl1/Asph/Chd7/Ccr1/Iscu/Myc/Hmox1/Adora2a/Itgb1/Cd36/Slc25a28/Eif5a/Tmem203/Gna13/Atp1a1/S100b/Ccl2/Fbxl5/Fth1/Hif1a/Cxcl3/Mt1/Mt2/Cxcl10/Ccl5/Ccl3/Atp1b3/Sod2/Il1b/Cxcl2
GO:0034504	GO:0034504	protein localization to nucleus	318	-0.407165	-1.37515	0.00585626	0.100597	0.0880917	2198	tags=25%, list=13%, signal=22%	Hdgf/Slc9a3r1/Lif/Dab2ip/Cdk1/Stat3/Src/Slc11a1/Sptbn1/Jup/Arl2/Ubr5/Pinx1/Dmap1/Supt7l/Taf3/Asun/Trim28/Hyal2/Topors/Cct7/Chp1/Pkd1/Smad3/Kpna1/Paf1/Pola2/Hes1/Rbm22/Bcl3/Smad4/Dab2/Tnfrsf1a/Ceacam1/Syne2/Pikfyve/Ipo7/Fbxo4/Kpna4/Phb2/Sphk1/Tcp1/Axin2/Fzd7/Hcls1/Ctdnep1/Psmd10/Cdk5rap3/Ranbp1/Syk/Lmna/Cse1l/Tlr2/Cnep1r1/Cfl1/Litaf/Ppm1a/Tob1/Arl2bp/Nup98/Dnajb6/Ing1/Nfkbib/Gbp4/Cd36/Prdx1/Npm1/E…
GO:0042330	GO:0042330	taxis	418	-0.372588	-1.29277	0.00603697	0.102404	0.0896744	1654	tags=16%, list=10%, signal=15%	Flrt2/Smad3/B3gnt2/Cxadr/Pik3cg/Ppbp/Rac1/Cmtm3/Lbp/Creb3/Nod2/Cmtm8/Itga1/Smad4/Cxcl16/Ch25h/Fpr2/Stx4a/Cklf/Lyn/Fcer1g/Adam8/Lamb2/Camk1d/Enpp2/Itgam/Ccr7/Nfib/Hmgb2/Egr2/Coro1a/Pde4b/Cxcl1/Syk/Arrb2/Klf7/Hsd3b7/Sbds/Ptprj/Ccr1/Pla2g7/Trem1/Plgrkt/Rhoa/Bmpr2/Kif5b/Id2/Hmgb1/Lgals3/Ccrl2/Saa3/Ccl2/Cxcl3/Ccl4/Ptpn2/Ccl7/Cxcl10/Ccl5/Nr4a1/Ccl3/Nrg1/Vegfa/Pf4/Thbs1/Il1b/Nr4a3/Cxcl2
GO:0043542	GO:0043542	endothelial cell migration	129	-0.486112	-1.49303	0.00613861	0.102944	0.0901473	1659	tags=19%, list=10%, signal=17%	Ets1/Rhob/Myh9/Sash1/Loxl2/Svbp/Ceacam1/Pdcd10/Adam8/Pecam1/Pdcd6/Dcn/Csnk2b/Lemd3/Rhoa/Itgb1/Bmpr2/Rgcc/Hmgb1/Nfe2l2/Nr4a1/Vegfa/Thbs1/Ptgs2
GO:0002262	GO:0002262	myeloid cell homeostasis	132	-0.473857	-1.46069	0.0061162	0.102944	0.0901473	1779	tags=24%, list=11%, signal=22%	Acvr1b/Gas2l1/Smap1/Ets1/Kitl/Acvr2a/Lyn/Casp3/Fcer1g/Hcls1/Arid4a/Mafb/Hmgb2/Pde4b/G6pdx/Ptbp3/Hcar2/Cited2/Hmox1/Zfp36/Kmt2e/Prdx1/Id2/Ccl2/Hif1a/Inhba/Isg15/Klf2/Ptpn2/Bcl2l11/Vegfa/Il6
GO:0001954	GO:0001954	positive regulation of cell-matrix adhesion	38	-0.629095	-1.58862	0.00618502	0.103173	0.0903474	1660	tags=32%, list=10%, signal=28%	Utrn/Smad3/Rac1/Enpp2/Ninj1/Ptprj/Rock1/Lims1/Cd36/S100a10/Sdc4/Vegfa
GO:1902236	GO:1902236	negative regulation of endoplasmic reticulum stress-induced intrinsic apoptotic signaling pathway	17	0.774189	1.69972	0.00633496	0.103489	0.0906243	2061	tags=65%, list=13%, signal=57%	Syvn1/Grina/Vimp/Hyou1/Tmbim6/Lrrk2/Herpud1/Xbp1/Ptpn1/Creb3l1/Wfs1
GO:0009713	GO:0009713	catechol-containing compound biosynthetic process	16	-0.785702	-1.68032	0.00627031	0.103489	0.0906243	2712	tags=31%, list=17%, signal=26%	Epas1/Hdc/Atp7a/Gch1/Nr4a2
GO:0042423	GO:0042423	catecholamine biosynthetic process	16	-0.785702	-1.68032	0.00627031	0.103489	0.0906243	2712	tags=31%, list=17%, signal=26%	Epas1/Hdc/Atp7a/Gch1/Nr4a2
GO:1903018	GO:1903018	regulation of glycoprotein metabolic process	42	0.600741	1.58448	0.00629824	0.103489	0.0906243	1941	tags=38%, list=12%, signal=34%	Igf1/Soat1/Hbegf/Rab1a/Abca7/Arfgef1/Itm2b/Mt3/Rab1b/Tmem59/Ep300/Jak3/Fktn/Tcf7l2/Acot8/Ctnnb1
GO:0021794	GO:0021794	thalamus development	10	0.819533	1.60148	0.00648294	0.104053	0.091118	1599	tags=40%, list=10%, signal=36%	Lrp6/Ogdh/Ncor1/Uqcrq
GO:0001963	GO:0001963	synaptic transmission, dopaminergic	17	-0.769141	-1.66195	0.0066707	0.106329	0.0931111	661	tags=24%, list=4%, signal=23%	Pink1/Arrb2/Adora2a/Ptgs2
GO:0006006	GO:0006006	glucose metabolic process	150	-0.467743	-1.46925	0.00698269	0.108965	0.0954194	2214	tags=24%, list=13%, signal=21%	Ppp1cb/Ppp1r3f/Insr/Src/Pdk3/Gpi1/Ldha/Supt20/Lrp5/Slc35b4/Tpi1/Pdha1/Khk/Kat2a/Pgm2/Bad/Cry1/Midn/Pgk1/Pgm1/Atf4/Gpd2/Wdr5/G6pdx/Irs2/Myc/Adipor1/Pkm/Pgam1/Ranbp2/Hmgb1/Hif1a/Gapdh/Ptpn2/Tnf/Il6
GO:0008217	GO:0008217	regulation of blood pressure	115	-0.491937	-1.49391	0.00707958	0.109712	0.0960735	781	tags=13%, list=5%, signal=13%	Tpm1/G6pdx/Hmox1/Rhoa/Ace/Mecp2/Cd36/Bmpr2/Mif/Id2/Atp1a1/Lnpep/Nos2/Sod2/Ptgs2
GO:0006875	GO:0006875	cellular metal ion homeostasis	366	-0.382607	-1.31139	0.00712282	0.109835	0.0961811	1514	tags=12%, list=9%, signal=11%	Atp2b1/Atox1/Vdr/Smad4/Gnb1/Fpr2/Slc30a1/Selk/Ptger4/Lyn/Slc39a7/Cd40/Fkbp1b/Nucb2/Stim2/Ccdc109b/Ero1l/Ndfip1/Coro1a/Cxcl1/Asph/Chd7/Ccr1/Iscu/Myc/Hmox1/Itgb1/Cd36/Eif5a/Tmem203/Gna13/Atp1a1/S100b/Ccl2/Fth1/Hif1a/Cxcl3/Mt1/Mt2/Cxcl10/Ccl5/Ccl3/Atp1b3/Il1b/Cxcl2
GO:1900180	GO:1900180	regulation of protein localization to nucleus	194	-0.43238	-1.38419	0.00730454	0.112027	0.0981008	2172	tags=23%, list=13%, signal=20%	Slc9a3r1/Lif/Dab2ip/Cdk1/Src/Jup/Ubr5/Pinx1/Dmap1/Trim28/Hyal2/Cct7/Chp1/Pkd1/Smad3/Smad4/Dab2/Tnfrsf1a/Ceacam1/Fbxo4/Sphk1/Tcp1/Axin2/Fzd7/Hcls1/Psmd10/Cdk5rap3/Lmna/Tlr2/Litaf/Ppm1a/Nfkbib/Gbp4/Cd36/Prdx1/Npm1/Emd/Cdkn1a/Txn1/Tnf/Nfkbia/Nlrp3/Il1b/Il6/Ptgs2
GO:0002830	GO:0002830	positive regulation of type 2 immune response	14	-0.784325	-1.64318	0.00750195	0.113411	0.0993127	13	tags=21%, list=0%, signal=21%	Nod2/Nlrp3/Il6
GO:0010001	GO:0010001	glial cell differentiation	180	-0.438735	-1.39961	0.00751259	0.113411	0.0993127	993	tags=14%, list=6%, signal=13%	Lamb2/Enpp2/Itgam/Sirt2/Kdm4a/Nfib/Ptpn11/Sox4/Egr2/Tlr2/Ptprj/Hdac1/Kras/Plp1/Adora2a/Vim/Rhoa/Mecp2/Nab1/Rela/Id2/Rheb/Ndrg1/Nrg1/Il1b
GO:0021952	GO:0021952	central nervous system projection neuron axonogenesis	25	-0.683429	-1.60729	0.00763645	0.114115	0.0999293	795	tags=12%, list=5%, signal=11%	Nfib/Pafah1b1/Nr4a2
GO:0021680	GO:0021680	cerebellar Purkinje cell layer development	25	0.68811	1.6399	0.00766699	0.114231	0.100031	1599	tags=32%, list=10%, signal=29%	Hspa5/Nfix/Arcn1/Agtpbp1/Atxn2/Atg7/Aars/Uqcrq
GO:0050673	GO:0050673	epithelial cell proliferation	314	-0.40599	-1.36937	0.00772081	0.114355	0.100139	1756	tags=17%, list=11%, signal=16%	Glul/Atf2/Pik3cb/Klf9/Smad3/Mki67/Cxadr/Ehf/Hes1/Vdr/Nod2/Dab2/Loxl2/Tinf2/Hmgn1/Acvr2a/Nme2/Ceacam1/Pdcd10/Bad/Phb2/Fzd7/Mydgf/Wdr77/Strap/Nfib/Pdcd6/Hmgb2/Xdh/Cdkn1b/F3/Tnfaip3/Aggf1/Aldh1a2/Myc/Zfp36/Lims1/Errfi1/Areg/Bmpr2/Zfp703/Id2/Pold4/Rgcc/Hmgb1/Ccl2/Ccl5/Tnf/Nr4a1/Vegfa/Thbs1/Il6/Nr4a3/Mmp12
GO:0002367	GO:0002367	cytokine production involved in immune response	66	-0.556914	-1.54685	0.00780952	0.114979	0.100686	691	tags=14%, list=4%, signal=13%	Tlr2/Hmox1/Trem1/Cd36/Mif/Tnf/Malt1/Nlrp3/Nr4a3
GO:0042749	GO:0042749	regulation of circadian sleep/wake cycle	15	-0.772838	-1.62982	0.00791723	0.115224	0.100901	1197	tags=27%, list=7%, signal=25%	Ptger4/Alb/Adora2a/Il6
GO:0045064	GO:0045064	T-helper 2 cell differentiation	16	-0.772021	-1.65106	0.00818066	0.117402	0.102808	61	tags=25%, list=0%, signal=25%	Bcl3/Irf1/Nlrp3/Il6
GO:0071456	GO:0071456	cellular response to hypoxia	76	-0.533426	-1.52265	0.00818376	0.117402	0.102808	1858	tags=29%, list=11%, signal=26%	Eif4ebp1/Pink1/Higd1a/Adrb2/Hif1an/Gnb1/P4hb/Cpeb2/Adam8/Sirt2/Hp1bp3/Sdhd/Plk3/Cited2/Chchd2/Fam162a/Rgcc/Egr1/Bnip3l/Hif1a/Bnip3/Vegfa
GO:1903393	GO:1903393	positive regulation of adherens junction organization	20	-0.748747	-1.69824	0.00826275	0.117528	0.102918	1651	tags=45%, list=10%, signal=41%	Smad3/Rac1/Enpp2/Ptprj/Rock1/Lims1/S100a10/Sdc4/Vegfa
GO:0060119	GO:0060119	inner ear receptor cell development	41	-0.60887	-1.57955	0.00884756	0.122235	0.10704	3401	tags=34%, list=21%, signal=27%	Scrib/Fgfr1/Slc4a7/Alms1/Kif3a/Slc9a3r1/Clic5/Rac1/Hes1/Ift27/Alg10b/Pafah1b1/Ift20/Sdc4
GO:0006022	GO:0006022	aminoglycan metabolic process	86	0.514163	1.52918	0.0087436	0.122235	0.10704	1353	tags=17%, list=8%, signal=16%	Chil3/Hexa/Igf1/Gns/Tgfb1/Hexb/Ndst1/Ext1/Extl3/B3gat3/Chid1/Idua/Ccnd3/Ndst2/Cln6
GO:0050900	GO:0050900	leukocyte migration	249	-0.417828	-1.38675	0.00876109	0.122235	0.10704	1618	tags=22%, list=10%, signal=20%	Rabgef1/Cxadr/Ppbp/Rac1/Kitl/Lbp/Itgb7/Creb3/Nod2/Itga1/Cxcl16/Ch25h/Fpr2/Mia3/Selk/Cklf/Ptger4/Lyn/Fcer1g/Adam8/Stk10/Camk1d/Itga4/Pecam1/Itgam/Ccr7/Coro1a/Pde4b/Cxcl1/Syk/Tlr2/Hsd3b7/Sbds/Ptprj/Ccr1/Pla2g7/Golph3/Rock1/Trem1/Itgb1/Lgals3/Ccl2/Cxcl3/Ccl4/Ccl7/Cxcl10/Ccl5/Tnf/Ccl3/Vegfa/Pf4/Thbs1/Il1b/Il1a/Cxcl2
GO:0010623	GO:0010623	programmed cell death involved in cell development	15	-0.766119	-1.61565	0.0089531	0.122824	0.107556	12	tags=20%, list=0%, signal=20%	Kitl/Il1b/Il1a
GO:0003351	GO:0003351	epithelial cilium movement involved in extracellular fluid movement	17	-0.756001	-1.63356	0.0090115	0.12302	0.107728	942	tags=18%, list=6%, signal=17%	Rfx3/Ofd1/Dpcd
GO:0008406	GO:0008406	gonad development	142	-0.458502	-1.43086	0.00901643	0.12302	0.107728	1732	tags=19%, list=11%, signal=17%	Fanca/Insl6/Ercc1/Kitl/Immp2l/Sf1/Smad4/Acvr2a/Ptger4/Mmp2/Ago4/Serpinb6a/Ybx3/Arid4a/Hmgb2/Adrm1/Arrb2/Arid4b/Cited2/Hnrnpk/Nrip1/H3f3b/Inhba/Tiparp/Bcl2l11/Vegfa/Il1a
GO:0001836	GO:0001836	release of cytochrome c from mitochondria	57	-0.574265	-1.56967	0.00905501	0.123212	0.107895	1134	tags=25%, list=7%, signal=23%	Bad/Apopt1/Psmd10/Lmna/Arrb2/Fam162a/Bcl2a1b/Bcl2a1d/Pmaip1/Bnip3/Bcl2a1a/Plaur/Bcl2l11/Sod2
GO:0002052	GO:0002052	positive regulation of neuroblast proliferation	20	-0.743928	-1.68731	0.00912493	0.123494	0.108143	107	tags=15%, list=1%, signal=15%	Aspm/Hif1a/Vegfa
GO:0045628	GO:0045628	regulation of T-helper 2 cell differentiation	12	-0.82712	-1.67977	0.00911621	0.123494	0.108143	61	tags=42%, list=0%, signal=42%	Zfp35/Il4ra/Irf1/Nlrp3/Il6
GO:0007628	GO:0007628	adult walking behavior	34	0.616255	1.58378	0.00941232	0.125907	0.110256	1325	tags=18%, list=8%, signal=16%	Hexa/Abhd12/Npc1/Cln8/Agtpbp1/Atg7
GO:0006026	GO:0006026	aminoglycan catabolic process	18	0.732301	1.63072	0.00949139	0.126075	0.110403	926	tags=22%, list=6%, signal=21%	Chil3/Tgfb1/Chid1/Idua
GO:0033080	GO:0033080	immature T cell proliferation in thymus	10	-0.832889	-1.6027	0.0100527	0.131179	0.114873	12	tags=40%, list=0%, signal=40%	Cdkn2a/D930015E06Rik/Cd1d1/Il1b
GO:0030728	GO:0030728	ovulation	15	-0.759618	-1.60194	0.010137	0.131179	0.114873	225	tags=27%, list=1%, signal=26%	Immp2l/Nrip1/Inhba/Ptgs2
GO:0014048	GO:0014048	regulation of glutamate secretion	15	-0.75916	-1.60098	0.010137	0.131179	0.114873	350	tags=20%, list=2%, signal=20%	Adora2a/Il1rn/Il1b
GO:0021884	GO:0021884	forebrain neuron development	31	0.63734	1.59812	0.0100648	0.131179	0.114873	1599	tags=16%, list=10%, signal=15%	Nrp1/Ogdh/Nrp2/Atg7/Uqcrq
GO:0007622	GO:0007622	rhythmic behavior	35	-0.632596	-1.57567	0.0101021	0.131179	0.114873	1197	tags=20%, list=7%, signal=19%	Ptger4/Zfhx3/Alb/Egr2/Adora2a/Id2/Il6
GO:0034109	GO:0034109	homotypic cell-cell adhesion	70	-0.529537	-1.48619	0.0105197	0.133343	0.116767	2076	tags=27%, list=13%, signal=24%	Bloc1s4/Jup/Pip5k1c/Adrb2/Cxadr/Myh9/Fermt3/Vps33b/Ceacam1/Dsp/Lyn/Syk/Zfp703/Tln1/Actg1/Lgals1/Plek/Ccl5/Slc7a11
GO:0010464	GO:0010464	regulation of mesenchymal cell proliferation	39	-0.613873	-1.56319	0.0108366	0.134016	0.117357	964	tags=18%, list=6%, signal=17%	Arhgap5/Nfib/Lmna/Irs2/Myc/Hmgb1/Vegfa
GO:0042572	GO:0042572	retinol metabolic process	14	0.747336	1.5698	0.0109911	0.134547	0.117822	97	tags=14%, list=1%, signal=14%	Dhrs3/Ttr
GO:0071407	GO:0071407	cellular response to organic cyclic compound	344	-0.388211	-1.32551	0.0110491	0.134654	0.117915	1476	tags=15%, list=9%, signal=14%	Vdr/Rnf4/Dab2/Zcchc11/Rapgef2/Blm/Ube2l3/Bad/Cry1/Ramp3/Mmp2/Ago4/Phb2/Axin2/Sirt2/Ezr/Ranbp1/Pde4b/Snip1/Arrb2/Ufl1/Cdkn1b/Ddx5/Hdac1/Med14/Ago2/Rap1a/Hnrnpk/Socs1/Zfp36/Rhoa/Nrip1/Zfp703/Rela/Npm1/Id3/Glrx/Atp1a1/Nos2/Inhba/Pak2/Rap1b/H2afz/Tiparp/Ccl5/Tnf/Nr4a2/Nr4a1/Rbm3/Nfkbia/Il1b/Nr4a3
GO:0071887	GO:0071887	leukocyte apoptotic process	99	-0.499102	-1.48572	0.0112971	0.136681	0.119691	1558	tags=26%, list=9%, signal=24%	Nfkbid/Kitl/Nod2/Pdcd7/Ceacam1/Rapgef2/Blm/Lyn/Fcer1g/Adam8/Noc2l/Tcp1/Hcls1/Serpinb9/Ccr7/Hcar2/Irs2/Myc/Mif/Lgals3/Hif1a/Bcl2a1a/Ccl5/Bcl2l11/Il6/Nr4a3
GO:0036075	GO:0036075	replacement ossification	24	-0.690615	-1.60094	0.0113995	0.13693	0.119908	226	tags=33%, list=1%, signal=33%	Impad1/Phospho1/Scx/Nab2/Mmp14/Runx2/Nab1/Mmp13
GO:0016064	GO:0016064	immunoglobulin mediated immune response	90	0.49411	1.4813	0.0113508	0.13693	0.119908	2665	tags=30%, list=16%, signal=25%	Irf7/C3/Ptpn6/Prkcd/H2-DMa/Tgfb1/Fcgr1/C1qb/C4b/Pou2f2/Crlf2/C1qa/C1rl/Batf/Icosl/H2-Ab1/Tnfsf13/Rnf168/Swap70/Whsc1/C1qc/Inpp5d/Cr1l/Hspd1/Msh6/C1ra/Thoc1
GO:0010876	GO:0010876	lipid localization	243	-0.41117	-1.36089	0.0114568	0.136973	0.119946	1565	tags=16%, list=10%, signal=15%	Lrp10/Lbp/Atp8b2/Acsl1/Dab2/Bscl2/Alkbh7/Lrp1/Col4a3bp/Cry1/Nucb2/Abca1/Stra6/Ptpn11/Syk/Irs2/Stard5/Hnrnpk/Osbpl9/Pnpla2/Stx12/Ace/4932438A13Rik/Cd36/Hdlbp/Nrip1/Mif/Nos2/Inhba/Apoc1/Ehd1/Dgat1/Msr1/Ptpn2/Tnf/Nfkbia/Thbs1/Il1b/Hilpda/Il1a
GO:0001941	GO:0001941	postsynaptic membrane organization	25	0.669948	1.59661	0.0118353	0.140154	0.122731	111	tags=8%, list=1%, signal=8%	Apoe/Zmynd8
GO:1901381	GO:1901381	positive regulation of potassium ion transmembrane transport	20	-0.731692	-1.65955	0.0121426	0.14055	0.123078	32	tags=10%, list=0%, signal=10%	Dnm2/Atp1b3
GO:0019915	GO:0019915	lipid storage	55	-0.569589	-1.5438	0.0121426	0.14055	0.123078	390	tags=22%, list=2%, signal=21%	Pnpla2/4932438A13Rik/Cd36/Nrip1/Ehd1/Dgat1/Msr1/Ptpn2/Tnf/Nfkbia/Il1b/Hilpda
GO:0002440	GO:0002440	production of molecular mediator of immune response	149	-0.451433	-1.41629	0.0120212	0.14055	0.123078	1276	tags=12%, list=8%, signal=11%	Ceacam1/Stx4a/Fcer1g/Cd40/Ndfip1/Tlr2/Tnfsf13b/Tnfaip3/Hmox1/Trem1/Cd36/Mif/Il7r/Tnf/Malt1/Nlrp3/Il6/Nr4a3
GO:0071242	GO:0071242	cellular response to ammonium ion	12	0.78658	1.61422	0.0122351	0.140577	0.123102	1535	tags=25%, list=9%, signal=23%	Ly6e/Rgs10/Gnai2
GO:0010463	GO:0010463	mesenchymal cell proliferation	47	-0.607785	-1.61998	0.0124781	0.14141	0.123831	964	tags=15%, list=6%, signal=14%	Arhgap5/Nfib/Lmna/Irs2/Myc/Hmgb1/Vegfa
GO:1900120	GO:1900120	regulation of receptor binding	12	0.785977	1.61298	0.0123816	0.14141	0.123831	2331	tags=58%, list=14%, signal=50%	Adam15/Hfe/Mmp9/Anxa2/Ruvbl2/B2m/Il10
GO:0031640	GO:0031640	killing of cells of another organism	15	-0.748933	-1.57941	0.0125047	0.14141	0.123831	1263	tags=47%, list=8%, signal=43%	Tusc2/Bad/Alb/Cxcl1/Trem1/Nos2/Bcl2l11
GO:0044364	GO:0044364	disruption of cells of another organism	15	-0.748933	-1.57941	0.0125047	0.14141	0.123831	1263	tags=47%, list=8%, signal=43%	Tusc2/Bad/Alb/Cxcl1/Trem1/Nos2/Bcl2l11
GO:0045444	GO:0045444	fat cell differentiation	193	-0.434378	-1.38894	0.0124757	0.14141	0.123831	2376	tags=23%, list=14%, signal=20%	Sort1/Nudt7/Klf4/Dusp10/Cebpb/Mecom/Ankrd26/Arid5b/Arl4a/Wdfy2/Asxl1/Mmp11/Selenbp1/Lrp5/Atf2/Adrb2/Jdp2/Smad3/Hes1/Crebl2/Stk3/Bscl2/Sh2b2/Sh3pxd2b/Nucb2/Socs7/Ero1l/Sirt2/Jag1/Egr2/Metrnl/Fndc3b/Socs1/Zfp36/4932438A13Rik/Id2/Bnip3/Creb5/Nr4a2/Nr4a1/Sod2/Vegfa/Nr4a3/Ptgs2
GO:0006672	GO:0006672	ceramide metabolic process	70	0.511419	1.47336	0.0127105	0.142772	0.125024	1899	tags=27%, list=12%, signal=24%	Hexa/Prkcd/Pla2g15/Acer3/Hexb/Sgpl1/Cln8/Cln3/St3gal4/Sgms1/St6galnac6/Ormdl2/Cerk/Cln6/St3gal2/Agk/Smpd1/P2rx7/Cers5
GO:0070848	GO:0070848	response to growth factor	413	-0.368263	-1.27522	0.0127009	0.142772	0.125024	2722	tags=21%, list=17%, signal=18%	Bmpr1a/Vil1/Yes1/Fam72a/Dusp22/Elk1/Dnmt1/Fzd1/Gipc1/Dtymk/Fgf1/Sort1/Fst/Snw1/Atp7a/Klf4/Pdpk1/Cyr61/Nedd4/Adam9/Insr/Dab2ip/Tgfbr3/Lmtk2/Ctgf/Src/Ripk1/Notch2/Dnm2/Uri1/Hyal2/Arpc2/Flrt2/Smad3/Hes1/Runx2/Twsg1/Smad4/Trim33/Dab2/Acvr2a/Rapgef2/Casp3/Acap2/Zfhx3/Sos1/Htra3/Ofd1/Pxn/Fkbp8/Sirt2/Strap/Gcnt2/Stk16/Tcf4/Pdcd6/Setx/Eef1a1/Ptpn11/Coro1a/Arrb2/Shc1/Xdh/Zyx/Dcn/Ppm1a/Tob1/Cited2/Rap1a/Zf…
GO:0095500	GO:0095500	acetylcholine receptor signaling pathway	11	0.79616	1.59642	0.013106	0.144945	0.126927	1535	tags=27%, list=9%, signal=25%	Ly6e/Rgs10/Gnai2
GO:1905144	GO:1905144	response to acetylcholine	11	0.79616	1.59642	0.013106	0.144945	0.126927	1535	tags=27%, list=9%, signal=25%	Ly6e/Rgs10/Gnai2
GO:1905145	GO:1905145	cellular response to acetylcholine	11	0.79616	1.59642	0.013106	0.144945	0.126927	1535	tags=27%, list=9%, signal=25%	Ly6e/Rgs10/Gnai2
GO:0002250	GO:0002250	adaptive immune response	288	0.379045	1.30708	0.0130008	0.144945	0.126927	2092	tags=26%, list=13%, signal=23%	Ly9/Il18bp/Irf7/Adgre1/Ccr2/C3/Ptpn6/Pnp/Prkcd/Pik3cd/H2-DMa/Prkcb/Hspa8/Tgfb1/Unc93b1/Serpina3g/H2-T23/H2-K1/Slamf7/Hfe/Vsir/Pkn1/H2-D1/Clec4a2/Ctsh/Fcgr1/Orai1/Pycard/Cd48/Tnfrsf21/Cd84/Tec/Tap1/Tnfrsf11a/Slamf6/Sema4a/Tfe3/Pirb/C1qb/Stx7/Gpr183/C4b/C3ar1/Pou2f2/Anxa1/Crlf2/Jak2/Klrk1/C1qa/C1rl/Icam1/Jak3/Batf/Ppp3cb/Icosl/Il27/H2-Ab1/Tap2/Hras/Tfeb/Irf4/Tnfsf13/Cd44/Sirt1/P2rx7/B2m/Rnf168/Swap…
GO:0035914	GO:0035914	skeletal muscle cell differentiation	60	-0.545648	-1.48803	0.0131484	0.145095	0.127059	734	tags=20%, list=4%, signal=19%	Cops2/Foxn2/Egr2/Ddx5/Cited2/Myc/Lemd3/Emd/S100b/Maff/Egr1/Nr4a1
GO:0048469	GO:0048469	cell maturation	131	-0.460527	-1.41355	0.0132774	0.145474	0.12739	1566	tags=13%, list=10%, signal=12%	Rac1/Hes1/Runx2/Tusc2/Scarf1/Ppp2r1a/Sirt2/G6pdx/Ptbp3/Pebp1/Plp1/Mecp2/Id2/Hif1a/Klf2/Nr4a2/Vegfa
GO:0060343	GO:0060343	trabecula formation	21	-0.685484	-1.58074	0.0135534	0.145578	0.127481	2204	tags=24%, list=13%, signal=21%	Srf/Egln1/Tgfbr3/Mmp2/Vegfa
GO:0042632	GO:0042632	cholesterol homeostasis	52	0.547948	1.50677	0.0135691	0.145578	0.127481	1800	tags=29%, list=11%, signal=26%	Apoe/Abcg1/Soat1/Nus1/Nr1h3/Lpl/Npc1/Fabp4/Scarb1/Ncor1/Xbp1/Srebf2/Npc2/Ldlr/Sirt1
GO:0055092	GO:0055092	sterol homeostasis	52	0.547948	1.50677	0.0135691	0.145578	0.127481	1800	tags=29%, list=11%, signal=26%	Apoe/Abcg1/Soat1/Nus1/Nr1h3/Lpl/Npc1/Fabp4/Scarb1/Ncor1/Xbp1/Srebf2/Npc2/Ldlr/Sirt1
GO:1901652	GO:1901652	response to peptide	232	-0.41289	-1.36171	0.013808	0.147242	0.128938	1858	tags=20%, list=11%, signal=18%	Eif4ebp1/Esrra/Ncoa5/Baiap2l1/Ggh/Ripk2/Nucks1/Vamp2/Khk/Rab10/Nod2/Prkci/Cpeb2/Sh2b2/Cry1/Nucb2/Ybx1/Socs7/Pxn/Anxa5/Jag1/Ptpn11/Adrm1/Egr2/Srsf3/Tbc1d4/Shc1/Srsf5/Tnfaip3/Irs2/Socs3/Ahcyl1/Adipor1/Hnrnpk/Socs1/Irf5/Rela/Slc25a33/Egr1/H2afz/Irf1/Ptpn2/Nr4a2/Nr4a1/Nfkbia/Il1b/Nr4a3
GO:0045216	GO:0045216	cell-cell junction organization	166	-0.441418	-1.38472	0.0139656	0.147935	0.129545	2786	tags=25%, list=17%, signal=21%	Pkp4/Pkn2/Gpm6b/Actn1/Flna/Ptk2b/Crb3/Hipk1/Pdpk1/Mmp14/Mpp5/Src/Mpp7/Jup/Nedd4l/Smad3/Cxadr/Rac1/Cd9/Ceacam1/Prkci/Actn4/Dsp/Cldn3/Clasp2/Phldb2/Numb/Enpp2/Pxn/Ptprj/Lsr/Rock1/Lims1/Rhoa/Ace/Itgb1/Zfp703/S100a10/Rhoc/Sdc4/Tnf/Vegfa
GO:0007033	GO:0007033	vacuole organization	180	0.415781	1.358	0.0139366	0.147935	0.129545	2934	tags=34%, list=18%, signal=29%	Ctsd/Hexa/Tpp1/Hspa8/Rab1a/Snap29/Hexb/Vcp/Rab5c/Gnptab/Cln8/Cln3/Mt3/A230046K03Rik/Lrrk2/Dnajc13/Pip4k2a/Vps18/Rab14/Idua/Rab1b/Rab5b/Atg4b/Ehmt2/Acp2/Scfd1/Atg7/Cln6/Vps4b/Atg3/Atg101/Tfeb/Chmp4b/Ubqln1/Tbc1d14/P2rx7/Pip4k2c/Snx3/Ubqln4/Gaa/Ppt1/Lix1l/Rab27a/Gabarap/Atg2a/Exoc8/Plekhj1/Pip4k2b/Zkscan3/Plekhf1/Pacs2/Vps39/Psen1/Atg14/Chmp5/Atg4a/Myo7a/Ralb/Mfn2/Lamtor1/Wdr45/Atg13
GO:0072577	GO:0072577	endothelial cell apoptotic process	40	-0.608467	-1.56383	0.0143375	0.149553	0.130962	1273	tags=18%, list=8%, signal=16%	Prkci/Cd40/Tnfaip3/Bmpr2/Rgcc/Nfe2l2/Thbs1
GO:0006983	GO:0006983	ER overload response	11	0.789729	1.58353	0.01499	0.153287	0.134232	2126	tags=64%, list=13%, signal=55%	Hspa5/Vimp/Trp53/Ppp1r15b/Eif2ak3/Tmco1/Ddit3
GO:0048712	GO:0048712	negative regulation of astrocyte differentiation	15	-0.741136	-1.56297	0.0150204	0.153287	0.134232	3304	tags=27%, list=20%, signal=21%	Atf5/Nf1/Kdm4a/Mecp2
GO:0006111	GO:0006111	regulation of gluconeogenesis	34	-0.614028	-1.51699	0.0149949	0.153287	0.134232	1831	tags=24%, list=11%, signal=21%	Supt20/Slc35b4/Kat2a/Wdr5/Ranbp2/Hif1a/Ptpn2/Il6
GO:0090130	GO:0090130	tissue migration	196	-0.410439	-1.32065	0.0149884	0.153287	0.134232	1659	tags=16%, list=10%, signal=15%	Ets1/Rhob/Pfn1/Myh9/Sash1/Loxl2/Svbp/Ceacam1/Pdcd10/Clasp2/Adam8/Epb41l4b/Enpp2/Pecam1/Strap/Pdcd6/Ptpn11/Dcn/Csnk2b/Adipor1/Lemd3/Rhoa/Itgb1/Bmpr2/Rgcc/Hmgb1/Hif1a/Nfe2l2/Nr4a1/Vegfa/Thbs1/Ptgs2
GO:0021700	GO:0021700	developmental maturation	213	-0.41599	-1.35232	0.0150994	0.153781	0.134664	1566	tags=12%, list=10%, signal=11%	Rac1/Hes1/Runx2/Picalm/Ankrd27/Tusc2/Scarf1/Mmp2/Ppp2r1a/Sirt2/Ap1g1/G6pdx/Ptbp3/Aldh1a2/Pebp1/Hnrnpk/Plp1/Rhoa/Mecp2/Id2/Hif1a/Klf2/Nr4a2/Vegfa/Ptgs2
GO:0048843	GO:0048843	negative regulation of axon extension involved in axon guidance	22	0.716199	1.66379	0.015267	0.153921	0.134787	710	tags=14%, list=4%, signal=13%	Nrp1/Sema4d/Sema4a
GO:0060384	GO:0060384	innervation	19	0.708672	1.59012	0.0153875	0.153921	0.134787	299	tags=11%, list=2%, signal=10%	Nrp1/Sulf2
GO:0000038	GO:0000038	very long-chain fatty acid metabolic process	24	0.655668	1.56371	0.0154312	0.154035	0.134887	2007	tags=42%, list=12%, signal=37%	Hacd4/Cyp4f18/Elovl1/Acox1/Acadvl/Abcd3/Abcd2/Slc27a4/Acaa1a/Hacd3
GO:0042310	GO:0042310	vasoconstriction	64	-0.526844	-1.45127	0.0155013	0.154267	0.135091	1082	tags=12%, list=7%, signal=12%	Mmp2/G6pdx/Shc1/Rhoa/Ace/Bmpr2/Hif1a/Ptgs2
GO:0019226	GO:0019226	transmission of nerve impulse	44	-0.592574	-1.55613	0.0156025	0.154517	0.135309	1099	tags=11%, list=7%, signal=11%	Ank3/Fmr1/Fkbp1b/Pafah1b1/Il6
GO:0006888	GO:0006888	endoplasmic reticulum to Golgi vesicle-mediated transport	79	0.507557	1.49578	0.0156922	0.154794	0.135552	2884	tags=41%, list=18%, signal=34%	Rab1a/Ier3ip1/Vcp/Lman1/Erp29/Lman2l/Htt/Sec22b/Bcap31/Hyou1/Ykt6/Rab1b/Trappc3/Lman2/Scfd1/Zw10/Spast/Trappc1/Lmf1/Whamm/Bet1/Copa/Sar1a/Tbc1d20/Cul3/Sec24b/Yif1a/Sec24a/Sec13/Ddhd2/Sec23b/Rint1
GO:0086009	GO:0086009	membrane repolarization	27	-0.654901	-1.55245	0.0162026	0.157356	0.137795	184	tags=11%, list=1%, signal=11%	Nedd4l/Atp1a1/Atp1b3
GO:0071375	GO:0071375	cellular response to peptide hormone stimulus	172	-0.425173	-1.34012	0.0165446	0.159524	0.139694	2156	tags=23%, list=13%, signal=20%	Insr/Ankrd26/Stat3/Src/Leprot/Eif4ebp1/Esrra/Ncoa5/Baiap2l1/Nucks1/Vamp2/Rab10/Prkci/Cpeb2/Sh2b2/Nucb2/Ybx1/Socs7/Pxn/Anxa5/Ptpn11/Adrm1/Srsf3/Tbc1d4/Shc1/Irs2/Socs3/Ahcyl1/Adipor1/Hnrnpk/Socs1/Rela/Slc25a33/H2afz/Irf1/Ptpn2/Nr4a2/Nr4a1/Il1b/Nr4a3
GO:0007159	GO:0007159	leukocyte cell-cell adhesion	418	-0.356868	-1.23823	0.0165529	0.159524	0.139694	1732	tags=18%, list=11%, signal=16%	Fanca/H2-M3/Ripk2/Ets1/Smad3/Cxadr/March7/Nfkbid/Pdcd1lg2/Hes1/Itgb7/Rc3h1/Runx2/Bcl3/Myh9/Fermt3/Ceacam1/Blm/Selk/Ptger4/Casp3/Flot2/Fcer1g/Bad/Gstp1/Fkbp1b/Adam8/Mpzl2/Sos1/Fzd7/Stk10/Tnfsf9/Itga4/Itgam/Ccr7/Mafb/Ap3b1/Ndfip1/Adrm1/Sox4/Coro1a/Syk/Ass1/Socs6/Tnfsf13b/Chd7/Lcp1/Apbb1ip/Golph3/Rock1/Prdm1/Relb/Adora2a/Rhoa/Itgb1/Prkar1a/Cd274/Lgals3/Gadd45g/Egr1/Ccl2/Bcl2a1d/Lgals1/Il7r/Irf1/Ptpn…
GO:0051384	GO:0051384	response to glucocorticoid	52	-0.556614	-1.51309	0.0167664	0.160351	0.140418	2321	tags=27%, list=14%, signal=23%	Fbxo32/Agl/Adam9/Eif4ebp1/Klf9/Pdcd7/Ube2l3/Ass1/Zfp36/Areg/Hmgb1/Tnf/Il1rn/Il6
GO:0009612	GO:0009612	response to mechanical stimulus	100	-0.470361	-1.40378	0.0167307	0.160351	0.140418	1685	tags=15%, list=10%, signal=14%	Slc12a2/Pkd1/Rac1/Ptger4/Mmp2/Stra6/Arhgdia/Myc/Junb/Cd36/Rela/Atp1a1/Tnf/Nfkbia/Thbs1
GO:0046479	GO:0046479	glycosphingolipid catabolic process	12	0.776434	1.5934	0.0172285	0.162908	0.142657	259	tags=25%, list=2%, signal=25%	Hexa/Prkcd/Hexb
GO:0035637	GO:0035637	multicellular organismal signaling	79	-0.515929	-1.47414	0.0174201	0.164411	0.143973	2350	tags=11%, list=14%, signal=10%	Ank3/Fmr1/Jup/Mef2a/Cxadr/Dsp/Fkbp1b/Pafah1b1/Il6
GO:0000272	GO:0000272	polysaccharide catabolic process	17	0.715925	1.57181	0.0177168	0.165535	0.144957	1170	tags=18%, list=7%, signal=16%	Chil3/Pygl/Ppp1r3d
GO:0000280	GO:0000280	nuclear division	483	-0.354113	-1.23734	0.0176969	0.165535	0.144957	3272	tags=28%, list=20%, signal=23%	Lmln/Bub1/Ncapd3/Kif22/Smc4/Stag2/Sgol1/Pogz/Setdb2/Katnb1/Sept1/Cep97/Tpr/Cyp26b1/Spc24/Ubb/Dis3l2/Terf1/Nup62/Actr8/Psrc1/Cenpv/Lrrcc1/Nup37/Tada2a/Cdk2/Mis12/Nek4/Kif11/Flna/Slf1/Fbxw5/Cdca5/Hspa2/Dclre1a/Rcc1/Aspm/Ube2i/Ndel1/Ankle2/Nde1/Mplkip/Ruvbl1/Topbp1/Anapc16/Becn1/Cltc/Spin1/Tdrkh/Insr/Lif/Cdk1/Klhl21/Spire1/Tubgcp3/Piwil2/Anln/Ncaph/Syce2/Cdc27/Spdl1/Fam175b/Pibf1/Cenpe/Pinx1/Psmd13/…
GO:0061061	GO:0061061	muscle structure development	492	-0.351972	-1.23325	0.0182964	0.169495	0.148425	1961	tags=15%, list=12%, signal=14%	Sorbs2/Krt8/Cfl2/Mef2a/Hinfp/Sema4c/Neurl2/Bin3/Adrb2/Ccnt2/Utrn/Smad3/Cxadr/Hif1an/Pdlim5/Hes1/Cops2/Myh9/Smad4/Btg1/Kat2a/Foxn2/Mkl1/Sfmbt1/Dsp/Kdm6b/Flot2/Zbtb18/Zfhx3/Ybx1/Dubr/Capzb/Tbx3/Stra6/Tmsb4x/Ybx3/Sirt2/Hist1h1b/Tpm1/Egr2/Lmna/Arrb2/G6pdx/Map2k4/Ddx5/Chd7/Cited2/Myc/Kras/Ift20/Lemd3/Cd164/Rhoa/Itgb1/Prkar1a/H3f3a/Spag9/Eif5a/Id3/Emd/Actg1/S100b/Maff/Gpcpd1/Egr1/H3f3b/Ehd1/Lgals1/Cxcl…
GO:0030104	GO:0030104	water homeostasis	27	0.63911	1.55363	0.0184065	0.169888	0.148769	2061	tags=19%, list=13%, signal=16%	Cdh1/Igf1/Scnn1a/Inpp5k/Wfs1
GO:0090659	GO:0090659	walking behavior	35	0.60723	1.56694	0.0188471	0.171766	0.150414	1325	tags=17%, list=8%, signal=16%	Hexa/Abhd12/Npc1/Cln8/Agtpbp1/Atg7
GO:0072376	GO:0072376	protein activation cascade	39	0.555305	1.45508	0.0188494	0.171766	0.150414	2606	tags=36%, list=16%, signal=30%	C3/Cfp/Phb/C1qb/C4b/C1qa/C1rl/Cfh/C1qc/Prcp/Cfb/Mvp/Cr1l/C1ra
GO:0043954	GO:0043954	cellular component maintenance	26	0.6368	1.53741	0.0191393	0.172063	0.150674	614	tags=15%, list=4%, signal=15%	Apoe/Zmynd8/Mtss1/Mthfr
GO:0051345	GO:0051345	positive regulation of hydrolase activity	385	-0.376323	-1.29557	0.0191508	0.172063	0.150674	1584	tags=17%, list=10%, signal=16%	Adrb2/Dennd1b/Smad3/Rsu1/Mefv/Pfn1/Iqsec1/Picalm/Itga1/Ankrd27/Rapgef2/Rgs1/Cyfip2/Tbc1d15/Arl1/Aim2/Cd40/Bad/Dap/Evi5/Fnta/Arf4/Rundc1/Tbc1d1/Dnajc9/Apopt1/Ccr7/Pdcd6/Ric1/Tpm1/Gpr65/Hmgb2/Tbc1d4/Asph/Rnf7/Xdh/Cdkn1b/Snx18/F3/Arl6ip5/Rap1a/Myc/Rasgef1b/Tax1bp3/Dennd4a/Lims1/Plscr1/Fam162a/Rhoa/Itgb1/Tank/S100a10/Gna13/Rhoc/Ccl2/Pmaip1/Ppp1r15a/Plek/Ccl4/Ccl7/Ccl5/Tnf/Ccl3/Bcl2l11/Atp1b3/Vegfa/Nl…
GO:0051085	GO:0051085	chaperone cofactor-dependent protein refolding	13	0.751419	1.57024	0.0196379	0.175137	0.153366	257	tags=38%, list=2%, signal=38%	Hspe1/H2-DMa/Hspa8/Hsph1/Dnajb1
GO:0006694	GO:0006694	steroid biosynthetic process	96	-0.479245	-1.41339	0.019881	0.176364	0.154441	1541	tags=19%, list=9%, signal=17%	Mvd/Dhcr24/Vdr/Sf1/Dab2/Erlin1/Ch25h/Erlin2/Tecr/G6pdx/Cyb5r3/Hsd3b7/Acbd3/Pmvk/Atp1a1/Tnf/Il1b/Il1a
GO:0008211	GO:0008211	glucocorticoid metabolic process	16	-0.722176	-1.54446	0.0202933	0.177823	0.155718	1137	tags=19%, list=7%, signal=17%	Stub1/Mecp2/Atp1a1
GO:0045682	GO:0045682	regulation of epidermis development	56	-0.54266	-1.4816	0.0202834	0.177823	0.155718	1507	tags=20%, list=9%, signal=18%	Hes1/Vdr/Smad4/Nme2/Rock1/Zfp36/Errfi1/Nab1/Maff/Inhba/Tnf
GO:0031623	GO:0031623	receptor internalization	70	-0.504644	-1.41633	0.0202685	0.177823	0.155718	1456	tags=33%, list=9%, signal=30%	Cd63/Dtnbp1/Sdcbp/Scyl2/Arf1/Lmbrd1/Fmr1/Cltc/Dnm2/Picalm/Cd9/Dab2/Fcer1g/Ramp3/Ramp1/Ezr/Syk/Arrb2/Cd81/Itgb1/Cd36/Rab5a/Vegfa
GO:0000289	GO:0000289	nuclear-transcribed mRNA poly(A) tail shortening	17	-0.721005	-1.55794	0.020468	0.17842	0.15624	3430	tags=59%, list=21%, signal=47%	Btg2/Cnot7/Cpeb3/Parn/Tnrc6b/Samd4b/Pabpc1/Tob1/Ago2/Zfp36
GO:0090181	GO:0090181	regulation of cholesterol metabolic process	23	0.649464	1.53357	0.0205786	0.178454	0.156271	1743	tags=26%, list=11%, signal=23%	Apoe/Abcg1/Por/Fdps/Acadvl/Lmf1
GO:0045727	GO:0045727	positive regulation of translation	84	-0.491903	-1.42044	0.0205201	0.178454	0.156271	2028	tags=24%, list=12%, signal=21%	Piwil2/Pym1/Mpv17l2/Pink1/Hnrnpl/Eif4g3/Bcl3/Eef2/Secisbp2/Fam129a/Sox4/Upf3a/Usp16/Eif5a/Npm1/Cirbp/Tnf/Rbm3/Thbs1/Il6
GO:0006968	GO:0006968	cellular defense response	13	0.748336	1.5638	0.0208372	0.179005	0.156753	1966	tags=54%, list=12%, signal=47%	Ccr2/Ccl17/Ncf1/Clec2d/Cxcr2/B2m/Lat
GO:0010544	GO:0010544	negative regulation of platelet activation	13	0.747332	1.5617	0.0208372	0.179005	0.156753	50	tags=15%, list=0%, signal=15%	Apoe/Prkcd
GO:0061037	GO:0061037	negative regulation of cartilage development	15	0.716353	1.54539	0.0208372	0.179005	0.156753	2190	tags=27%, list=13%, signal=23%	Tgfbr1/Rara/Ctnnb1/Rarg
GO:0010743	GO:0010743	regulation of macrophage derived foam cell differentiation	16	-0.719547	-1.53884	0.0208858	0.179005	0.156753	278	tags=25%, list=2%, signal=25%	Cd36/Msr1/Nfkbia/Pf4
GO:0006081	GO:0006081	cellular aldehyde metabolic process	52	-0.551659	-1.49962	0.0210654	0.17988	0.157519	2784	tags=31%, list=17%, signal=26%	Rdh10/Pnkd/Bpgm/Rpe/Gpi1/Glo1/Tpi1/Khk/Dab2/Aldh3a2/Aldh9a1/Pgd/G6pdx/Aldh1a2/Pgam1/Esd
GO:0060438	GO:0060438	trachea development	19	0.692776	1.55445	0.0214814	0.18188	0.15927	2873	tags=37%, list=18%, signal=30%	Lrp6/Mapk1/Rara/Ctnnb1/Rarg/Mapk3/Tgfbr2
GO:0050995	GO:0050995	negative regulation of lipid catabolic process	16	-0.717765	-1.53503	0.0214783	0.18188	0.15927	1594	tags=31%, list=10%, signal=28%	Pik3cg/Bscl2/Hcar2/Tnf/Il1b
GO:0045540	GO:0045540	regulation of cholesterol biosynthetic process	15	0.714728	1.54188	0.0217366	0.181958	0.159339	1028	tags=27%, list=6%, signal=25%	Apoe/Abcg1/Por/Fdps
GO:1901137	GO:1901137	carbohydrate derivative biosynthetic process	491	0.337143	1.20645	0.0216687	0.181958	0.159339	2581	tags=24%, list=16%, signal=21%	Hexa/Apoe/Pnp/Oas2/Igf1/Sdf2l1/Soat1/Tgfb1/Hbegf/Cmpk2/Mgat1/Nus1/Gnpda1/B4galt1/Nme1/Vcp/Syvn1/Prps1/Man2a2/Dpm3/Ece1/Abca7/Cant1/Atp5j2/Ube2j1/Arfgef1/Npc1/Gnptab/Itm2b/Timp2/Ext1/Uggt1/Extl3/Pank3/Pigs/Adcy7/Tcirg1/Mt3/Atp6v0a1/B3gat3/Atp5k/Chchd10/Poglut1/Uap1l1/Coasy/St3gal4/Gart/Fut8/Atp5j/Pygl/Mogs/B3gnt7/Pigq/St6galnac6/Parp10/Parp1/Pigk/Parp2/Stoml2/Ccnd3/Gcnt1/Man1c1/Ak3/Guca1a/Tmem59/D…
GO:0001961	GO:0001961	positive regulation of cytokine-mediated signaling pathway	28	0.602439	1.48223	0.0218544	0.182581	0.159884	1363	tags=29%, list=8%, signal=26%	Irf7/Axl/Trem2/Mavs/Nlrc5/Csf1/Irf3/Med1
GO:0043413	GO:0043413	macromolecule glycosylation	174	0.410673	1.33863	0.0223127	0.184264	0.161358	3005	tags=34%, list=18%, signal=28%	Oas2/Sdf2l1/Mgat1/Nus1/B4galt1/Vcp/Syvn1/Man2a2/Dpm3/Ube2j1/Arfgef1/Npc1/Gnptab/Uggt1/Mt3/Poglut1/St3gal4/Fut8/Mogs/B3gnt7/St6galnac6/Parp10/Parp1/Parp2/Man1c1/Tmem59/Dpy19l4/Tet3/Edem3/Dpm1/Ogt/St3gal2/Ganab/Fktn/Edem1/Krtcap2/Alg8/Pofut1/Gxylt1/Lmf1/Mgat4b/Serp1/Rpn2/Vegfb/St6gal1/Prkcsh/St6galnac4/Sirt4/Engase/B3galnt2/Adnp/Psen1/St8sia1/Trip11/Dolpp1/Man1a/Entpd5/Magt1/Ccdc126
GO:0010259	GO:0010259	multicellular organism aging	28	0.599222	1.47431	0.0224411	0.184414	0.16149	2891	tags=46%, list=18%, signal=38%	Jmjd1c/Htt/Slc1a2/Trp53/Lrrk2/Atm/Tmem135/Ndufs6/Wrn/Serp1/Inpp5d/Msh6/Ide
GO:0010470	GO:0010470	regulation of gastrulation	26	-0.65572	-1.54196	0.0236624	0.189791	0.166198	1116	tags=23%, list=7%, signal=22%	Clasp2/Phldb2/Fzd7/Tnfaip3/Tgif1/Il1rn
GO:0033083	GO:0033083	regulation of immature T cell proliferation	11	-0.771297	-1.52681	0.0237594	0.189962	0.166348	12	tags=45%, list=0%, signal=45%	Cdkn2a/D930015E06Rik/Cd1d1/Ripk2/Il1b
GO:0010035	GO:0010035	response to inorganic substance	291	-0.389562	-1.30623	0.0239961	0.190202	0.166558	1301	tags=14%, list=8%, signal=14%	Slc30a1/Pdcd10/Blm/Kdm6b/Casp3/Mmp2/Fnta/Kpna4/Anxa11/Ccr7/Anxa5/Pdcd6/Setx/Clic4/Ass1/Glud1/Xdh/Cdkn1b/Tnfaip3/Ahcyl1/Hmox1/Junb/Hp/Cd36/Prdx1/Rela/Id2/Glrx/Txn1/Fosb/Bnip3/Mt1/Mt2/Nfe2l2/Tnf/Nr4a2/Nr4a1/Sod2/Thbs1/Il6/Nr4a3/Il1a
GO:0051301	GO:0051301	cell division	478	-0.350232	-1.22293	0.0240126	0.190202	0.166558	2804	tags=24%, list=17%, signal=21%	Lrrcc1/Samd9l/Kit/Pkp4/Pgf/Nup37/Pkn2/Maea/Cdk2/Mis12/Nek4/Tacc1/Cinp/Kif11/Gipc1/Cdca5/Dclre1a/Rcc1/Aspm/Ube2i/Fgf1/Ankle2/Nde1/Mplkip/Ank3/Ruvbl1/Anapc16/Becn1/Ppp1cb/Cdk1/Klhl21/Spire1/Sptbn1/Anln/Ncaph/Syce2/Spdl1/Fam175b/Cenpe/Stmn1/Prpf40a/Asun/Prc1/Cat/Lats2/Smc1a/Bin3/Ccnt2/Pik3cb/Ckap5/Nek9/Dctn3/Jtb/Senp5/Rhob/Mis18a/Incenp/Chmp1a/Rab10/Ccnt1/Nedd9/Myh9/Seh1l/Cdca3/Mau2/Zwint/Pds5b/Csnk…
GO:0001916	GO:0001916	positive regulation of T cell mediated cytotoxicity	19	0.685634	1.53843	0.0242236	0.191237	0.167464	1826	tags=47%, list=11%, signal=42%	Pnp/Hspa8/H2-T23/H2-K1/H2-D1/Stx7/Tap2/P2rx7/B2m
GO:0060979	GO:0060979	vasculogenesis involved in coronary vascular morphogenesis	11	0.770165	1.5443	0.0243039	0.191327	0.167543	96	tags=18%, list=1%, signal=18%	Nrp1/Pbrm1
GO:2000273	GO:2000273	positive regulation of signaling receptor activity	22	0.687315	1.59669	0.0248837	0.194323	0.170167	2239	tags=27%, list=14%, signal=24%	Hfe/Htt/Anxa2/Fbxw7/Med1/Hap1
GO:0071392	GO:0071392	cellular response to estradiol stimulus	14	-0.728888	-1.52704	0.0250321	0.195165	0.170904	1098	tags=43%, list=7%, signal=40%	Ramp3/Mmp2/Nrip1/Zfp703/Glrx/H2afz
GO:0051607	GO:0051607	defense response to virus	238	-0.39465	-1.3029	0.0256048	0.198092	0.173467	1279	tags=13%, list=8%, signal=12%	Trim11/Snrpb/Selk/Aim2/Cd40/Ifnar2/Anxa5/Ifngr1/Snrpd1/Lsm14a/Tmem39a/Mrps10/Trem1/Eif2s1/Irf5/Plscr1/Gbp4/Ist1/Tmem203/Traf3/Bnip3l/Isg15/Bnip3/Irf1/Ifitm2/Cxcl10/Ccl5/Nlrp3/Il6/Hilpda/Ifitm1
GO:1902305	GO:1902305	regulation of sodium ion transmembrane transport	41	-0.560443	-1.45392	0.0257183	0.198507	0.173831	2350	tags=41%, list=14%, signal=36%	Pcsk9/Cnksr3/Atp1b2/Dmd/Atp1a2/Arf1/Ank3/Slc9a3r1/Fxyd3/Dnm2/Stom/Chp1/Nedd4l/Fxyd5/Kif5b/Glrx/Atp1b3
GO:0045933	GO:0045933	positive regulation of muscle contraction	25	-0.631858	-1.48601	0.0257789	0.198522	0.173843	1050	tags=16%, list=6%, signal=15%	Sphk1/Rhoa/Atp1a1/Ptgs2
GO:0006783	GO:0006783	heme biosynthetic process	18	0.68687	1.52955	0.0262864	0.200889	0.175917	1943	tags=44%, list=12%, signal=39%	Hmbs/Tmem14c/Alas1/Slc11a2/Cpox/Cox10/Atpif1/Snx3
GO:0035335	GO:0035335	peptidyl-tyrosine dephosphorylation	22	-0.682531	-1.57799	0.0264442	0.201503	0.176454	754	tags=23%, list=5%, signal=22%	Dusp3/Ptpn11/Ptprj/Ptpn2/Dusp5
GO:0030194	GO:0030194	positive regulation of blood coagulation	19	-0.70159	-1.56657	0.026496	0.201503	0.176454	522	tags=26%, list=3%, signal=26%	Ptprj/Cd36/Plek/Nfe2l2/Thbs1
GO:1900048	GO:1900048	positive regulation of hemostasis	19	-0.70159	-1.56657	0.026496	0.201503	0.176454	522	tags=26%, list=3%, signal=26%	Ptprj/Cd36/Plek/Nfe2l2/Thbs1
GO:0030518	GO:0030518	intracellular steroid hormone receptor signaling pathway	89	0.46677	1.39478	0.0269861	0.20424	0.178851	1800	tags=27%, list=11%, signal=24%	Igf1/Arid1a/Ube3a/Daxx/Ddx17/Dnaja1/Safb2/Phb/Trip4/Ufm1/Rnf14/Calr/Pak1/Ncoa3/Parp1/Pias2/Jak2/Padi2/Med1/Ep300/Carm1/Fkbp4/Med30/Sirt1
GO:0070482	GO:0070482	response to oxygen levels	168	-0.417285	-1.31007	0.0271882	0.204359	0.178956	1858	tags=21%, list=11%, signal=19%	Eif4ebp1/Pink1/Cat/Higd1a/Adrb2/Smad3/Arnt/Hif1an/Smad4/Gnb1/Loxl2/P4hb/Cpeb2/Mmp2/Adam8/Cpeb4/Sirt2/Hp1bp3/Sdhd/Sox4/Plk3/Cited2/Hmox1/Chchd2/Fam162a/Mecp2/Rgcc/Egr1/Bnip3l/Nos2/Hif1a/Bnip3/Fosl2/Nr4a2/Sod2/Vegfa
GO:0014823	GO:0014823	response to activity	18	-0.698237	-1.52677	0.0277545	0.205889	0.180295	640	tags=17%, list=4%, signal=16%	Metrnl/Hif1a/Sod2
GO:0032801	GO:0032801	receptor catabolic process	21	0.637414	1.44701	0.028032	0.206896	0.181177	3222	tags=57%, list=20%, signal=46%	Apoe/Tgfb1/Anxa2/Capn1/Pik3r4/Cdk5/Ptpn1/Gprasp1/Mtmr2/Snx25/Lgmn/Mylip
GO:1902883	GO:1902883	negative regulation of response to oxidative stress	38	-0.572554	-1.44584	0.0280135	0.206896	0.181177	186	tags=18%, list=1%, signal=18%	Atf4/Glrx/Txn1/Hif1a/Nfe2l2/Sod2/Nr4a3
GO:0044283	GO:0044283	small molecule biosynthetic process	347	-0.369915	-1.26642	0.0280614	0.206896	0.181177	2561	tags=22%, list=16%, signal=19%	Ptk2b/Pla2g4a/Bpgm/Prkag1/Gsto1/Acss1/Fgf1/Scd4/Elovl5/Fam213b/Psat1/Pnpla8/Prkab1/Coq7/Hacd2/Ebp/Dhfr/Cyp51/Gpi1/Ldha/Pibf1/Supt20/Glul/Rbp1/Slc35b4/Pycrl/Tpi1/Ppip5k2/Mvd/Dhcr24/Isyna1/Vdr/Ptges/Dab2/Erlin1/Kat2a/Ch25h/Acot7/Cry1/Erlin2/Tecr/Sphk2/Fads1/Sphk1/Psph/Sptlc2/Pgk1/Ipmk/Pgd/Atf4/Gpd2/Syk/Wdr5/Ass1/G6pdx/Sptlc1/Glud1/Cyb5r3/Ldhb/Aldh1a2/Plp1/Ndufab1/Pmvk/Mif/Pkm/Pgam1/Ranbp2/Hmgcl/Hif…
GO:0016239	GO:0016239	positive regulation of macroautophagy	43	-0.564275	-1.47407	0.0283636	0.208014	0.182156	1941	tags=40%, list=12%, signal=35%	Rab3gap2/Pink1/Rab12/Adrb2/Ripk2/Wac/Nod2/Sptlc2/Tlr2/Sh3glb1/Sptlc1/Dcn/Hmox1/Bnip3l/Hif1a/Bnip3/Sqstm1
GO:0010827	GO:0010827	regulation of glucose transmembrane transport	68	-0.499197	-1.3942	0.0285718	0.208819	0.182861	1465	tags=21%, list=9%, signal=19%	Crebl2/Prkci/Aspscr1/Sh2b2/Ptpn11/Irs2/Rap1a/Myc/Ace/Mif/Nfe2l2/Tnf/Il1b/Nr4a3
GO:0002683	GO:0002683	negative regulation of immune system process	343	-0.362378	-1.23588	0.0285503	0.208819	0.182861	1723	tags=17%, list=11%, signal=15%	Rhbdd3/Gas2l1/H2-M3/Paf1/Rabgef1/March7/Rab7b/Nfkbid/Pdcd1lg2/Hist1h4c/Kitl/Hes1/Rc3h1/Nod2/Nme2/Ceacam1/Ptger4/Lyn/Casp3/Cul4a/Fcer1g/Adam8/Hist1h4h/Tob2/Serpinb9/Mafb/Ndfip1/Ezr/Fcrlb/Arrb2/Socs6/Tnfaip3/Ptprj/Ccr1/Myc/Hmox1/Prdm1/Zfp36/Adora2a/N4bp2l2/Prkar1a/Mif/Id2/Cd274/Lpxn/Lgals3/Smpdl3b/Samsn1/Pglyrp1/Klrb1b/Il7r/Irf1/Ptpn2/Nfe2l2/Tnf/Nfkbia/Pf4/Thbs1
GO:0070085	GO:0070085	glycosylation	182	0.405515	1.33019	0.0291878	0.212149	0.185777	2304	tags=28%, list=14%, signal=24%	Oas2/Sdf2l1/Mgat1/Nus1/B4galt1/Vcp/Syvn1/Man2a2/Dpm3/Ube2j1/Arfgef1/Npc1/Gnptab/Uggt1/Fuom/Mt3/Poglut1/St3gal4/Fut8/Mogs/B3gnt7/St6galnac6/Parp10/Parp1/Parp2/Man1c1/Cog6/Tmem59/Dpy19l4/Tet3/Edem3/Dpm1/Ogt/St3gal2/Ganab/Fktn/Edem1/Krtcap2/Alg8/Pofut1/Gxylt1/Lmf1/Mgat4b/Serp1/Rpn2/Vegfb/St6gal1/Prkcsh/St6galnac4/Sirt4/Engase
GO:1903055	GO:1903055	positive regulation of extracellular matrix organization	14	-0.714418	-1.49673	0.0297165	0.213978	0.187379	1651	tags=29%, list=10%, signal=26%	Smad3/Clasp2/Phldb2/Rgcc
GO:0045454	GO:0045454	cell redox homeostasis	59	-0.526031	-1.43114	0.0297232	0.213978	0.187379	436	tags=15%, list=3%, signal=15%	Prdx6/Prdx1/Glrx/Prdx5/Txn1/Txnrd1/Gsr/Nfe2l2/Il6
GO:0055021	GO:0055021	regulation of cardiac muscle tissue growth	45	0.535618	1.43455	0.0300128	0.214055	0.187446	3035	tags=31%, list=19%, signal=25%	Igf1/Rbpj/Tgfbr1/Hdac2/Slc25a4/Fdps/Foxp1/Mapk14/Notch1/Nr3c1/Gsk3a/Tgfbr2/Mef2c/Sav1
GO:1903900	GO:1903900	regulation of viral life cycle	125	-0.436763	-1.33451	0.0302918	0.215738	0.188919	746	tags=25%, list=5%, signal=24%	Zfp809/Stom/Trim28/Ifitm3/Stau1/Nucks1/Pfn1/P4hb/Trim11/Ceacam1/Vapa/Mvb12a/Smarcb1/Chmp2b/Pabpc1/Ppib/Ddx5/Hdac1/Rad50/Plscr1/Chd1/Ppia/Isg15/Lgals1/Vps37b/Ccl4/Ifitm2/Ccl5/Tnf/Slpi/Ifitm1
GO:0031639	GO:0031639	plasminogen activation	10	-0.785287	-1.5111	0.0306926	0.217594	0.190545	375	tags=40%, list=2%, signal=39%	Ruvbl1/Dhcr24/Plgrkt/Thbs1
GO:0048706	GO:0048706	embryonic skeletal system development	98	0.460173	1.39941	0.0307827	0.21769	0.190629	3152	tags=19%, list=19%, signal=16%	Tgfbr1/Sulf2/Ndst1/Mfsd7b/Ext1/Setd2/Sp1/Men1/Gnas/Ctnnb1/Mbtd1/Dlg1/Tapt1/Eif4a3/Tgfbr2/Slc39a1/Mef2c/Mthfd1l/Bmi1
GO:0003018	GO:0003018	vascular process in circulatory system	135	-0.440576	-1.36502	0.0310589	0.219027	0.191799	656	tags=10%, list=4%, signal=10%	G6pdx/Shc1/Ptprj/Adora2a/Rhoa/Ace/Gclm/Bmpr2/Nos2/Hif1a/Ccl4/Sod2/Vegfa/Ptgs2
GO:0048771	GO:0048771	tissue remodeling	137	0.417299	1.3262	0.031385	0.220706	0.19327	964	tags=15%, list=6%, signal=15%	Spp1/Ccr2/Axl/Tpp1/Ctss/Igf1/Pbrm1/Ppp3ca/Rbpj/Lrp6/Acp5/B4galt1/Mmp9/Abr/Bax/Tmbim1/Trp53/Rab3d/Cela1/Atp6ap1/Capn1
GO:1901616	GO:1901616	organic hydroxy compound catabolic process	32	0.582211	1.46704	0.0317301	0.22251	0.19485	2649	tags=34%, list=16%, signal=29%	Apoe/Cyp4f18/Mt3/Scarb1/Inpp5a/Sord/Inpp5k/Synj2/Mtmr2/Comt/Impa1
GO:0019693	GO:0019693	ribose phosphate metabolic process	353	-0.362726	-1.24162	0.0323466	0.225167	0.197177	2358	tags=23%, list=14%, signal=20%	Nudt7/Atp7a/Rpe/Ak4/Pde1b/Cox4i2/Egln1/Coq7/Insr/Stat3/Dnajc15/Gbas/Gpi1/Ldha/Ndufaf7/Eno3/Pink1/Sdhc/Uqcrh/Impdh1/Rnaseh2b/Adrb2/Cmpk1/Tpi1/Mocs2/Ndufs1/Khk/Ndufv2/Uqcrb/Hint1/Cep290/Acot7/Nme2/Ppat/Ptger4/Ampd2/Bad/Prps2/Nucb2/Abca1/Ramp1/Papss1/Nudt9/Pgk1/Atp5l/Nudt16/Ndufc2/Pgd/Atp5h/Gpr65/Paics/Pde4b/Cox5b/G6pdx/Impdh2/Galt/Ndufb9/Myc/Cox4i1/Gnai3/Adss/Adora2a/Uck2/Rhoa/Mecp2/Aldoa/Atp5b/Slc…
GO:0021604	GO:0021604	cranial nerve structural organization	10	0.757404	1.48007	0.0328612	0.228151	0.19979	367	tags=20%, list=2%, signal=20%	Nrp1/Nrp2
GO:0050820	GO:0050820	positive regulation of coagulation	22	-0.668685	-1.54598	0.0331821	0.229487	0.200959	522	tags=23%, list=3%, signal=22%	Ptprj/Cd36/Plek/Nfe2l2/Thbs1
GO:0060760	GO:0060760	positive regulation of response to cytokine stimulus	29	0.597678	1.48051	0.0333777	0.229704	0.201149	1363	tags=28%, list=8%, signal=25%	Irf7/Axl/Trem2/Mavs/Nlrc5/Csf1/Irf3/Med1
GO:0030032	GO:0030032	lamellipodium assembly	53	-0.525702	-1.43035	0.0334422	0.229704	0.201149	2992	tags=34%, list=18%, signal=28%	Ssh3/Kit/Nck2/Rac2/Atp7a/Dnm2/Vav3/Arpc2/Bin3/Rac1/Capzb/Pxn/Nckap1/Ssh2/Golph3/Wasf2/Spata13/Cyfip1
GO:0010893	GO:0010893	positive regulation of steroid biosynthetic process	22	-0.66516	-1.53783	0.0337694	0.230688	0.202012	43	tags=18%, list=0%, signal=18%	Dab2/Tnf/Il1b/Il1a
GO:0060749	GO:0060749	mammary gland alveolus development	21	-0.643404	-1.4837	0.0338933	0.230907	0.202203	264	tags=24%, list=2%, signal=23%	Phb2/Areg/Id2/Hif1a/Vegfa
GO:0061377	GO:0061377	mammary gland lobule development	21	-0.643404	-1.4837	0.0338933	0.230907	0.202203	264	tags=24%, list=2%, signal=23%	Phb2/Areg/Id2/Hif1a/Vegfa
GO:0060149	GO:0060149	negative regulation of post-transcriptional gene silencing	12	0.744954	1.52879	0.0340353	0.230934	0.202227	2490	tags=50%, list=15%, signal=42%	Tgfb1/Ppp3ca/Ncor1/Adar/Elavl1/Esr1
GO:0060967	GO:0060967	negative regulation of gene silencing by RNA	12	0.744954	1.52879	0.0340353	0.230934	0.202227	2490	tags=50%, list=15%, signal=42%	Tgfb1/Ppp3ca/Ncor1/Adar/Elavl1/Esr1
GO:0071803	GO:0071803	positive regulation of podosome assembly	13	-0.74437	-1.53209	0.0343736	0.231382	0.202619	2067	tags=38%, list=13%, signal=34%	Src/Palld/Lcp1/Rhoa/Tnf
GO:0035089	GO:0035089	establishment of apical/basal cell polarity	13	-0.743286	-1.52986	0.0343736	0.231382	0.202619	3548	tags=38%, list=22%, signal=30%	Msn/Scrib/Crb3/Slc9a3r1/Prkci
GO:0060688	GO:0060688	regulation of morphogenesis of a branching structure	45	-0.548246	-1.44471	0.0344239	0.231382	0.202619	399	tags=11%, list=2%, signal=11%	Phb2/Hnrnpk/Tnf/Vegfa/Il1b
GO:0034250	GO:0034250	positive regulation of cellular amide metabolic process	95	-0.473357	-1.39467	0.0343894	0.231382	0.202619	2326	tags=27%, list=14%, signal=24%	Fmr1/Cyr61/Ythdf2/Piwil2/Pym1/Mpv17l2/Pink1/Hnrnpl/Eif4g3/Nod2/Picalm/Bcl3/Eef2/Secisbp2/Fam129a/Sox4/Upf3a/Usp16/Eif5a/Npm1/Cirbp/Nfe2l2/Tnf/Rbm3/Thbs1/Il6
GO:0045780	GO:0045780	positive regulation of bone resorption	16	0.690848	1.50226	0.0347886	0.232338	0.203457	825	tags=19%, list=5%, signal=18%	Spp1/Lrp6/Atp6ap1
GO:0010608	GO:0010608	post-transcriptional regulation of gene expression	309	-0.371825	-1.2543	0.0347976	0.232338	0.203457	2066	tags=22%, list=13%, signal=20%	Slc11a1/Piwil2/Ncbp2/Pym1/Mpv17l2/Tnrc6a/Eif4ebp1/Pink1/Hnrnpl/Pum3/Pstk/Dxo/Eif4g3/Ogfod1/Rc3h1/Bcl3/Eif3k/Tnrc6b/Eif4a1/Eef2/Zcchc11/Yrdc/Cpeb2/Upf1/Eprs/Hnrnpa0/Cdc37/Fbxo4/Ago4/Ybx1/Clp1/Axin2/Pa2g4/Cpeb4/Secisbp2/Gcnt2/Samd4b/Ddx6/Fam129a/Zc3h14/Sox4/Upf3a/Matr3/Snip1/Srp9/Paip2/Cnot11/Lsm14a/Usp16/Tob1/Ago2/Magoh/Zfp36/Eif2s1/Pabpc4/Ace/Mif4gd/Eif5a/Npm1/Cirbp/Mapkapk2/Ppp1r15a/Gapdh/Tnf/Rb…
GO:1901565	GO:1901565	organonitrogen compound catabolic process	196	0.380427	1.25829	0.0351248	0.233902	0.204825	605	tags=11%, list=4%, signal=11%	Chil3/Hexa/Arg1/Tpp1/Pnp/Prkcd/Tgfb1/Abhd12/Ncf2/Hexb/Vcp/Smpdl3a/Ctsh/Sgpl1/Ece1/Npepps/Bcat2/Rnpepl1/Anpep/Rnpep/Ncf1/Blvra
GO:0030511	GO:0030511	positive regulation of transforming growth factor beta receptor signaling pathway	22	-0.662034	-1.5306	0.0361185	0.237993	0.208409	2545	tags=41%, list=16%, signal=35%	Hipk2/Sdcbp/Gipc1/Snw1/Tgfbr3/Smad4/Dab2/Cited2/Thbs1
GO:1903846	GO:1903846	positive regulation of cellular response to transforming growth factor beta stimulus	22	-0.662034	-1.5306	0.0361185	0.237993	0.208409	2545	tags=41%, list=16%, signal=35%	Hipk2/Sdcbp/Gipc1/Snw1/Tgfbr3/Smad4/Dab2/Cited2/Thbs1
GO:0033079	GO:0033079	immature T cell proliferation	12	-0.771297	-1.5664	0.0362172	0.238019	0.208431	12	tags=42%, list=0%, signal=42%	Cdkn2a/D930015E06Rik/Cd1d1/Ripk2/Il1b
GO:0050966	GO:0050966	detection of mechanical stimulus involved in sensory perception of pain	10	-0.776868	-1.4949	0.0368893	0.240547	0.210645	43	tags=30%, list=0%, signal=30%	Itga2/Il18/Tnf
GO:0051642	GO:0051642	centrosome localization	22	-0.658023	-1.52133	0.037293	0.241815	0.211755	2648	tags=55%, list=16%, signal=46%	Nubp1/Aspm/Ndel1/Nde1/Dync1li2/Asun/Tbccd1/Cep83/Syne2/Ezr/Pafah1b1/Ift20
GO:0046716	GO:0046716	muscle cell cellular homeostasis	13	-0.735785	-1.51442	0.0373625	0.241815	0.211755	287	tags=31%, list=2%, signal=30%	Cfl2/Aldoa/Hif1a/Il6
GO:0010719	GO:0010719	negative regulation of epithelial to mesenchymal transition	20	-0.665587	-1.50962	0.0374416	0.241949	0.211872	2129	tags=35%, list=13%, signal=30%	Sdhaf2/Ovol2/Dab2ip/Tgfbr3/Strap/Mad2l2/Adipor1
GO:0008645	GO:0008645	hexose transmembrane transport	96	-0.460255	-1.35738	0.0376585	0.242319	0.212196	1273	tags=17%, list=8%, signal=15%	Crebl2/Prkci/Aspscr1/Sh2b2/Slc2a1/Ptpn11/Ezr/Irs2/Rap1a/Myc/Ace/Mif/Nfe2l2/Tnf/Il1b/Nr4a3
GO:0015749	GO:0015749	monosaccharide transmembrane transport	96	-0.460255	-1.35738	0.0376585	0.242319	0.212196	1273	tags=17%, list=8%, signal=15%	Crebl2/Prkci/Aspscr1/Sh2b2/Slc2a1/Ptpn11/Ezr/Irs2/Rap1a/Myc/Ace/Mif/Nfe2l2/Tnf/Il1b/Nr4a3
GO:0051346	GO:0051346	negative regulation of hydrolase activity	259	-0.377832	-1.26099	0.0377185	0.242319	0.212196	2458	tags=20%, list=15%, signal=17%	Birc3/Myo1d/Rnf34/Sort1/Klf4/Timp1/Zfyve1/Egln1/Dab2ip/Src/Arl2/Gpi1/Uri1/Mphosph10/Rrp1b/Ints1/Chp1/Mprip/Rffl/Dhcr24/Picalm/Siah2/Mkl1/Ubxn1/Cpeb2/Fkbp1b/Serpinb6a/Serpinb9/Pecam1/Cnn3/Cast/Arrb2/Pam16/Pebp1/Cdkn2d/Rock1/Dnajb6/Cstb/Tmed2/Adora2a/Serpinb2/Bcl2a1d/Ppp1r15a/Pak2/Plaur/Tnf/Nr4a1/Slpi/Vegfa/Thbs1/Il6
GO:0039531	GO:0039531	regulation of viral-induced cytoplasmic pattern recognition receptor signaling pathway	11	0.749665	1.50319	0.0383179	0.244777	0.214348	2976	tags=64%, list=18%, signal=52%	Dhx58/Sec14l1/Ankrd17/Pum2/Ddx60/Pum1/C1qbp
GO:0021859	GO:0021859	pyramidal neuron differentiation	11	0.747606	1.49906	0.0383179	0.244777	0.214348	1599	tags=27%, list=10%, signal=25%	Ogdh/Atg7/Uqcrq
GO:0042415	GO:0042415	norepinephrine metabolic process	11	0.745384	1.49461	0.0389029	0.248198	0.217344	1438	tags=27%, list=9%, signal=25%	Ly6e/Akr1b3/Spr
GO:0060600	GO:0060600	dichotomous subdivision of an epithelial terminal unit	10	0.744678	1.45521	0.0392588	0.25015	0.219054	313	tags=30%, list=2%, signal=29%	Nrp1/Plxna1/Ctsh
GO:0048638	GO:0048638	regulation of developmental growth	275	0.36451	1.25043	0.040023	0.253411	0.22191	3035	tags=26%, list=19%, signal=22%	Fn1/Apoe/Nrp1/C3/Igf1/Plxna1/Rbpj/Daxx/Dpysl2/Tgfbr1/Sema4d/Sgpl1/Trpv2/Mfsd7b/Socs2/Plac8/Csf1/Celf1/Bcl11a/Por/Sema4a/Hdac2/Cdk4/Slc25a4/Ncor1/Fdps/Hopx/Cdk5/Atxn2/Foxp1/Gamt/Twf2/Rtn4/Ppard/Arhgap4/Ep300/Plxnc1/Spr/Spg20/Carm1/Tcf7l2/Men1/Rab21/Serp1/Mgll/Mapk14/Notch1/P2rx5/Nr3c1/Siah1a/Ulk2/Rai1/Dlg1/Aatk/Hlx/Fto/Gsk3a/Adnp/Pik3ca/Creb1/Lats1/Mbd5/Stat5a/Golga4/Shtn1/Mkks/Ccr5/Tgfbr2/Mef2c/L…
GO:0010950	GO:0010950	positive regulation of endopeptidase activity	105	-0.448731	-1.34981	0.042053	0.264064	0.231238	1249	tags=25%, list=8%, signal=23%	Cyr61/Gsn/Stat3/Ctgf/Casp12/Smad3/Mefv/Cyfip2/Aim2/Bad/Dap/Apopt1/Pdcd6/Asph/Rnf7/Xdh/Cdkn1b/F3/Arl6ip5/Myc/Fam162a/Rhoa/Pmaip1/Tnf/Bcl2l11/Nlrp3
GO:0072594	GO:0072594	establishment of protein localization to organelle	471	-0.346608	-1.20635	0.0424448	0.26573	0.232697	2129	tags=21%, list=13%, signal=19%	Dab2ip/Cdk1/Stat3/Srpr/Slc11a1/Sptbn1/Jup/Pex26/Leprot/Ubr5/Spcs1/Rab3gap2/Rab33b/Parl/Dmap1/Ubl5/Pink1/Vps36/Trim28/Hyal2/Lonp2/Cct7/Chp1/Pkd1/Smad3/Kpna1/Pola2/Mis18a/Tomm40l/Ssr3/Hspa4/Rab10/Hes1/Huwe1/Immp2l/Rbm22/Bcl3/Smad4/Dab2/Tnfrsf1a/Kat2a/Mtx1/Pex14/Ceacam1/Ube2l3/Sae1/Ipo7/Pacs1/Kpna4/Phb2/Sphk1/Tcp1/Rab6a/Axin2/Fzd7/Arih2/Hcls1/Psmd10/Vti1a/Tomm5/Ap3b1/Ranbp1/Syk/Lmna/Cse1l/Tlr2/Snip1…
GO:1905276	GO:1905276	regulation of epithelial tube formation	17	0.655922	1.44007	0.0429127	0.267991	0.234677	2474	tags=24%, list=15%, signal=20%	Lrp6/Dvl3/Dvl1/Sec24b
GO:0010720	GO:0010720	positive regulation of cell development	460	-0.346904	-1.20969	0.0433333	0.270282	0.236683	1381	tags=12%, list=8%, signal=11%	Dab2/Limk1/Ankrd27/Lrp8/Nme2/Prkci/Rapgef2/Scarf1/Lyn/Bad/Fkbp1b/Sphk1/Numb/Man2a1/Camk1d/Enpp2/Sirt2/Kdm4a/Tcf4/Setx/Eef1a1/Mapk6/Ranbp1/Tlr2/Ufl1/Hdac1/Pafah1b1/Rap1a/Myc/Cux1/Hnrnpk/Mmd/Vim/Lims1/Rhoa/Crk/Ace/Skil/Itgb1/Ist1/Spag9/Bmpr2/Rela/S100a10/Mif/Id2/Tnfrsf12a/Rheb/Hif1a/Tgif1/Nfe2l2/Ccl5/Nrg1/Vegfa/Il1b/Il6
GO:0030431	GO:0030431	sleep	20	-0.653909	-1.48314	0.0444073	0.274464	0.240345	1197	tags=20%, list=7%, signal=19%	Ptger4/Alb/Adora2a/Il6
GO:0008637	GO:0008637	apoptotic mitochondrial changes	102	-0.456845	-1.36939	0.0450486	0.277192	0.242735	910	tags=24%, list=6%, signal=22%	Parl/Pink1/Higd1a/Atf2/Jtb/Ndufs1/Bad/Apopt1/Psmd10/Lmna/Arrb2/Sh3glb1/Rnf7/Fam162a/Gclm/Bcl2a1b/Bnip3l/Bcl2a1d/Pmaip1/Bnip3/Bcl2a1a/Plaur/Bcl2l11/Sod2
GO:0044851	GO:0044851	hair cycle phase	13	-0.725294	-1.49283	0.0451338	0.277377	0.242896	7	tags=15%, list=0%, signal=15%	Psen2/Ptgs2
GO:0042552	GO:0042552	myelination	107	-0.444154	-1.33779	0.0459559	0.282084	0.247018	856	tags=8%, list=5%, signal=8%	Sirt2/Egr2/Tlr2/Plp1/Nab1/Ndrg1/Tnf/Nrg1/Mbp
GO:0048488	GO:0048488	synaptic vesicle endocytosis	20	0.632809	1.42717	0.0462843	0.28348	0.248241	2152	tags=30%, list=13%, signal=26%	Grn/Dennd1a/Canx/Cdk5/Cd24a/Ophn1
GO:0005976	GO:0005976	polysaccharide metabolic process	85	0.455305	1.35225	0.0464764	0.283545	0.248298	2491	tags=25%, list=15%, signal=21%	Chil3/Igf1/Tgfb1/Ndst1/Ext1/Acadm/Pygl/Il6st/Ppp1r3d/Tcf7l2/Akt1/Phkb/Inpp5k/Epm2a/Prkag2/Gaa/Akt2/Slc37a4/Gfpt1/Gsk3a/Glt8d1
GO:0008156	GO:0008156	negative regulation of DNA replication	30	0.584744	1.45011	0.0468726	0.28527	0.249808	2053	tags=37%, list=13%, signal=32%	Tgfb1/Pds5a/Fbxw7/Trp53/Mre11a/Smc3/Ttf1/Gmnn/Cdan1/Chek2/Inppl1
GO:0060537	GO:0060537	muscle tissue development	317	-0.361218	-1.22204	0.0472855	0.286394	0.250792	1734	tags=15%, list=11%, signal=13%	Bin3/Adrb2/Ccnt2/Smad3/Cxadr/Ndufv2/Pdlim5/Cops2/Smad4/Kat2a/Foxn2/Dsp/Kdm6b/Zbtb18/Tbx3/Stra6/Ybx3/Sirt2/Tpm1/Egr2/Zfand5/Lmna/Arrb2/G6pdx/Map2k4/Ddx5/Chd7/Aldh1a2/Cited2/Myc/Ift20/Lemd3/Rhoa/Itgb1/Prkar1a/Id2/Emd/S100b/Maff/Gpcpd1/Egr1/Tiparp/Nr4a1/Nrg1/Ifrd1/Vegfa
GO:0060317	GO:0060317	cardiac epithelial to mesenchymal transition	22	0.639192	1.48489	0.0487858	0.291611	0.255361	2873	tags=32%, list=18%, signal=26%	Rbpj/Tgfbr1/Adam15/Rtn4/Notch1/Eng/Tgfbr2
GO:0016339	GO:0016339	calcium-dependent cell-cell adhesion via plasma membrane cell adhesion molecules	18	0.658058	1.46539	0.0486059	0.291611	0.255361	254	tags=11%, list=2%, signal=11%	Cdh1/Atp2c1
GO:0071800	GO:0071800	podosome assembly	23	-0.638492	-1.47826	0.0496032	0.295793	0.259023	2223	tags=30%, list=14%, signal=26%	Gsn/Src/Palld/Sh3pxd2b/Lcp1/Rhoa/Tnf
GO:0045836	GO:0045836	positive regulation of meiotic nuclear division	13	-0.715847	-1.47339	0.0497018	0.296029	0.25923	2028	tags=31%, list=12%, signal=27%	Piwil2/Eif4g3/Sirt2/Ube2b
GO:0051797	GO:0051797	regulation of hair follicle development	14	-0.70293	-1.47266	0.0508806	0.300413	0.263069	2339	tags=36%, list=14%, signal=31%	Fst/Tradd/Smad4/Inhba/Tnf
GO:0001912	GO:0001912	positive regulation of leukocyte mediated cytotoxicity	42	0.534959	1.41098	0.0509165	0.300413	0.263069	1826	tags=33%, list=11%, signal=30%	Pnp/Hspa8/H2-T23/H2-K1/H2-D1/Lamp1/Rasgrp1/Lag3/Slamf6/Stx7/Klrk1/Tap2/P2rx7/B2m
GO:0022010	GO:0022010	central nervous system myelination	15	-0.7102	-1.49773	0.0516899	0.302035	0.264489	691	tags=20%, list=4%, signal=19%	Pten/Tlr2/Plp1
GO:1902110	GO:1902110	positive regulation of mitochondrial membrane permeability involved in apoptotic process	25	-0.61422	-1.44453	0.0517928	0.302035	0.264489	658	tags=20%, list=4%, signal=19%	Sh3glb1/Bnip3l/Pmaip1/Bnip3/Bcl2l11
GO:1902686	GO:1902686	mitochondrial outer membrane permeabilization involved in programmed cell death	25	-0.61422	-1.44453	0.0517928	0.302035	0.264489	658	tags=20%, list=4%, signal=19%	Sh3glb1/Bnip3l/Pmaip1/Bnip3/Bcl2l11
GO:0048511	GO:0048511	rhythmic process	230	-0.37976	-1.2503	0.0533808	0.308429	0.270088	1518	tags=15%, list=9%, signal=14%	Kitl/Immp2l/Smad4/Klf10/Ptger4/Cry1/Mmp2/Kdm5c/Zfhx3/Nfkb2/Pspc1/Alb/Atf4/Setx/Cbx3/Adrm1/Egr2/Prkcdbp/Arrb2/Ddx5/Hdac1/Hnrnpk/Relb/Adora2a/Sfpq/Nfil3/Nrip1/Id3/Id2/Nos2/Inhba/Crem/Vegfa/Il6
GO:1903861	GO:1903861	positive regulation of dendrite extension	15	-0.706489	-1.4899	0.0536779	0.309079	0.270658	3485	tags=33%, list=21%, signal=26%	Smurf1/Itsn2/Mul1/Nedd4l/Hnrnpk
GO:0051446	GO:0051446	positive regulation of meiotic cell cycle	15	-0.696881	-1.46964	0.0536779	0.309079	0.270658	2156	tags=33%, list=13%, signal=29%	Insr/Piwil2/Eif4g3/Sirt2/Ube2b
GO:0071425	GO:0071425	hematopoietic stem cell proliferation	21	-0.637071	-1.46909	0.0539499	0.310289	0.271717	2161	tags=52%, list=13%, signal=46%	Sart3/Ctc1/Nkap/Mecom/Kitl/Atxn1l/Etv6/Arih2/Cxcl1/Ace/N4bp2l2
GO:0010563	GO:0010563	negative regulation of phosphorus metabolic process	470	-0.340276	-1.18493	0.0541455	0.310348	0.271769	2298	tags=20%, list=14%, signal=18%	Klf4/Dusp10/Prnp/Zfyve1/Pdpk1/Egln1/Slc9a3r1/Mecom/Insr/Lif/Dab2ip/Atxn7/Ankrd26/Stat3/Dnajc10/Gps2/Dnajc15/Bgn/Prkrip1/Pibf1/Uri1/Dusp3/Mphosph10/Lrp5/Hyal2/Lats2/Rrp1b/Chp1/Mprip/Fem1a/Flrt2/Rabgef1/Hspa4/Dusp1/Prpsap1/Smad4/Dab2/Ceacam1/Eif3a/Lyn/Casp3/Gstp1/Fkbp1b/Midn/Nucb2/Ywhab/Socs7/Pecam1/Psmd10/Sirt2/Strap/Cdk5rap3/Ppp2r5a/Fam129a/Ezr/Pkib/Arrb2/Socs6/Xdh/Cdkn1b/Gadd45a/Tnfaip3/Ptprj/Ir…
GO:0045936	GO:0045936	negative regulation of phosphate metabolic process	470	-0.340276	-1.18493	0.0541455	0.310348	0.271769	2298	tags=20%, list=14%, signal=18%	Klf4/Dusp10/Prnp/Zfyve1/Pdpk1/Egln1/Slc9a3r1/Mecom/Insr/Lif/Dab2ip/Atxn7/Ankrd26/Stat3/Dnajc10/Gps2/Dnajc15/Bgn/Prkrip1/Pibf1/Uri1/Dusp3/Mphosph10/Lrp5/Hyal2/Lats2/Rrp1b/Chp1/Mprip/Fem1a/Flrt2/Rabgef1/Hspa4/Dusp1/Prpsap1/Smad4/Dab2/Ceacam1/Eif3a/Lyn/Casp3/Gstp1/Fkbp1b/Midn/Nucb2/Ywhab/Socs7/Pecam1/Psmd10/Sirt2/Strap/Cdk5rap3/Ppp2r5a/Fam129a/Ezr/Pkib/Arrb2/Socs6/Xdh/Cdkn1b/Gadd45a/Tnfaip3/Ptprj/Ir…
GO:0031018	GO:0031018	endocrine pancreas development	31	-0.597541	-1.45243	0.0553279	0.313012	0.274102	1507	tags=16%, list=9%, signal=15%	Hes1/Bad/Sox4/Rheb/Il6
GO:0046148	GO:0046148	pigment biosynthetic process	38	0.527884	1.38436	0.0551181	0.313012	0.274102	2355	tags=34%, list=14%, signal=29%	Prps1/Hmbs/Tmem14c/Alas1/Slc11a2/Gart/Cpox/Cox10/Zeb2/Atpif1/Snx3/Ctns/Ada
GO:0046165	GO:0046165	alcohol biosynthetic process	78	-0.475017	-1.35505	0.0546875	0.313012	0.274102	1564	tags=24%, list=10%, signal=22%	Ppip5k2/Mvd/Dhcr24/Isyna1/Vdr/Erlin1/Erlin2/Sphk2/Sphk1/Sptlc2/Ipmk/G6pdx/Sptlc1/Cyb5r3/Pmvk/Plek/Got1/Tnf/Il1b
GO:0048704	GO:0048704	embryonic skeletal system morphogenesis	75	0.464099	1.34751	0.0547368	0.313012	0.274102	3850	tags=24%, list=23%, signal=18%	Tgfbr1/Ndst1/Mfsd7b/Setd2/Men1/Gnas/Ctnnb1/Dlg1/Eif4a3/Tgfbr2/Slc39a1/Mef2c/Mthfd1l/Bmi1/Tgfb3/Zeb1/Med12/Hyal1
GO:0007368	GO:0007368	determination of left/right symmetry	91	-0.455339	-1.33344	0.0553435	0.313012	0.274102	2044	tags=19%, list=12%, signal=16%	Gas8/Notch2/Smad3/Arl13b/Cep290/Acvr2a/Pskh1/Tbx3/Ofd1/Dpcd/Alg5/Aldh1a2/Cited2/Tmed2/Ap1b1/Hif1a/Tgif1
GO:0021517	GO:0021517	ventral spinal cord development	31	0.559882	1.40389	0.0564202	0.316167	0.276865	1452	tags=19%, list=9%, signal=18%	Gigyf2/Cln8/Lmo4/Ift172/Foxp1/Ighmbp2
GO:0033013	GO:0033013	tetrapyrrole metabolic process	36	0.530965	1.38217	0.0565302	0.316297	0.276978	1943	tags=33%, list=12%, signal=29%	Hmbs/Tmem14c/Mmadhc/Alas1/Blvra/Slc11a2/Cyb5r4/Cpox/Cox10/Atpif1/Hebp1/Snx3
GO:0001946	GO:0001946	lymphangiogenesis	18	-0.670353	-1.4658	0.0575397	0.318882	0.279242	248	tags=17%, list=2%, signal=16%	Pkd1/Bmpr2/Vegfa
GO:0036303	GO:0036303	lymph vessel morphogenesis	18	-0.670353	-1.4658	0.0575397	0.318882	0.279242	248	tags=17%, list=2%, signal=16%	Pkd1/Bmpr2/Vegfa
GO:0043372	GO:0043372	positive regulation of CD4-positive, alpha-beta T cell differentiation	23	-0.627888	-1.45371	0.0575397	0.318882	0.279242	61	tags=17%, list=0%, signal=17%	Ccr7/Irf1/Nlrp3/Il6
GO:0002366	GO:0002366	leukocyte activation involved in immune response	190	-0.401472	-1.28044	0.0581614	0.321263	0.281327	2077	tags=22%, list=13%, signal=20%	Il12b/Slc11a1/Milr1/Pi4k2a/Notch2/Il23a/H2-M3/Ripk2/Ercc1/Rabgef1/Vamp2/Lbp/Rc3h1/Bcl3/Stx4a/Ptger4/Lyn/Fcer1g/Cd40/Snap23/Ccr7/Ap1g1/Ndfip1/Coro1a/Syk/Lcp1/Tnfaip3/Apbb1ip/Hmox1/Ywhaz/Relb/Hmgb1/Lgals3/Gadd45g/Pglyrp1/Lgals1/Irf1/Clec4d/Clec4e/Nlrp3/Il6/Nr4a3
GO:0045668	GO:0045668	negative regulation of osteoblast differentiation	38	-0.55634	-1.4049	0.0587045	0.322137	0.282092	1794	tags=29%, list=11%, signal=26%	Lrp5/Smad3/Twsg1/Nbr1/Axin2/Fndc3b/Tob1/Areg/Id3/Id2/Tnf
GO:0016556	GO:0016556	mRNA modification	14	0.702379	1.47536	0.0590631	0.323398	0.283197	2159	tags=50%, list=13%, signal=43%	Hnrnpc/Apobec1/Dnajb11/Wtap/Mettl14/Bag4/Dkc1
GO:0002200	GO:0002200	somatic diversification of immune receptors	60	0.486131	1.38001	0.0599174	0.326151	0.285608	3550	tags=37%, list=22%, signal=29%	Tgfb1/Atm/Adar/Foxp1/Batf/Icosl/Ctnnbl1/Tnfsf13/Rnf168/Swap70/Whsc1/Polm/Xrcc6/Hspd1/Msh6/Thoc1/Pms2/Polb/Vprbp/Prkdc/Stat6/Cd28
GO:0050870	GO:0050870	positive regulation of T cell activation	153	-0.411159	-1.28947	0.0606618	0.327792	0.287044	1276	tags=15%, list=8%, signal=14%	Ceacam1/Blm/Selk/Flot2/Bad/Adam8/Tnfsf9/Ccr7/Ap3b1/Coro1a/Syk/Tnfsf13b/Rhoa/Cd274/Ccl2/Lgals1/Il7r/Irf1/Ccl5/Malt1/Nlrp3/Il1b/Il6
GO:0051348	GO:0051348	negative regulation of transferase activity	228	-0.374562	-1.2306	0.0607143	0.327792	0.287044	2067	tags=22%, list=13%, signal=19%	Src/Gbas/Bgn/Prkrip1/Pinx1/Dusp3/Lrp5/Hyal2/Lats2/Chp1/Fem1a/Flrt2/Dusp1/Prpsap1/Limk1/Tinf2/Ceacam1/Lyn/Casp3/Gstp1/Midn/Socs7/Cdk5rap3/Ppp2r5a/Pkib/Mad2l2/Socs6/Cdkn1b/Ten1/Gadd45a/Tnfaip3/Ptprj/Irs2/Dcn/Socs3/Socs1/Adora2a/Sh3bp5/Pot1b/Errfi1/Prkar1a/Npm1/Ranbp2/Gadd45g/Cdkn1a/Dusp16/Gadd45b/Ptpn2/Il1b/Il6
GO:0090177	GO:0090177	establishment of planar polarity involved in neural tube closure	15	0.667803	1.44065	0.0621242	0.329696	0.288712	2474	tags=27%, list=15%, signal=23%	Lrp6/Dvl3/Dvl1/Sec24b
GO:2000177	GO:2000177	regulation of neural precursor cell proliferation	81	-0.462535	-1.32588	0.0629921	0.332231	0.290931	315	tags=12%, list=2%, signal=12%	Rsu1/Ptbp2/Lyn/Sirt2/Lims1/Rhoa/Id2/Hif1a/Vegfa/Il1b
GO:0006596	GO:0006596	polyamine biosynthetic process	11	-0.742856	-1.47051	0.0635246	0.332593	0.291249	510	tags=36%, list=3%, signal=35%	Sms/Azin1/Oaz1/Odc1
GO:0031643	GO:0031643	positive regulation of myelination	13	-0.702643	-1.44621	0.0636183	0.332737	0.291375	37	tags=38%, list=0%, signal=38%	Pard3/Rnf10/Hgf/Ncmap/Nrg1
GO:0009791	GO:0009791	post-embryonic development	106	-0.432317	-1.30163	0.0638686	0.333352	0.291913	638	tags=11%, list=4%, signal=11%	Myo1e/Plagl2/Ago2/Prdm1/Mecp2/Usp9x/Csrnp1/Tiparp/Nr4a2/Bcl2l11/Sod2/Vegfa
GO:0045666	GO:0045666	positive regulation of neuron differentiation	324	-0.355996	-1.20802	0.0641248	0.333648	0.292173	1359	tags=19%, list=8%, signal=18%	Cpeb3/P2ry2/Dynlt1b/Ptk2b/Inpp5e/Kctd11/Pacsin1/Baiap2/Ndel1/Mark2/Plxnb1/Cbfa2t2/Fmr1/Ss18l1/Fez1/Tmem30a/Lif/Dab2ip/Rrn3/Kdm4c/Nedd4l/Tcf12/Rac1/Ube2v2/Limk1/Ankrd27/Lrp8/Nme2/Prkci/Rapgef2/Scarf1/Lyn/Fkbp1b/Sphk1/Numb/Camk1d/Kdm4a/Tcf4/Setx/Eef1a1/Mapk6/Ranbp1/Pafah1b1/Rap1a/Cux1/Hnrnpk/Mmd/Rhoa/Skil/Itgb1/Ist1/Spag9/Bmpr2/Mif/Tnfrsf12a/Tgif1/Nfe2l2/Ccl5/Nrg1/Vegfa/Il6
GO:0044403	GO:0044403	biological process involved in symbiotic interaction	490	-0.3351	-1.17413	0.0646766	0.335477	0.293774	1934	tags=20%, list=12%, signal=18%	Il23a/Atg16l1/Xpr1/Zfp809/Uri1/Stom/Trim28/Hyal2/Yipf1/Ifitm3/Mdh1/Ccnt2/Stau1/Eif3f/Hcfc1/Smad3/Nucks1/Exoc7/Pfn1/Il10rb/Lbp/Polr3f/Nod2/Vta1/Bcl3/Tlr8/P4hb/Trim11/Ceacam1/Tusc2/Eif3a/Snrpb/Selk/Vapa/Rab43/Aim2/Rraga/Cul4a/Cd40/Bad/Tcp1/Dhx36/Ifnar2/Serpinb9/Anxa5/Alb/Ddx6/Ifngr1/Mvb12a/Snrpd1/Chmp6/Cxcl1/Smarcb1/Tlr2/Chmp2b/Pabpc1/Ppib/Ddx5/Lsm14a/Cfl1/Hdac1/Gbp2/Gbp3/Rad50/Myc/Tmem39a/Thoc3/Mr…
GO:0007617	GO:0007617	mating behavior	17	0.64006	1.40524	0.0647773	0.335652	0.293927	640	tags=18%, list=4%, signal=17%	Grn/Hexb/Fuom
GO:0055008	GO:0055008	cardiac muscle tissue morphogenesis	51	0.489341	1.34853	0.0651731	0.337007	0.295114	2709	tags=25%, list=17%, signal=21%	Ly6e/Rbpj/Lrp6/Tgfbr1/Med1/Smad7/Ptcd2/Ctnnb1/Notch1/Rxra/Zfpm1/Eng/Ube4b
GO:0003161	GO:0003161	cardiac conduction system development	11	-0.736481	-1.45789	0.0655738	0.337284	0.295357	987	tags=27%, list=6%, signal=26%	Tbx3/Id2/Nrg1
GO:0045576	GO:0045576	mast cell activation	54	-0.506598	-1.37314	0.0656371	0.337284	0.295357	2837	tags=35%, list=17%, signal=29%	Il4ra/Kit/Rac2/Tlr4/Stxbp2/Pdpk1/Fcgr3/Milr1/Rabgef1/Lyn/Fcer1g/Lcp2/Snap23/Syk/Hmox1/Ywhaz/Plscr1/Ndrg1/Nr4a3
GO:0051155	GO:0051155	positive regulation of striated muscle cell differentiation	50	0.497986	1.36629	0.0655738	0.337284	0.295357	1370	tags=24%, list=8%, signal=22%	Ccl8/Igf1/Tgfb1/Rbpj/Gdf15/Nfatc2/Slc25a4/Fdps/Hopx/Foxp1/Flt3l/Ep300
GO:0007288	GO:0007288	sperm axoneme assembly	11	-0.734884	-1.45473	0.067623	0.338857	0.296734	585	tags=36%, list=4%, signal=35%	Ttll5/Neurl1a/Tpgs1/Ube2b
GO:0043576	GO:0043576	regulation of respiratory gaseous exchange	16	-0.677438	-1.44878	0.0673267	0.338857	0.296734	289	tags=25%, list=2%, signal=25%	Mtg2/Atp1a2/Mecp2/Nr4a2
GO:0030903	GO:0030903	notochord development	17	-0.668124	-1.44368	0.0669291	0.338857	0.296734	2870	tags=35%, list=17%, signal=29%	Gdf3/Tead1/Tead2/Kdm6a/Nckap1/Id3
GO:0022617	GO:0022617	extracellular matrix disassembly	21	-0.623107	-1.43689	0.0674374	0.338857	0.296734	1991	tags=29%, list=12%, signal=25%	Lamc1/Ets1/Clasp2/Sh3pxd2b/Lcp1/Mmp13
GO:0001956	GO:0001956	positive regulation of neurotransmitter secretion	13	-0.695999	-1.43253	0.0675944	0.338857	0.296734	1197	tags=38%, list=7%, signal=36%	Stx1a/Dtnbp1/Ptger4/Sphk1/Adora2a
GO:0032964	GO:0032964	collagen biosynthetic process	35	-0.563206	-1.40284	0.0673469	0.338857	0.296734	461	tags=17%, list=3%, signal=17%	Rap1a/Suco/Errfi1/Rgcc/Ccl2/Il6
GO:1903524	GO:1903524	positive regulation of blood circulation	72	-0.473237	-1.34076	0.0671785	0.338857	0.296734	781	tags=8%, list=5%, signal=8%	Tpm1/Shc1/Rhoa/Atp1a1/Nos2/Ptgs2
GO:0045598	GO:0045598	regulation of fat cell differentiation	106	-0.430558	-1.29634	0.0675182	0.338857	0.296734	2376	tags=24%, list=14%, signal=20%	Sort1/Dusp10/Cebpb/Mecom/Ankrd26/Wdfy2/Asxl1/Mmp11/Lrp5/Jdp2/Smad3/Hes1/Crebl2/Stk3/Sh3pxd2b/Nucb2/Sirt2/Jag1/Metrnl/Fndc3b/Zfp36/Id2/Sod2/Vegfa/Ptgs2
GO:0002449	GO:0002449	lymphocyte mediated immunity	194	0.371569	1.23026	0.0663812	0.338857	0.296734	2146	tags=25%, list=13%, signal=22%	Irf7/C3/Ptpn6/Pnp/Prkcd/H2-DMa/Hspa8/Tgfb1/H2-T23/H2-K1/Hfe/Vsir/H2-D1/Ctsh/Fcgr1/Lgals9/Lamp1/Rasgrp1/Tap1/Lag3/Pik3r6/Slamf6/Pirb/C1qb/Stx7/C4b/Clec2d/Pou2f2/Crlf2/Klrk1/C1qa/C1rl/Icam1/Batf/Ppp3cb/Icosl/H2-Ab1/Tap2/Tnfsf13/P2rx7/B2m/Rnf168/Swap70/Whsc1/Was/C1qc/Cd24a/Traf6/Rab27a
GO:0015813	GO:0015813	L-glutamate transmembrane transport	13	-0.693484	-1.42736	0.0695825	0.341764	0.29928	554	tags=23%, list=3%, signal=22%	Arl6ip5/Tnf/Slc7a11
GO:0032069	GO:0032069	regulation of nuclease activity	15	0.652919	1.40854	0.0701403	0.342916	0.300288	1800	tags=53%, list=11%, signal=48%	Prkcd/Oas3/Hspa5/Abce1/Tmbim6/Ern1/Akt1/Sirt1
GO:0010922	GO:0010922	positive regulation of phosphatase activity	22	-0.613714	-1.41889	0.0703125	0.343089	0.30044	1651	tags=18%, list=10%, signal=16%	Smad3/Itga1/Ppp1r15a/Plek
GO:0006090	GO:0006090	pyruvate metabolic process	78	-0.461723	-1.31712	0.0703125	0.343089	0.30044	2156	tags=28%, list=13%, signal=25%	Insr/Stat3/Pdk3/Gpi1/Ldha/Eno3/Tpi1/Pdha1/Khk/Pdhx/Pgk1/Galt/Mpc1/Ldhb/Myc/Aldoa/Mif/Pkm/Pgam1/Hif1a/Gapdh/Nr4a3
GO:0090190	GO:0090190	positive regulation of branching involved in ureteric bud morphogenesis	14	-0.68401	-1.43302	0.0704501	0.343427	0.300736	18	tags=14%, list=0%, signal=14%	Sall1/Vegfa
GO:0061311	GO:0061311	cell surface receptor signaling pathway involved in heart development	17	0.636989	1.3985	0.0708502	0.343786	0.30105	1972	tags=24%, list=12%, signal=21%	Rbpj/Lrp6/Ctnnb1/Notch1
GO:0044557	GO:0044557	relaxation of smooth muscle	10	0.727692	1.42201	0.0715667	0.344541	0.301711	2262	tags=20%, list=14%, signal=17%	Rgs2/Adora2b
GO:0048148	GO:0048148	behavioral response to cocaine	10	0.726425	1.41954	0.0715667	0.344541	0.301711	1209	tags=30%, list=7%, signal=28%	Cdk5/Parp1/Ehmt2
GO:0009064	GO:0009064	glutamine family amino acid metabolic process	53	-0.500278	-1.36117	0.0722433	0.346782	0.303674	1756	tags=26%, list=11%, signal=24%	Glul/Ggh/Pycrl/Ctps2/Asrgl1/Ppat/Arg2/Oat/Ass1/Glud1/Gclm/Mecp2/Nos2/Got1
GO:0002697	GO:0002697	regulation of immune effector process	358	-0.346373	-1.18728	0.0724138	0.346937	0.303809	1218	tags=12%, list=7%, signal=12%	Snrpb/Selk/Stx4a/Lyn/Aim2/Fcer1g/Cd40/Pvr/Serpinb9/Ccr7/Anxa5/Ap1g1/Ndfip1/Snrpd1/Cxcl1/Syk/Tlr2/Arrb2/Tnfaip3/Tmem39a/Hmox1/Mrps10/Trem1/Eif2s1/Gbp4/Cd36/Ist1/Mif/Tmem203/Hmgb1/Lgals3/Traf3/Ccl2/Pglyrp1/Klrb1b/Il7r/Irf1/Ccl5/Tnf/Malt1/Nlrp3/Il6/Hilpda/Nr4a3
GO:0032462	GO:0032462	regulation of protein homooligomerization	12	-0.71332	-1.44865	0.0728745	0.347531	0.304329	2067	tags=33%, list=13%, signal=29%	Pex5/Src/Pex14/Bcl2l11
GO:0050891	GO:0050891	multicellular organismal water homeostasis	24	0.591235	1.41004	0.0726916	0.347531	0.304329	2061	tags=17%, list=13%, signal=15%	Cdh1/Scnn1a/Inpp5k/Wfs1
GO:0033687	GO:0033687	osteoblast proliferation	24	-0.599226	-1.38909	0.0730223	0.347531	0.304329	2397	tags=33%, list=15%, signal=29%	Plxnb1/Cyr61/Lrp5/Tmem119/Smad3/Atraid/Junb/Rhoa
GO:0032963	GO:0032963	collagen metabolic process	68	-0.478616	-1.33672	0.0729367	0.347531	0.304329	461	tags=13%, list=3%, signal=13%	Rap1a/Suco/Itgb1/Errfi1/Rgcc/Ccl2/Hif1a/Il6/Mmp13
GO:0010591	GO:0010591	regulation of lamellipodium assembly	25	-0.593721	-1.39632	0.0737052	0.349765	0.306286	2992	tags=60%, list=18%, signal=49%	Mtor/Hdac4/Brk1/Fer/Ssh3/Rac2/Atp7a/Dnm2/Arpc2/Bin3/Rac1/Capzb/Nckap1/Ssh2/Wasf2
GO:0009311	GO:0009311	oligosaccharide metabolic process	50	0.487573	1.33772	0.0737705	0.349765	0.306286	2304	tags=36%, list=14%, signal=31%	B4galt1/Hexb/Man2a2/Gnptab/St3gal4/Fut8/Mogs/St6galnac6/Man1c1/Edem3/St3gal2/Ganab/Edem1/Mgat4b/St6gal1/Prkcsh/St6galnac4/Engase
GO:0002092	GO:0002092	positive regulation of receptor internalization	21	-0.6165	-1.42166	0.0751445	0.355217	0.31106	3062	tags=57%, list=19%, signal=47%	Atad1/Pard3/Arrb1/Pcsk9/Cd63/Dtnbp1/Scyl2/Fmr1/Dab2/Syk/Arrb2/Vegfa
GO:0036314	GO:0036314	response to sterol	15	0.63919	1.37892	0.0761523	0.357681	0.313218	214	tags=27%, list=1%, signal=26%	F7/Tgfb1/Lrp6/Tgfbr1
GO:2000826	GO:2000826	regulation of heart morphogenesis	23	0.593331	1.40103	0.0763052	0.358064	0.313553	2873	tags=30%, list=18%, signal=25%	Rbpj/Lrp6/Tgfbr1/Ctnnb1/Notch1/Eng/Tgfbr2
GO:0046856	GO:0046856	phosphatidylinositol dephosphorylation	21	0.602083	1.36681	0.0766046	0.358874	0.314263	3464	tags=57%, list=21%, signal=45%	Ocrl/Tmem55b/Mtmr1/Sacm1l/Inpp5k/Inppl1/Inpp5b/Synj2/Inpp5d/Mtmr2/Tmem55a/Inpp5f
GO:0042634	GO:0042634	regulation of hair cycle	21	-0.606981	-1.39971	0.0770713	0.359141	0.314496	2339	tags=24%, list=14%, signal=20%	Fst/Tradd/Smad4/Inhba/Tnf
GO:0030317	GO:0030317	flagellated sperm motility	41	0.501546	1.31568	0.0770791	0.359141	0.314496	1319	tags=10%, list=8%, signal=9%	Pltp/Dnaja1/Slirp/Sord
GO:0097722	GO:0097722	sperm motility	41	0.501546	1.31568	0.0770791	0.359141	0.314496	1319	tags=10%, list=8%, signal=9%	Pltp/Dnaja1/Slirp/Sord
GO:0043666	GO:0043666	regulation of phosphoprotein phosphatase activity	42	-0.524875	-1.36627	0.0782779	0.360581	0.315757	1679	tags=21%, list=10%, signal=19%	Mprip/Itga1/Fkbp1b/Vcan/Csnk2b/Rock1/Ppp1r2/Ppp1r15a/Tnf
GO:0002448	GO:0002448	mast cell mediated immunity	42	-0.524371	-1.36496	0.0782779	0.360581	0.315757	2837	tags=33%, list=17%, signal=28%	Il4ra/Kit/Rac2/Stxbp2/Pdpk1/Milr1/Rabgef1/Lyn/Fcer1g/Snap23/Syk/Hmox1/Ywhaz/Nr4a3
GO:2000679	GO:2000679	positive regulation of transcription regulatory region DNA binding	12	0.699212	1.43492	0.0787402	0.361325	0.316409	2092	tags=42%, list=13%, signal=36%	Igf1/Tgfb1/Lgals9/Parp1/Traf6
GO:1903523	GO:1903523	negative regulation of blood circulation	32	-0.565952	-1.38779	0.0787879	0.361325	0.316409	3599	tags=44%, list=22%, signal=34%	Arhgap42/Pdgfb/Dock5/F2r/Cx3cl1/Atp1a2/Ahr/Pde4d/Zc3h12a/Fkbp1b/Mmp2/Bmpr2/Atp1a1/Hif1a
GO:0007160	GO:0007160	cell-matrix adhesion	154	-0.391245	-1.22981	0.0787546	0.361325	0.316409	1701	tags=17%, list=10%, signal=15%	Pik3cb/Utrn/Smad3/Rac1/Itgb7/Itga1/Clasp2/Phldb2/Adam8/Enpp2/Itga4/Pxn/Pecam1/Ninj1/Zyx/Ptprj/Rock1/Lims1/Rhoa/Itgb1/Cd36/S100a10/Sdc4/Bcl2l11/Vegfa/Thbs1
GO:0008053	GO:0008053	mitochondrial fusion	20	-0.615505	-1.39603	0.0791506	0.361794	0.316819	1439	tags=30%, list=9%, signal=27%	Vat1/Chchd3/Bcl2a1b/Bcl2a1d/Bnip3/Bcl2a1a
GO:0010919	GO:0010919	regulation of inositol phosphate biosynthetic process	11	-0.727175	-1.43947	0.079918	0.362792	0.317693	74	tags=27%, list=0%, signal=27%	Ptafr/Ptk2b/Plek
GO:0070920	GO:0070920	regulation of production of small RNA involved in gene silencing by RNA	11	0.69773	1.39905	0.0797665	0.362792	0.317693	1009	tags=27%, list=6%, signal=26%	Tgfb1/Ppp3ca/Ncor1
GO:0009065	GO:0009065	glutamine family amino acid catabolic process	19	-0.622254	-1.38942	0.0802348	0.362792	0.317693	1286	tags=37%, list=8%, signal=34%	Asrgl1/Ppat/Arg2/Oat/Glud1/Nos2/Got1
GO:0043303	GO:0043303	mast cell degranulation	41	-0.526344	-1.36546	0.0805501	0.362792	0.317693	2837	tags=34%, list=17%, signal=28%	Il4ra/Kit/Rac2/Stxbp2/Pdpk1/Milr1/Rabgef1/Lyn/Fcer1g/Snap23/Syk/Hmox1/Ywhaz/Nr4a3
GO:0042472	GO:0042472	inner ear morphogenesis	72	-0.466398	-1.32138	0.0806142	0.362792	0.317693	2172	tags=8%, list=13%, signal=7%	Slc9a3r1/Clic5/Rac1/Mafb/Chd7/Nr4a3
GO:1903115	GO:1903115	regulation of actin filament-based movement	32	-0.565542	-1.38679	0.0808081	0.362914	0.3178	4398	tags=31%, list=27%, signal=23%	Dbn1/Fxyd1/Sumo1/Adrb1/Atp1a2/Pde4d/Jup/Dsp/Pde4b/Atp1a1
GO:0034605	GO:0034605	cellular response to heat	30	-0.572594	-1.38177	0.0813008	0.363394	0.31822	1039	tags=20%, list=6%, signal=19%	Xylt1/Rbbp7/Pdcd6/Hmox1/Eif2s1/Il1a
GO:0044320	GO:0044320	cellular response to leptin stimulus	11	-0.723946	-1.43308	0.0819672	0.364241	0.318962	413	tags=27%, list=3%, signal=27%	Stat3/Adipor1/Nr4a3
GO:0031268	GO:0031268	pseudopodium organization	14	-0.670783	-1.40531	0.0821918	0.364241	0.318962	2797	tags=43%, list=17%, signal=36%	Kit/Cdc42ep5/Cdc42ep2/Cdc42ep4/Sept7/Ccl5
GO:0048670	GO:0048670	regulation of collateral sprouting	14	-0.669318	-1.40224	0.0821918	0.364241	0.318962	273	tags=14%, list=2%, signal=14%	Ist1/Ifrd1
GO:0060216	GO:0060216	definitive hemopoiesis	23	0.584611	1.38044	0.0843373	0.370804	0.324709	3423	tags=43%, list=21%, signal=34%	Runx1/Senp1/Ncor1/Adar/Sp1/Zfp36l2/Zfpm1/Smarca4/Meis1/Bcr
GO:0010939	GO:0010939	regulation of necrotic cell death	20	0.604199	1.36264	0.0847107	0.371766	0.325552	1831	tags=40%, list=11%, signal=36%	Map3k7/Birc2/Mt3/Rnf31/Slc25a4/Tspo/Casp8/Ppif
GO:1903036	GO:1903036	positive regulation of response to wounding	49	-0.497776	-1.33219	0.0852713	0.372951	0.326589	1223	tags=24%, list=7%, signal=23%	Scarf1/Ptger4/Fkbp1b/Ptprj/Myc/Cd36/Mif/Hmgb1/Ccl2/Plek/Nfe2l2/Thbs1
GO:0006959	GO:0006959	humoral immune response	87	0.423889	1.26305	0.0859539	0.37418	0.327666	2161	tags=28%, list=13%, signal=24%	Ccr2/C3/Ptpn6/H2-DMa/Rbpj/H2-T23/Cfp/Tnfrsf21/Phb/Tfe3/C1qb/Gpr183/C4b/C1qa/C1rl/Cfh/H2-Ab1/Tfeb/Ang/B2m/Notch1/C1qc/Cd37/Cfb
GO:0051259	GO:0051259	protein complex oligomerization	418	-0.334926	-1.1621	0.0861486	0.37418	0.327666	2097	tags=17%, list=13%, signal=15%	Hist1h4i/Src/Jup/Ripk1/Tgm2/Pam/Kcna3/Hsd17b10/Uxs1/Tradd/Gch1/Stom/Trim28/Cat/Uqcrh/Glul/C1qtnf6/Chp1/Sharpin/Vwf/Hist1h4c/Nod2/Gnb1/Tnfrsf1a/Pex14/Tk1/Nme2/Ppat/Hscb/Blm/Nbr1/Rbmxl1/Derl1/Lnx2/Cldn3/Aim2/Gbp5/Oat/Sbf2/Tmed10/Jchain/Hist1h4h/Ywhab/Anxa5/Eef1a1/Lonp1/Sh3glb1/Impdh2/Stx2/Usp16/Rad50/Sept7/Hmox1/Hgsnat/Kctd12/Lims1/Nufip1/Spag9/S100a10/Mif/Npm1/Hmgcl/Ehd1/Txnrd1/Sqstm1/Ccl5/Bcl2l11…
GO:0098815	GO:0098815	modulation of excitatory postsynaptic potential	28	0.555963	1.36788	0.0862745	0.374403	0.327861	3294	tags=29%, list=20%, signal=23%	Zmynd8/Lrrk2/S1pr2/Dvl1/Celf4/Mtmr2/Eif4a3/Shank1
GO:0042537	GO:0042537	benzene-containing compound metabolic process	12	-0.696839	-1.41518	0.0870445	0.376768	0.329932	1467	tags=25%, list=9%, signal=23%	Ido1/Gstm4/Txnrd1
GO:0003215	GO:0003215	cardiac right ventricle morphogenesis	13	-0.677213	-1.39387	0.0874751	0.377	0.330135	774	tags=31%, list=5%, signal=29%	Bmpr1a/Jag1/Sox4/Chd7
GO:1902932	GO:1902932	positive regulation of alcohol biosynthetic process	18	-0.636452	-1.39167	0.0873016	0.377	0.330135	43	tags=17%, list=0%, signal=17%	Fgf1/Tnf/Il1b
GO:0086004	GO:0086004	regulation of cardiac muscle cell contraction	28	-0.583691	-1.39118	0.0873984	0.377	0.330135	3511	tags=32%, list=21%, signal=25%	Fxyd1/Sumo1/Adrb1/Atp1a2/Pde4d/Jup/Dsp/Pde4b/Atp1a1
GO:0007350	GO:0007350	blastoderm segmentation	11	0.690849	1.38526	0.0875486	0.377	0.330135	367	tags=18%, list=2%, signal=18%	Nrp1/Nrp2
GO:0061051	GO:0061051	positive regulation of cell growth involved in cardiac muscle cell development	11	0.690311	1.38418	0.0875486	0.377	0.330135	2169	tags=36%, list=13%, signal=32%	Igf1/Slc25a4/Fdps/Nr3c1
GO:0071709	GO:0071709	membrane assembly	24	-0.590183	-1.36812	0.0872211	0.377	0.330135	2946	tags=42%, list=18%, signal=34%	Emp2/Cav2/Ank3/Sptbn1/Rftn1/Flot2/Dmkn/Stx2/Pacsin2/S100a10
GO:0010971	GO:0010971	positive regulation of G2/M transition of mitotic cell cycle	16	0.638532	1.3885	0.0885312	0.378531	0.331476	1409	tags=19%, list=9%, signal=17%	Ccnd1/Cdk4/Vps4b
GO:0014904	GO:0014904	myotube cell development	27	0.554956	1.34906	0.0885827	0.378531	0.331476	2113	tags=22%, list=13%, signal=19%	Igf1/Ppp3ca/Ski/Nfatc2/Fbxo22/Sepn1
GO:0000910	GO:0000910	cytokinesis	108	-0.415765	-1.25303	0.0895795	0.380023	0.332782	2350	tags=29%, list=14%, signal=25%	Cenpv/Pkp4/Pkn2/Gipc1/Ank3/Becn1/Klhl21/Spire1/Sptbn1/Anln/Stmn1/Prpf40a/Prc1/Bin3/Dctn3/Jtb/Rhob/Incenp/Myh9/Rala/Plk3/Sh3glb1/Ahctf1/Pstpip1/Snx18/Cfl1/Sept7/Rhoa/Ist1/Rhoc/Dstn
GO:0060215	GO:0060215	primitive hemopoiesis	10	-0.733491	-1.41144	0.0907216	0.383429	0.335765	1391	tags=20%, list=8%, signal=18%	Stk3/Vegfa
GO:0045786	GO:0045786	negative regulation of cell cycle	315	-0.346736	-1.17023	0.0918728	0.386343	0.338317	2172	tags=17%, list=13%, signal=15%	Slc9a3r1/Lif/Dab2ip/Cdk1/Il12b/Rpa2/Notch2/Apbb2/Cenpe/Lats2/Smc1a/Cdk5rap2/Ppm1g/Atf2/Pkd1/Smad3/Rhob/Top2b/Zwint/Blm/Casp3/Jmy/Uhrf2/Ppp2r3d/Heca/Cdk5rap3/Cast/Sox4/Plk3/Nae1/Wapl/Trp53inp1/Cdkn1b/Gadd45a/Tnfaip3/Crlf3/Myc/Csnk2a2/Cdkn2d/Kmt2e/Skil/Syf2/Slc25a33/Mif/Npm1/Id2/Rgcc/Cdkn1a/Gpr132/Inhba/Irf1/Nr4a1/Thbs1/Ptgs2
GO:0035150	GO:0035150	regulation of tube size	115	-0.406339	-1.23397	0.0923913	0.387549	0.339373	656	tags=10%, list=4%, signal=9%	G6pdx/Shc1/Adora2a/Rhoa/Ace/Gclm/Bmpr2/Nos2/Hif1a/Sod2/Ptgs2
GO:2000647	GO:2000647	negative regulation of stem cell proliferation	10	0.716018	1.3992	0.0928433	0.38912	0.340749	2087	tags=50%, list=13%, signal=44%	Tgfb1/Trp53/Ctnna1/Nfatc1/Cd24a
GO:0097352	GO:0097352	autophagosome maturation	21	0.59076	1.3411	0.0931677	0.390154	0.341654	2143	tags=29%, list=13%, signal=25%	Snap29/Vcp/Cln3/Ubqln1/Ubqln4/Lix1l
GO:0030199	GO:0030199	collagen fibril organization	31	0.53417	1.33942	0.0933852	0.390414	0.341882	804	tags=13%, list=5%, signal=12%	Plod3/Tgfbr1/Anxa2/P4ha1
GO:0035967	GO:0035967	cellular response to topologically incorrect protein	76	0.434031	1.26746	0.0939457	0.39132	0.342675	2126	tags=39%, list=13%, signal=35%	Sdf2l1/Hspa5/Ccnd1/Vcp/Syvn1/Uggt1/Bfar/Vimp/Bax/Dnajc3/Tmbim6/Herpud1/Eif2ak2/Ern1/Xbp1/Eif2ak3/Edem3/Ptpn1/Ep300/Mbtps2/Aars/Edem1/Creb3l1/Derl2/Tbl2/Atf6b/Ube2w/Serp1/Wfs1/Ddit3
GO:0006887	GO:0006887	exocytosis	262	-0.357344	-1.19082	0.0944742	0.392411	0.343631	1336	tags=13%, list=8%, signal=12%	Scamp1/Mia3/Vps33b/Stx4a/Lyn/Fcer1g/Rab11b/Clasp2/Tmed10/Snap23/Ap1g1/Rala/Coro1a/Syk/Vmp1/Stx2/Lin7c/Ccr1/Exoc3/Rap1a/Hmox1/Vamp4/Ywhaz/Rab11fip5/Rab5a/Glrx/Sdc4/Rap1b/Plek/Tnfaip2/Ccl5/Rab11fip1/Nr4a3
GO:0071360	GO:0071360	cellular response to exogenous dsRNA	10	0.715065	1.39734	0.0947776	0.392639	0.34383	2741	tags=60%, list=17%, signal=50%	Zc3hav1/Mavs/Tmem173/Mb21d1/Ifit1/Ralb
GO:0000578	GO:0000578	embryonic axis specification	23	-0.587692	-1.36064	0.0952381	0.392926	0.344081	2330	tags=22%, list=14%, signal=19%	Kdm6a/Smad4/Tbx3/Nckap1/Tmed2
GO:0060707	GO:0060707	trophoblast giant cell differentiation	14	-0.656503	-1.37539	0.0958904	0.393036	0.344178	4231	tags=64%, list=26%, signal=48%	Plk4/Snai1/Gjb5/Senp2/Nr2f2/Lif/Hectd1/Socs3/Prdm1
GO:1901661	GO:1901661	quinone metabolic process	22	0.57159	1.32785	0.0959184	0.393036	0.344178	3094	tags=36%, list=19%, signal=30%	Cyp4f18/Coq2/Akr1b3/Coq5/Coq9/Akr7a5/Cbr1/Coq4
GO:0042481	GO:0042481	regulation of odontogenesis	22	0.570543	1.32542	0.0959184	0.393036	0.344178	1469	tags=18%, list=9%, signal=17%	Tgfb1/Csf1/Apc/Bcor
GO:0045926	GO:0045926	negative regulation of growth	206	-0.37252	-1.20868	0.0955882	0.393036	0.344178	2129	tags=20%, list=13%, signal=18%	Dab2ip/Sema4b/Ankrd26/Il12b/Apbb2/Ing5/Sema4c/Hyal2/Acvr1b/Gas2l1/Adrb2/Smad3/Cxadr/Lbp/Nod2/Sertad3/Osgin1/Smad4/Stk3/Dab2/Dnajc2/Cdkn2aip/Rbbp7/Dcstamp/Tlr2/G6pdx/Cdkn1b/Nkd1/Ptprj/Crlf3/Cdkn2d/Sertad1/Adipor1/Cd36/Bmpr2/Cirbp/Cdkn1a/Hif1a/Inhba/Sqstm1/Tnf/Ifrd1
GO:0050878	GO:0050878	regulation of body fluid levels	243	-0.362136	-1.19859	0.0960854	0.393191	0.344313	1327	tags=13%, list=8%, signal=12%	Vwf/Vdr/Myh9/Fermt3/Vps33b/Ceacam1/Ptger4/Lyn/Fcer1g/Anxa5/Aprt/Ap3b1/Procr/Syk/Map1lc3b/Xdh/F3/Stx2/Ptprj/Adora2a/Cd36/Tln1/Gna13/Actg1/Hif1a/Plek/Nfe2l2/Slc7a11/Vegfa/Pf4/Thbs1/Mmp13
GO:1903299	GO:1903299	regulation of hexokinase activity	10	-0.723182	-1.3916	0.0969072	0.394944	0.345849	1134	tags=30%, list=7%, signal=28%	Bad/Midn/Ranbp2
GO:2001212	GO:2001212	regulation of vasculogenesis	13	-0.67179	-1.3827	0.0974155	0.395411	0.346258	1276	tags=38%, list=8%, signal=35%	Emp2/Ceacam1/Rapgef2/Xdh/Rap1a
GO:0040037	GO:0040037	negative regulation of fibroblast growth factor receptor signaling pathway	15	-0.653186	-1.37749	0.0974155	0.395411	0.346258	942	tags=13%, list=6%, signal=13%	Ofd1/Thbs1
GO:0032507	GO:0032507	maintenance of protein location in cell	76	-0.45006	-1.28468	0.0975143	0.395492	0.346329	2007	tags=32%, list=12%, signal=28%	Ank3/Gsn/Arl2/Pip5k1c/Tnrc6a/Supt7l/Pink1/Taf3/Topors/Mprip/Pkd1/Pfn1/Syne2/Get4/Kdelr3/Ywhab/Tmsb4x/Psmd10/Arl2bp/Golph3/Kdelr1/Nfkbib/Tln1/Nfkbia
GO:0002347	GO:0002347	response to tumor cell	19	-0.610114	-1.36231	0.0978474	0.395703	0.346514	2077	tags=26%, list=13%, signal=23%	Il12b/Ceacam1/Pvr/Hmgb1/Txnip
GO:0032231	GO:0032231	regulation of actin filament bundle assembly	76	-0.447903	-1.27852	0.0994264	0.400016	0.35029	1651	tags=29%, list=10%, signal=26%	Vil1/Flna/Alms1/Tacstd2/Kank3/Ctgf/Smad3/Pfn1/Rac1/Limk1/Ptger4/Clasp2/Phldb2/Tpm1/Gpr65/Rock1/Wasf2/Rhoa/S100a10/Rgcc/Sdc4/Plek
GO:0022600	GO:0022600	digestive system process	56	-0.482806	-1.31819	0.1	0.402002	0.352029	1724	tags=14%, list=11%, signal=13%	Acat2/Vdr/Nod2/Strap/Ezr/Cd36/Dgat1/Mmp13
GO:0016242	GO:0016242	negative regulation of macroautophagy	24	0.560106	1.3358	0.100196	0.40218	0.352185	2201	tags=42%, list=13%, signal=36%	Npc1/Cln3/Trp53/Lrrk2/Ehmt2/Scfd1/Chmp4b/Vps13c/Ubqln4/Rnf41
GO:0042759	GO:0042759	long-chain fatty acid biosynthetic process	11	-0.705539	-1.39664	0.10041	0.402361	0.352343	2386	tags=27%, list=15%, signal=23%	Scd4/Fads1/Plp1
GO:0030279	GO:0030279	negative regulation of ossification	62	-0.471433	-1.2929	0.10076	0.403122	0.35301	1794	tags=24%, list=11%, signal=22%	Lrp5/Adrb2/Smad3/Twsg1/Nbr1/Axin2/Fndc3b/Ccr1/Tob1/Areg/Id3/Id2/Srgn/Hif1a/Tnf
GO:0006813	GO:0006813	potassium ion transport	135	-0.394326	-1.22172	0.102377	0.407963	0.357249	2685	tags=14%, list=16%, signal=12%	Cdk2/Kcnab2/Ptk2b/Ank3/Prnp/Kcna3/Dnm2/Adrb2/Slc12a2/Nedd4l/Vamp2/Atf4/Tmem38b/Cxcl1/Cdkn1b/Mif/Kif5b/Atp1a1/Atp1b3
GO:0006413	GO:0006413	translational initiation	93	-0.430573	-1.26506	0.102857	0.40837	0.357606	2390	tags=26%, list=15%, signal=22%	Denr/Fmr1/Ythdf2/Eif1a/Pcbp2/Ncbp2/Eif3m/Eif4ebp1/Eif3f/Eif4g3/Eif3k/Eif4a1/Eif3a/Eif1ax/Paip2/Eif4b/Ago2/Eif2s1/Eif3h/Eif3i/Npm1/Eif3c/Ppp1r15a/Tnf
GO:0044262	GO:0044262	cellular carbohydrate metabolic process	205	-0.371176	-1.203	0.104972	0.413385	0.361998	2322	tags=18%, list=14%, signal=16%	Rpe/Agl/Ppp1cb/Ppp1r3f/Insr/Stat3/Src/Pdk3/Supt20/Slc35b4/B3gnt2/Tpi1/Khk/Ppip5k2/Isyna1/Kat2a/Bad/Midn/Phkg2/Pgd/Gk/Phka2/Wdr5/Irs2/Adipor1/Mecp2/Stk40/Pgam1/Aoah/Ranbp2/Ppp1r2/Hmgb1/Hif1a/Plek/Got1/Ptpn2/Il6
GO:0030157	GO:0030157	pancreatic juice secretion	12	-0.670147	-1.36098	0.105263	0.413557	0.362148	4	tags=17%, list=0%, signal=17%	Wnk4/Mmp13
GO:0048066	GO:0048066	developmental pigmentation	44	-0.49982	-1.31256	0.105263	0.413557	0.362148	1518	tags=14%, list=9%, signal=12%	Kitl/Ankrd27/1700112E06Rik/Ap1g1/Bcl2l11/Sod2
GO:1901654	GO:1901654	response to ketone	68	0.44037	1.25793	0.106029	0.415591	0.363929	2370	tags=26%, list=14%, signal=23%	Tgfb1/Nr1h3/Bcl2l1/Cdc5l/Cdk4/Akr1b3/Jak2/P2ry6/Ep300/Hnrnpu/Akt1/Hnrnpd/Sirt1/Gnas/Ndor1/Tfap4/Nr3c1/Dcps
GO:0007586	GO:0007586	digestion	68	-0.456808	-1.27581	0.107486	0.41901	0.366923	1724	tags=12%, list=11%, signal=11%	Acat2/Vdr/Nod2/Strap/Ezr/Cd36/Dgat1/Mmp13
GO:2000243	GO:2000243	positive regulation of reproductive process	40	-0.506413	-1.30154	0.10978	0.42537	0.372492	2156	tags=25%, list=13%, signal=22%	P2ry2/Insr/Piwil2/Acvr1b/Eif4g3/Ptger4/Sirt2/Cited2/Ube2b/Inhba
GO:0050885	GO:0050885	neuromuscular process controlling balance	57	0.454431	1.26607	0.110417	0.42537	0.372492	636	tags=14%, list=4%, signal=14%	Hexa/Tpp1/Hexb/Gigyf2/Abr/Cln8/Cln3/Ap1s2
GO:0071549	GO:0071549	cellular response to dexamethasone stimulus	13	0.657554	1.37409	0.112224	0.428175	0.374949	2169	tags=38%, list=13%, signal=33%	Tgfb1/Jak2/Hnrnpu/Tfap4/Nr3c1
GO:0006825	GO:0006825	copper ion transport	16	0.621804	1.35212	0.112676	0.428706	0.375413	1700	tags=31%, list=10%, signal=28%	Cox17/Slc31a2/Slc11a2/Sco2/Fkbp4
GO:1904888	GO:1904888	cranial skeletal system development	50	0.464318	1.27392	0.112705	0.428706	0.375413	3775	tags=28%, list=23%, signal=22%	Tgfbr1/Ndst1/Setd2/Foxn3/Gnas/Ctnnb1/Eif4a3/Tgfbr2/Slc39a1/Mef2c/Mthfd1l/Rab23/Tgfb3/Med12
GO:0006334	GO:0006334	nucleosome assembly	98	-0.4161	-1.23864	0.11257	0.428706	0.375413	2097	tags=20%, list=13%, signal=18%	Hist1h4i/Hist1h3c/Nap1l4/Nap1l5/Mis18a/Hist1h2bb/Hist1h4c/H1f0/Hist1h2bg/Hist1h4h/Hp1bp3/Hist1h1b/Hist1h2bj/Smarca5/Anp32e/H3f3a/Spty2d1/Npm1/Hist1h1e/H3f3b
GO:0030575	GO:0030575	nuclear body organization	10	0.695097	1.35832	0.116054	0.434536	0.380519	2797	tags=70%, list=17%, signal=58%	Daxx/Fam118b/Agap3/Srpk2/Neat1/Uspl1/Pml
GO:0010842	GO:0010842	retina layer formation	12	-0.665309	-1.35115	0.115385	0.434536	0.380519	5036	tags=58%, list=31%, signal=40%	Fat3/Arl6/Atp8a2/Hipk2/Rdh13/Hipk1/Tspan12
GO:0090077	GO:0090077	foam cell differentiation	21	-0.582474	-1.34319	0.115607	0.434536	0.380519	278	tags=24%, list=2%, signal=23%	Selk/Cd36/Msr1/Nfkbia/Pf4
GO:0048532	GO:0048532	anatomical structure arrangement	18	0.599768	1.33559	0.116466	0.434799	0.380749	367	tags=17%, list=2%, signal=16%	Nrp1/Hspa5/Nrp2
GO:0006749	GO:0006749	glutathione metabolic process	50	-0.480643	-1.28789	0.116732	0.434799	0.380749	1631	tags=18%, list=10%, signal=16%	Glo1/Gstm4/Gstp1/G6pdx/Gpx4/Gclm/Gsr/Nfe2l2/Sod2
GO:0032436	GO:0032436	positive regulation of proteasomal ubiquitin-dependent protein catabolic process	67	0.436179	1.24209	0.1174	0.436058	0.381852	1878	tags=28%, list=11%, signal=25%	Cbfa2t3/Vcp/Bcap31/Rnf144b/Rnf14/Trib1/Lrrk2/Herpud1/Rnf114/Csnk1e/Gclc/Arih1/Atg7/Mdm2/Smad7/Fbxo22/Ubqln1/Akt1/Dvl1
GO:0001913	GO:0001913	T cell mediated cytotoxicity	34	0.500324	1.28584	0.117761	0.436244	0.382015	2146	tags=35%, list=13%, signal=31%	Pnp/Hspa8/H2-T23/H2-K1/H2-D1/Ctsh/Stx7/Ppp3cb/Tap2/P2rx7/B2m/Rab27a
GO:0002562	GO:0002562	somatic diversification of immune receptors via germline recombination within a single locus	55	0.450271	1.25263	0.117769	0.436244	0.382015	3550	tags=35%, list=22%, signal=27%	Tgfb1/Atm/Foxp1/Batf/Icosl/Tnfsf13/Rnf168/Swap70/Whsc1/Xrcc6/Hspd1/Msh6/Thoc1/Pms2/Polb/Vprbp/Prkdc/Stat6/Cd28
GO:0016444	GO:0016444	somatic cell DNA recombination	55	0.450271	1.25263	0.117769	0.436244	0.382015	3550	tags=35%, list=22%, signal=27%	Tgfb1/Atm/Foxp1/Batf/Icosl/Tnfsf13/Rnf168/Swap70/Whsc1/Xrcc6/Hspd1/Msh6/Thoc1/Pms2/Polb/Vprbp/Prkdc/Stat6/Cd28
GO:0030336	GO:0030336	negative regulation of cell migration	185	-0.379832	-1.20791	0.118199	0.436701	0.382415	1356	tags=14%, list=8%, signal=13%	Svbp/Mia3/Pdcd10/Ptger4/Lrp1/Clasp2/Phldb2/Strap/Rras/Tpm1/Clic4/Trp53inp1/D1Ertd622e/Arhgdia/Ptprj/Dcn/Csnk2b/Cited2/Adipor1/Rhoa/Rgcc/Nfe2l2/Nrg1/Il1rn/Thbs1
GO:0031102	GO:0031102	neuron projection regeneration	43	-0.487977	-1.27475	0.119843	0.43954	0.384901	2433	tags=23%, list=15%, signal=20%	Ndel1/Klf4/Dhfr/Scarf1/Fkbp1b/Mmp2/Xylt1/Lamb2/Mif/Map4k4
GO:0006337	GO:0006337	nucleosome disassembly	12	0.666768	1.36834	0.122047	0.439598	0.384952	1011	tags=33%, list=6%, signal=31%	Arid1a/Hist3h2a/Smarcd2/Smarce1
GO:0002583	GO:0002583	regulation of antigen processing and presentation of peptide antigen	12	0.664154	1.36298	0.122047	0.439598	0.384952	1576	tags=50%, list=10%, signal=45%	Trem2/Hfe/Pycard/Tap1/Tapbpl/Tap2
GO:0048755	GO:0048755	branching morphogenesis of a nerve	10	-0.704244	-1.35516	0.121649	0.439598	0.384952	399	tags=20%, list=2%, signal=20%	Hnrnpk/Il1b
GO:0009154	GO:0009154	purine ribonucleotide catabolic process	27	-0.556935	-1.32022	0.121457	0.439598	0.384952	2840	tags=33%, list=17%, signal=28%	Pde4d/Nudt7/Pde1b/Egln1/Hint1/Nudt9/Nudt16/Pde4b/Nudt4
GO:0009261	GO:0009261	ribonucleotide catabolic process	27	-0.556935	-1.32022	0.121457	0.439598	0.384952	2840	tags=33%, list=17%, signal=28%	Pde4d/Nudt7/Pde1b/Egln1/Hint1/Nudt9/Nudt16/Pde4b/Nudt4
GO:0030048	GO:0030048	actin filament-based movement	81	-0.432956	-1.24109	0.122047	0.439598	0.384952	3127	tags=25%, list=19%, signal=20%	Nup155/Myh10/Atp1a2/Emp2/Pde4d/Vil1/Frmd6/Jup/Apbb2/Nedd4l/Myh9/Syne2/Actn4/Dsp/Tpm1/Pde4b/Rock1/Wasf2/Atp1a1/Mobp
GO:0007009	GO:0007009	plasma membrane organization	246	-0.355319	-1.1758	0.120287	0.439598	0.384952	2533	tags=25%, list=15%, signal=21%	Syt11/Pacsin1/Baiap2/Palm/Ank3/Tmem88/Pdpk1/Lama5/Rilpl2/Cltc/Arfrp1/Slc9a3r1/Mpp5/Bsg/Sptbn1/Jup/Dnm2/Map7/Baiap2l1/Tspan33/Vamp2/Rac1/Rab10/Hectd1/Dab2/Pacsin3/Tnfrsf1a/Ppil2/Prkci/Rapgef2/Stx4a/Flot2/Fcer1g/Clasp2/Pacs1/Ramp3/Ramp1/Numb/Ppp2r5a/Fcho2/Ezr/Arf6/Golga7/Sh3glb1/Dmkn/Stx2/Pacsin2/Golph3/Rock1/Vamp4/Tmed2/Ift20/Plscr1/Itgb1/S100a10/Kif5b/Myl12a/Krt18/Ndrg1/Tnf/Atp1b3
GO:1900746	GO:1900746	regulation of vascular endothelial growth factor signaling pathway	10	-0.697999	-1.34314	0.123711	0.443401	0.388282	3062	tags=50%, list=19%, signal=41%	Cd63/Dab2ip/Tcf4/Xdh/Dcn
GO:0002251	GO:0002251	organ or tissue specific immune response	20	-0.591412	-1.34138	0.123552	0.443401	0.388282	1469	tags=25%, list=9%, signal=23%	Ifnlr1/Otud7b/Nod2/Hist1h2bg/Il6
GO:0070584	GO:0070584	mitochondrion morphogenesis	20	0.584302	1.31777	0.123967	0.443648	0.388498	1621	tags=35%, list=10%, signal=32%	Slirp/Bax/Bcl2l1/Dnm1l/Ndufs6/Ssbp1/Opa3
GO:0035176	GO:0035176	social behavior	32	-0.534392	-1.3104	0.125253	0.44634	0.390856	289	tags=6%, list=2%, signal=6%	Mecp2/Il1b
GO:0051703	GO:0051703	biological process involved in intraspecies interaction between organisms	32	-0.534392	-1.3104	0.125253	0.44634	0.390856	289	tags=6%, list=2%, signal=6%	Mecp2/Il1b
GO:0060947	GO:0060947	cardiac vascular smooth muscle cell differentiation	10	0.687373	1.34322	0.125725	0.44736	0.391749	1972	tags=30%, list=12%, signal=26%	Pbrm1/Ctnnb1/Notch1
GO:0034446	GO:0034446	substrate adhesion-dependent cell spreading	78	0.415249	1.22042	0.126531	0.448033	0.392338	867	tags=13%, list=5%, signal=12%	Fn1/Axl/Rreb1/Rab1a/Myadm/Mertk/Prex1/Itgb1bp1/Calr/Braf
GO:0035082	GO:0035082	axoneme assembly	44	-0.491654	-1.29111	0.126706	0.448336	0.392604	2383	tags=11%, list=15%, signal=10%	Dnaaf2/Gas8/Ofd1/Tpgs1/Ube2b
GO:0003341	GO:0003341	cilium movement	45	-0.490318	-1.29206	0.127202	0.448826	0.393032	2044	tags=29%, list=12%, signal=25%	Ccsap/Hydin/Rsph9/Ccdc114/Dnaaf5/Rfx3/Cfap54/Bbs4/Tmem141/Gas8/Cfap20/Ofd1/Dpcd
GO:1901201	GO:1901201	regulation of extracellular matrix assembly	11	-0.678154	-1.34243	0.129098	0.451938	0.395757	1651	tags=36%, list=10%, signal=33%	Smad3/Clasp2/Phldb2/Rgcc
GO:0036297	GO:0036297	interstrand cross-link repair	15	-0.624359	-1.3167	0.129225	0.451938	0.395757	2585	tags=47%, list=16%, signal=39%	Xpa/Faap20/Dclre1a/Ercc1/Nucks1/Ercc4/Dclre1b
GO:0007585	GO:0007585	respiratory gaseous exchange by respiratory system	42	-0.488072	-1.27047	0.129159	0.451938	0.395757	995	tags=33%, list=6%, signal=31%	Rab3a/Traf4/Adh5/Mtg2/Chst11/Atp1a2/Kdm6a/Adrb2/Man2a1/Mafb/Zfand5/Mecp2/Stk40/Nr4a2
GO:0006164	GO:0006164	purine nucleotide biosynthetic process	169	0.361419	1.17546	0.128692	0.451938	0.395757	1318	tags=15%, list=8%, signal=14%	Apoe/Oas1a/Pnp/Tgfb1/Oasl2/Nme1/Vcp/Prps1/Ece1/Atp5j2/Timp2/Pank3/Adcy7/Tcirg1/Atp6v0a1/Atp5k/Chchd10/Coasy/Gart/Atp5j/Stoml2/Ak3/Guca1a/Ppcdc/Atp6v0a2
GO:0008535	GO:0008535	respiratory chain complex IV assembly	17	0.59635	1.30928	0.129555	0.452046	0.395852	2481	tags=35%, list=15%, signal=30%	Cox17/Mettl17/Sco2/Cox10/Sco1/Pet100
GO:0007063	GO:0007063	regulation of sister chromatid cohesion	17	-0.609697	-1.31743	0.129921	0.452382	0.396147	1023	tags=41%, list=6%, signal=39%	Slf1/Cdca5/Axin2/Fam178a/Wapl/Nsmce2/Sfpq
GO:0031346	GO:0031346	positive regulation of cell projection organization	330	-0.331932	-1.12801	0.129758	0.452382	0.396147	2827	tags=23%, list=17%, signal=19%	Itsn2/Kit/Xlr4b/Arf1/Vil1/Mul1/Rac2/Cpeb3/P2ry2/Dynlt1b/Ptk2b/Inpp5e/Pacsin1/Baiap2/Ndel1/Mark2/Palm/Cdc42ep5/Plxnb1/Cbfa2t2/Atp7a/Fmr1/Ss18l1/Fez1/Tmem30a/Lif/Dab2ip/Rrn3/Src/Dnm2/Arpc2/Nedd4l/Pfn1/Rac1/Cdc42ep2/Eps8l2/Cdc42ep4/Ube2v2/Limk1/Kat2a/Ankrd27/Lrp8/Nme2/Prkci/Rapgef2/Scarf1/Lyn/Fkbp1b/Sphk1/Numb/Camk1d/Enpp2/Ccr7/Nckap1/Rala/Setx/Eef1a1/Mapk6/Ranbp1/Sept7/Pafah1b1/Rap1a/Cux1/Hnrnpk/Wa…
GO:0045992	GO:0045992	negative regulation of embryonic development	22	0.546226	1.26892	0.130612	0.452797	0.39651	1941	tags=18%, list=12%, signal=16%	Lrp6/Lfng/Prkaca/Ctnnb1
GO:2000677	GO:2000677	regulation of transcription regulatory region DNA binding	32	0.50168	1.26412	0.130178	0.452797	0.39651	2126	tags=25%, list=13%, signal=22%	Igf1/Tgfb1/Lgals9/Fbxw7/Parp1/Ctnnb1/Traf6/Ddit3
GO:0033555	GO:0033555	multicellular organismal response to stress	62	-0.458801	-1.25826	0.131179	0.452797	0.39651	289	tags=5%, list=2%, signal=5%	Mecp2/Nr4a2/Thbs1
GO:0061025	GO:0061025	membrane fusion	176	-0.3745	-1.1871	0.130841	0.452797	0.39651	2817	tags=24%, list=17%, signal=20%	Vps16/Samd9l/Ubxn2a/Mul1/Vti1b/Pla2g4a/Syt11/Bnip1/Rabgap1/Gosr1/Nsfl1c/Dnm2/Vav3/Hyal2/Chp1/Eea1/Vamp2/Vat1/Cd9/Chchd3/Ankrd27/Vps33b/Tbc1d15/Stx4a/Evi5/Adam8/Rundc1/Tbc1d1/Snap23/Vti1a/Dcstamp/Coro1a/Tbc1d4/Stx2/Rab20/Vamp4/Gnai3/Stx12/Kif5b/Bcl2a1b/Bcl2a1d/Bnip3/Bcl2a1a
GO:0050805	GO:0050805	negative regulation of synaptic transmission	54	-0.466036	-1.2632	0.133205	0.457181	0.400349	461	tags=22%, list=3%, signal=22%	Pla2g6/Srf/Nf1/Arf1/Pnkd/Cd38/Ptk2b/Fmr1/Slc30a1/Rap1a/Rap1b/Ptgs2
GO:0045109	GO:0045109	intermediate filament organization	16	-0.619547	-1.32497	0.134653	0.460452	0.403214	1217	tags=19%, list=7%, signal=17%	Dsp/Dnajb6/Vim
GO:1990778	GO:1990778	protein localization to cell periphery	202	-0.366446	-1.18393	0.134686	0.460452	0.403214	2350	tags=25%, list=14%, signal=21%	Ank3/Tmem88/Pdpk1/Lama5/Rilpl2/Cltc/Arfrp1/Slc9a3r1/Mpp5/Bsg/Sptbn1/Jup/Map7/Tspan33/Vamp2/Lztfl1/Rac1/Rab10/Hectd1/Dab2/Tnfrsf1a/Ppil2/Prkci/Rapgef2/Stx4a/Flot2/Fcer1g/Clasp2/Pacs1/Ramp3/Ramp1/Numb/Ppp2r5a/Fcho2/Ezr/Arf6/Golga7/Lin7c/Golph3/Rock1/Vamp4/Tmed2/Ift20/Itgb1/S100a10/Kif5b/Myl12a/Krt18/Tnf/Atp1b3
GO:0032957	GO:0032957	inositol trisphosphate metabolic process	10	0.68398	1.3366	0.135397	0.460655	0.403391	2053	tags=40%, list=13%, signal=35%	Itpkb/Plcg2/Itpk1/Inppl1
GO:0042092	GO:0042092	type 2 immune response	31	-0.528084	-1.2836	0.135246	0.460655	0.403391	61	tags=23%, list=0%, signal=23%	Dennd1b/Nod2/Bcl3/Ndfip1/Irf1/Nlrp3/Il6
GO:0007052	GO:0007052	mitotic spindle organization	36	-0.505158	-1.2616	0.134969	0.460655	0.403391	4242	tags=44%, list=26%, signal=33%	Kif23/Spc25/Ccnb1/Tpx2/Plk2/Eml1/Psrc1/Rcc1/Stmn1/Asun/Pkd1/Dctn6/Clasp2/Map4/Sbds/Dctn2
GO:0000375	GO:0000375	RNA splicing, via transesterification reactions	203	-0.365925	-1.18307	0.134935	0.460655	0.403391	2338	tags=31%, list=14%, signal=27%	Snw1/Fmr1/Usp4/Lsm2/Sf3a2/U2af1l4/Spen/Prpf6/Lsm6/Prpf3/Ncbp2/Lsm5/Sf3b4/Zrsr1/Snrpe/Nsrp1/Ubl5/Prpf40a/Hnrnpl/Htatsf1/Sf3b6/Ptbp2/Rnps1/Bcas2/Rbm7/Psip1/Rbm22/Sf1/Prpf8/Prpf39/Rbmxl1/Snrpb/Zfp64/Gemin2/Pspc1/Srsf4/Strap/Setx/Snrpd1/Srsf3/Ddx39/Phf5a/Lsm8/Ddx5/Ptbp3/Sf3b1/Ythdc1/Magoh/Isy1/Hnrnpk/Rbm5/Sfpq/Srsf7/Syf2/Gemin7/Ddx46/Cwc15/Npm1/Scaf11/Zcrb1/Srrm1/Malat1
GO:0010771	GO:0010771	negative regulation of cell morphogenesis involved in differentiation	77	0.416107	1.22197	0.135524	0.460707	0.403437	2866	tags=23%, list=17%, signal=19%	Nrp1/Ppp3ca/Sema4d/Itgb1bp1/Sema4a/Cdk5/Rtn4/Arhgap4/Spg20/Gdi1/Ttc3/Ulk2/Thy1/Aatk/Psen1/Ap1ar/Coro1c/Ccr5
GO:0035025	GO:0035025	positive regulation of Rho protein signal transduction	18	0.589433	1.31257	0.136546	0.462929	0.405383	3214	tags=33%, list=20%, signal=27%	Akap13/Lpar6/P2ry10/Gpr55/Mcf2l/Col3a1
GO:0010324	GO:0010324	membrane invagination	49	-0.467411	-1.25092	0.137597	0.46417	0.40647	2533	tags=39%, list=15%, signal=33%	Syt11/Stap1/Fcgr2b/Becn1/Gsn/Fcgr3/Spire1/Rac1/Lbp/Myh9/Fcer1g/Abca1/Fcho2/Snx18/Mfge8/Rhoa/Cd36/Treml4/Thbs1
GO:0010976	GO:0010976	positive regulation of neuron projection development	260	-0.343716	-1.14746	0.139576	0.466282	0.408318	2613	tags=20%, list=16%, signal=17%	Mul1/Cpeb3/P2ry2/Dynlt1b/Ptk2b/Inpp5e/Pacsin1/Baiap2/Ndel1/Mark2/Plxnb1/Cbfa2t2/Fmr1/Ss18l1/Fez1/Tmem30a/Lif/Dab2ip/Rrn3/Nedd4l/Rac1/Ube2v2/Limk1/Ankrd27/Lrp8/Nme2/Prkci/Rapgef2/Scarf1/Lyn/Fkbp1b/Sphk1/Numb/Camk1d/Setx/Eef1a1/Mapk6/Ranbp1/Pafah1b1/Rap1a/Cux1/Hnrnpk/Skil/Itgb1/Ist1/Bmpr2/Mif/Tnfrsf12a/Nfe2l2/Nrg1/Vegfa/Il6
GO:0051132	GO:0051132	NK T cell activation	11	0.658208	1.31981	0.140078	0.467019	0.408964	488	tags=27%, list=3%, signal=26%	Hsph1/Elf4/Rasal3
GO:0048169	GO:0048169	regulation of long-term neuronal synaptic plasticity	25	-0.557313	-1.3107	0.141434	0.46892	0.410629	428	tags=16%, list=3%, signal=16%	Kras/Rab5a/S100b/Egr1
GO:0001578	GO:0001578	microtubule bundle formation	66	-0.444391	-1.23431	0.141777	0.46892	0.410629	2383	tags=18%, list=15%, signal=16%	Dnaaf2/Gas8/Map7/Prc1/Cdk5rap2/Gas2l1/Chp1/Ofd1/Ccser2/Map1s/Tpgs1/Ube2b
GO:0070665	GO:0070665	positive regulation of leukocyte proliferation	121	-0.388443	-1.18479	0.141544	0.46892	0.410629	1960	tags=21%, list=12%, signal=19%	Spn/Il23a/Vav3/Ripk2/Pdcd1lg2/Kitl/Hes1/Ceacam1/Blm/Selk/Lyn/Cd40/Tnfsf9/Ccr7/Ocstamp/Coro1a/Syk/Cd81/Tnfsf13b/Irs2/Mif/Cd274/Cdkn1a/Ccl5/Il1b/Il6
GO:0043112	GO:0043112	receptor metabolic process	140	-0.380687	-1.18409	0.142077	0.46892	0.410629	1456	tags=16%, list=9%, signal=14%	Picalm/Cd9/Dab2/Fcer1g/Rab11b/Ramp3/Fnta/Ramp1/Ezr/Syk/Arrb2/Sh3glb1/Cd81/Hdac1/Hnrnpk/Itgb1/Cd36/Rab5a/Hif1a/Tnf/Nrg1/Vegfa
GO:0098751	GO:0098751	bone cell development	28	0.512622	1.26124	0.143137	0.470965	0.412419	1370	tags=32%, list=8%, signal=30%	Ptpn6/Zfp385a/Anxa2/Fam20c/Atp6ap1/Pip4k2a/Fli1/Med1/Ep300
GO:0006091	GO:0006091	generation of precursor metabolites and energy	251	-0.345981	-1.15221	0.144112	0.473178	0.414357	2328	tags=24%, list=14%, signal=21%	Atp7a/Suclg2/Chchd5/Mdh2/Agl/Cox4i2/Ppp1cb/Coq7/Ppp1r3f/Insr/Stat3/Dnajc15/Gbas/Gpi1/Ldha/Eno3/Pink1/Sdhc/Cat/Uqcrh/Mdh1/Tpi1/Pdha1/Ndufs1/Khk/Ndufv2/Immp2l/Etfdh/Uqcrb/Phkg2/Pgk1/Ndufc2/Dlst/Phka2/Sdhd/Prkcdbp/Sucla2/Cox5b/Galt/Ndufs4/Ndufaf2/Irs2/Ndufb9/Myc/Cox4i1/Rhoa/Mecp2/Aldoa/Stk40/Slc25a33/Mif/Pkm/S100b/Pgam1/Ppp1r2/Hmgb1/Hif1a/Gapdh/Bnip3/Sod2/Nr4a3
GO:0060340	GO:0060340	positive regulation of type I interferon-mediated signaling pathway	10	0.677437	1.32381	0.147002	0.476964	0.417673	1312	tags=40%, list=8%, signal=37%	Irf7/Mavs/Nlrc5/Irf3
GO:0090503	GO:0090503	RNA phosphodiester bond hydrolysis, exonucleolytic	10	-0.67064	-1.29049	0.148454	0.476964	0.417673	2537	tags=60%, list=15%, signal=51%	Exosc7/Dis3l/Exosc2/Eri1/Exosc9/Exosc8
GO:0019835	GO:0019835	cytolysis	29	-0.530373	-1.27645	0.148073	0.476964	0.417673	2291	tags=41%, list=14%, signal=36%	Gzmd/Serpinb9b/Gzmb/Gzmf/Gzmg/Rraga/Bad/Gzmc/Tsta3/Alb/Mmd/Pf4
GO:0098659	GO:0098659	inorganic cation import across plasma membrane	20	0.56542	1.27518	0.14876	0.476964	0.417673	3621	tags=40%, list=22%, signal=31%	Hfe/Slc11a2/B2m/Slc9a7/Slc9a6/Slc9a9/Slc9a1/Steap3
GO:0099587	GO:0099587	inorganic ion import across plasma membrane	20	0.56542	1.27518	0.14876	0.476964	0.417673	3621	tags=40%, list=22%, signal=31%	Hfe/Slc11a2/B2m/Slc9a7/Slc9a6/Slc9a9/Slc9a1/Steap3
GO:0043113	GO:0043113	receptor clustering	45	0.458991	1.22932	0.148676	0.476964	0.417673	2409	tags=18%, list=15%, signal=15%	Apoe/Tgfb1/Itgb1bp1/Pak1/Cdk5/Dvl1/Dlg1/Itgb2
GO:0009895	GO:0009895	negative regulation of catabolic process	122	-0.38598	-1.17817	0.14808	0.476964	0.417673	3315	tags=38%, list=20%, signal=30%	Gabarapl2/Cdkn2a/Sufu/Trim39/Timp3/Svip/Azin1/Sirt6/Sdcbp/Clec16a/Psen2/Ccar2/Flna/Pbk/Gipc1/Sf3b3/Irak3/Timp1/Egln1/Dab2ip/Stat3/Rgp1/Smad3/Pik3cg/Atraid/Wac/Usp25/Smad4/Bscl2/Ubxn1/Psmf1/Secisbp2/Sirt2/Cdk5rap3/Ric1/N4bp1/Mad2l2/Pabpc1/Hcar2/Tob1/Hp/Rela/Nos2/Tnf/Nrg1/Il1b
GO:0071696	GO:0071696	ectodermal placode development	16	0.598236	1.30087	0.148893	0.477086	0.41778	1941	tags=31%, list=12%, signal=28%	Nrp1/Lrp6/Hdac2/Gnas/Ctnnb1
GO:0035725	GO:0035725	sodium ion transmembrane transport	64	-0.443602	-1.22197	0.15019	0.479405	0.419811	2350	tags=19%, list=14%, signal=16%	Ank3/Slc9a3r1/Fxyd3/Dnm2/Stom/Chp1/Nedd4l/Fxyd5/Kif5b/Glrx/Atp1a1/Atp1b3
GO:0035383	GO:0035383	thioester metabolic process	55	-0.453364	-1.22879	0.150579	0.479428	0.419831	2445	tags=33%, list=15%, signal=28%	Dgat2/Acot9/Acss2/Acss1/Nudt7/Suclg2/Gpat4/Far1/Pdk3/Pdha1/Mvd/Pdhx/Acot7/Sucla2/Mpc1/Pmvk/Hmgcl/Dgat1
GO:0090329	GO:0090329	regulation of DNA-templated DNA replication	38	0.470835	1.23475	0.151575	0.480342	0.420631	3246	tags=29%, list=20%, signal=23%	Wiz/Fbxw7/Mre11a/Wrnip1/Smc3/Stoml2/Chek2/Cdt1/Rfc2/Tex10/Atrx
GO:1902652	GO:1902652	secondary alcohol metabolic process	98	0.384301	1.16868	0.151386	0.480342	0.420631	1759	tags=19%, list=11%, signal=17%	Apoe/Cebpa/Abcg1/Soat1/Npc1/Cln8/Por/Mt3/Scarb1/Fdps/Acadvl/Fdx1/Cln6/Mbtps2/Srebf2/Hmgcs1/Npc2/Lmf1/Ldlr
GO:0046677	GO:0046677	response to antibiotic	25	0.5231	1.24665	0.152	0.481206	0.421387	1224	tags=20%, list=7%, signal=19%	Crip1/Jak1/Hdac2/Cyb5r4/Jak2
GO:0019730	GO:0019730	antimicrobial humoral response	22	-0.557669	-1.28931	0.152344	0.481686	0.421808	1469	tags=27%, list=9%, signal=25%	Nod2/Bcl3/Hist1h2bg/Jchain/Ppp2r3c/Slpi
GO:0007286	GO:0007286	spermatid development	102	-0.399654	-1.19796	0.152574	0.481719	0.421837	2917	tags=22%, list=18%, signal=18%	Fancg/Gopc/Aff4/3830403N18Rik/Kit/Xlr4b/Strbp/Alms1/Hspa2/Xlr/Tssk6/Insl6/Zmynd15/Nsun2/Hmgb2/Adrm1/Tpgs1/Pafah1b1/Pebp1/Ube2b/Sep15/H3f3b
GO:0048635	GO:0048635	negative regulation of muscle organ development	36	-0.50045	-1.24985	0.155419	0.486812	0.426297	1611	tags=19%, list=10%, signal=18%	Cxadr/Sfmbt1/Ybx3/Sirt2/G6pdx/S100b/Il6
GO:0033028	GO:0033028	myeloid cell apoptotic process	28	-0.535384	-1.27604	0.156504	0.487698	0.427072	1518	tags=32%, list=9%, signal=29%	Kitl/Nod2/Fcer1g/Tcp1/Arf6/Hcar2/Mif/Ccl5/Il6
GO:0051984	GO:0051984	positive regulation of chromosome segregation	19	-0.569775	-1.27224	0.156556	0.487698	0.427072	2535	tags=37%, list=15%, signal=31%	Slf1/Becn1/Cenpe/Fam178a/Sirt2/Nsmce2/Sfpq
GO:0002931	GO:0002931	response to ischemia	21	0.542407	1.23133	0.15942	0.489811	0.428923	2454	tags=33%, list=15%, signal=28%	Hyou1/Bcl2l1/Trp53/Panx1/Camk2a/Ppif/Hk1
GO:0022404	GO:0022404	molting cycle process	77	-0.416025	-1.18623	0.159223	0.489811	0.428923	521	tags=17%, list=3%, signal=16%	Fst/Atp7a/Gorab/Lama5/Tradd/Acvr1b/Smad4/Sos1/Hdac1/Rela/Inhba/Tnf/Ptgs2
GO:0022405	GO:0022405	hair cycle process	77	-0.416025	-1.18623	0.159223	0.489811	0.428923	521	tags=17%, list=3%, signal=16%	Fst/Atp7a/Gorab/Lama5/Tradd/Acvr1b/Smad4/Sos1/Hdac1/Rela/Inhba/Tnf/Ptgs2
GO:0007596	GO:0007596	blood coagulation	145	-0.371607	-1.16025	0.159049	0.489811	0.428923	1716	tags=17%, list=10%, signal=16%	Adrb2/Pik3cb/Vwf/Myh9/Fermt3/Vps33b/Ceacam1/Lyn/Fcer1g/Anxa5/Ap3b1/Procr/Syk/F3/Stx2/Ptprj/Cd36/Tln1/Gna13/Actg1/Plek/Nfe2l2/Slc7a11/Pf4/Thbs1
GO:0061448	GO:0061448	connective tissue development	188	-0.364195	-1.15645	0.159393	0.489811	0.428923	1823	tags=12%, list=11%, signal=11%	Esrra/Lrp5/Atf2/Pkd1/Smad3/Runx2/Loxl2/Mia3/Sh3pxd2b/Axin2/Nfib/Adrm1/Lmna/4932438A13Rik/Mgp/Bmpr2/Rela/Id2/Egr1/Hif1a/Creb5/Thbs1/Mmp13
GO:0001909	GO:0001909	leukocyte mediated cytotoxicity	83	0.404805	1.19143	0.160083	0.490631	0.429641	1826	tags=28%, list=11%, signal=25%	Ptpn6/Pnp/Hspa8/H2-T23/H2-K1/H2-D1/Ctsh/Fcgr1/Lgals9/Lamp1/Rasgrp1/Ncf1/Tap1/Lag3/Pik3r6/Slamf6/Stx7/Clec2d/Klrk1/Ppp3cb/Tap2/P2rx7/B2m
GO:0009266	GO:0009266	response to temperature stimulus	96	-0.403004	-1.18854	0.160612	0.491427	0.430338	1039	tags=12%, list=6%, signal=12%	Xylt1/Rbbp7/Pdcd6/Trp53inp1/Arrb2/Metrnl/Hmox1/Eif2s1/Cirbp/Ccl2/Rbm3/Il1a
GO:1902003	GO:1902003	regulation of amyloid-beta formation	10	0.661856	1.29336	0.162476	0.494119	0.432696	1177	tags=30%, list=7%, signal=28%	Apoe/Abca7/Csnk1e
GO:0048255	GO:0048255	mRNA stabilization	30	-0.518412	-1.25102	0.162602	0.494198	0.432764	1157	tags=23%, list=7%, signal=22%	Hnrnpa0/Ybx1/Axin2/Zfp36/Cirbp/Mapkapk2/Vegfa
GO:0045807	GO:0045807	positive regulation of endocytosis	110	-0.393213	-1.18606	0.164534	0.497366	0.435538	1509	tags=17%, list=9%, signal=16%	Lbp/Nod2/Dab2/Actn4/Fcer1g/Camk1d/Ccr7/Syk/Arrb2/Mfge8/Rap1a/Hnrnpk/Itgb1/Cd36/Ccl2/Tnf/Cd14/Vegfa/Il1b
GO:0006898	GO:0006898	receptor-mediated endocytosis	159	-0.371556	-1.16321	0.164151	0.497366	0.435538	1906	tags=21%, list=12%, signal=19%	Dnm2/Gpr107/Ifitm3/Adrb2/Smap1/Rabgef1/Picalm/Cd9/Dab2/Cxcl16/Snx17/Scarf1/Unc119/Fcer1g/Lrp1/Ramp3/Ramp1/Itga4/Ccr7/Fcho2/Ezr/Syk/Arrb2/Cd81/Hnrnpk/Itgb1/Cd36/Atp5b/Cltb/Rab5a/Msr1/Cd14/Vegfa
GO:0050671	GO:0050671	positive regulation of lymphocyte proliferation	115	-0.388665	-1.18029	0.164855	0.497854	0.435966	1960	tags=20%, list=12%, signal=18%	Spn/Il23a/Vav3/Ripk2/Pdcd1lg2/Hes1/Ceacam1/Blm/Selk/Cd40/Tnfsf9/Ccr7/Coro1a/Syk/Cd81/Tnfsf13b/Irs2/Mif/Cd274/Cdkn1a/Ccl5/Il1b/Il6
GO:0010171	GO:0010171	body morphogenesis	53	-0.451338	-1.22801	0.165399	0.49908	0.43704	1116	tags=25%, list=7%, signal=23%	Clasp2/Phldb2/Zfp281/Mmp2/Ofd1/Stra6/Cdk2ap1/Nckap1/Rras/Ptpn11/Asph/Csrnp1/Tiparp
GO:0001893	GO:0001893	maternal placenta development	21	-0.54966	-1.26752	0.165703	0.499463	0.437375	462	tags=29%, list=3%, signal=28%	Cited2/Junb/Prdm1/Tmed2/Bmpr2/Ptgs2
GO:0007094	GO:0007094	mitotic spindle assembly checkpoint signaling	25	0.518113	1.23476	0.166	0.499992	0.437838	3001	tags=32%, list=18%, signal=26%	Bub3/Atm/Psmg2/Zw10/Apc/Cep192/Anapc15/Dync1li1

## Sheet: MOTAM-Reactome
ID	Description	setSize	enrichmentScore	NES	pvalue	p.adjust	qvalue	rank	leading_edge	core_enrichment
R-MMU-6798695	R-MMU-6798695	Neutrophil degranulation	439	0.531601	1.89034	1e-10	1.022e-07	9.45263e-08	2120	tags=32%, list=13%, signal=28%	Ctsd/Ctsb/Creg1/Arg1/Lyz2/Cd93/C3/Clec12a/Psap/Ptpn6/Pnp/Bst2/Prkcd/Ctss/H2-Q7/Mndal/Ttr/Gns/Hspa8/Cd68/Man2b1/Dynll1/Clec5a/Bri3/Manba/H2-T23/H2-K1/Snap29/Grn/Mlec/B4galt1/Hexb/Cotl1/Syngr1/Vcp/Arl8a/Apeh/Ctsz/Ctsh/Mmp9/Rab5c/Cant1/Sirpa/Pycard/Cfp/Sell/Lamp1/Ctsa/Anxa2/Gsdmd/Atp6v1d/Hmha1/S100a9/Mapk1/Armc8/H2-M2/Anpep/Pdxk/9030624J02Rik/Psmb7/Plac8/Lamp2/Nfam1/Tmbim1/Tmem173/Ifi204/Rab18/Ap2a2…
R-MMU-1474228	R-MMU-1474228	Degradation of the extracellular matrix	77	0.709417	2.07935	3.37112e-07	0.000172264	0.00015933	309	tags=10%, list=2%, signal=10%	Spp1/Ctsd/Fn1/Ctsb/Ctss/Cdh1/Adam15/Mmp9
R-MMU-1474244	R-MMU-1474244	Extracellular matrix organization	189	0.566239	1.84601	6.36072e-07	0.000216688	0.000200418	1280	tags=10%, list=8%, signal=9%	Spp1/Ctsd/Fn1/Ctsb/Ctss/Plod3/Cdh1/Tgfb1/Adam15/Mmp9/Itgax/Mmp8/P4ha1/Capn1/Colgalt1/F11r/Emilin2/Itga6/Icam1
R-MMU-9006934	R-MMU-9006934	Signaling by Receptor Tyrosine Kinases	354	0.476507	1.65535	4.24066e-06	0.00108349	0.00100213	1963	tags=19%, list=12%, signal=18%	Spp1/Fn1/Nrp1/Axl/Ptpn6/Prkcd/Spint1/Igf1/Prkcb/Flt1/Hbegf/Atp6v0b/Atp6v1b2/Ncf2/Atp6v0d2/Matk/Elmo1/Mmp9/Nrp2/Wwp1/Atp6v1d/Mapk1/Tns4/Sh3gl1/Cbl/Grb2/Mapkapk3/Elmo2/Ncf1/Tec/Ap2a2/Sh3kbp1/Polr2l/Tcirg1/Ap2b1/Atp6v0a1/Calm2/Hdac2/Dusp7/Atp6ap1/Calm3/Braf/Pik3r4/Prkaca/Atp6v1c1/Ptpn18/Tns3/Eps15/Atp6v0d1/Jak2/Ctnna1/Actb/Psenen/Atp6v0a2/Flt3l/Ptpn1/Ep300/Jak3/Itch/Sh2b3/Hras/Polr2f/Akt1/Polr2a/Abi…
R-MMU-381426	R-MMU-381426	Regulation of Insulin-like Growth Factor (IGF) transport and uptake by Insulin-like Growth Factor Binding Proteins (IGFBPs)	92	0.643187	1.92785	6.5166e-06	0.00130568	0.00120764	2112	tags=23%, list=13%, signal=20%	Spp1/Fn1/Apoe/C3/Igf1/Igfbp4/Pdia6/Fam20c/Csf1/Dnajc3/Shisa5/C4b/Fuca2/Hsp90b1/Nucb1/Men1/Igfbp6/Ckap4/Wfs1/Apol9b/Prkcsh
R-MMU-556833	R-MMU-556833	Metabolism of lipids	489	0.424377	1.51765	7.66543e-06	0.00130568	0.00120764	3521	tags=31%, list=21%, signal=25%	Hexa/Psap/Pla2g15/Hacd4/Pik3cd/Cyp4f18/Ddhd1/Tbxas1/Oxct1/Acer3/Hexb/Abcc1/Sgpl1/Idi1/Plekha2/Elovl1/Esyt1/Alox5ap/Ocrl/Ctsa/Msmo1/Taz/Ptgs1/Acox1/Csnk2a1/Hpgds/Acadm/Pik3r6/Tmem55b/Mtmr1/Tbl1xr1/Osbpl1a/Ltc4s/Sacm1l/Fabp4/Pip4k2a/Stard3nl/Rab14/Cdipt/Akr1b3/Arsb/Sgms1/Pik3r4/Fdps/Agpat1/Ormdl2/Cpt2/Cerk/Agps/Acadvl/Ppard/Fdx1/Med1/Pcyt2/Mbtps2/Agk/Hadha/Srebf2/Ggt5/Slc44a2/Tbl1x/Gpd1l/Tspo/Acot1…
R-MMU-8957275	R-MMU-8957275	Post-translational protein phosphorylation	88	0.632336	1.89139	4.17165e-05	0.00609061	0.0056333	2112	tags=22%, list=13%, signal=19%	Spp1/Fn1/Apoe/C3/Igfbp4/Pdia6/Fam20c/Csf1/Dnajc3/Shisa5/C4b/Fuca2/Hsp90b1/Nucb1/Men1/Ckap4/Wfs1/Apol9b/Prkcsh
R-MMU-917977	R-MMU-917977	Transferrin endocytosis and recycling	28	0.777009	1.87573	7.74725e-05	0.00989711	0.00915399	1301	tags=39%, list=8%, signal=36%	Atp6v0b/Atp6v1b2/Hfe/Atp6v0d2/Atp6v1d/Tcirg1/Atp6v0a1/Atp6ap1/Atp6v1c1/Atp6v0d1/Atp6v0a2
R-MMU-983170	R-MMU-983170	Antigen Presentation: Folding, assembly and peptide loading of class I MHC	31	0.747191	1.86825	0.000194892	0.019918	0.0184224	2641	tags=58%, list=16%, signal=49%	H2-Q7/Hspa5/H2-T23/H2-K1/H2-M2/Bcap31/Tap1/Canx/Calr/H2-Q6/Sec31a/Tap2/Tapbp/B2m/Sec24b/Sec24c/Sec24a/Sec13
R-MMU-216083	R-MMU-216083	Integrin cell surface interactions	57	0.661393	1.83801	0.000194817	0.019918	0.0184224	1280	tags=11%, list=8%, signal=10%	Spp1/Fn1/Cdh1/Itgax/F11r/Icam1
R-MMU-77387	R-MMU-77387	Insulin receptor recycling	23	0.781048	1.81241	0.000861825	0.0715746	0.0662004	1301	tags=43%, list=8%, signal=40%	Atp6v0b/Atp6v1b2/Atp6v0d2/Atp6v1d/Tcirg1/Atp6v0a1/Atp6ap1/Atp6v1c1/Atp6v0d1/Atp6v0a2
R-MMU-1222556	R-MMU-1222556	ROS and RNS production in phagocytes	31	0.705585	1.76422	0.000987778	0.0715746	0.0662004	1301	tags=39%, list=8%, signal=36%	Atp6v0b/Atp6v1b2/Ncf2/Atp6v0d2/Atp6v1d/Ncf1/Tcirg1/Atp6v0a1/Hvcn1/Atp6v1c1/Atp6v0d1/Atp6v0a2
R-MMU-2129379	R-MMU-2129379	Molecules associated with elastic fibres	29	0.711897	1.72678	0.00103511	0.0715746	0.0662004	1211	tags=10%, list=7%, signal=10%	Fn1/Tgfb1/Emilin2
R-MMU-2022857	R-MMU-2022857	Keratan sulfate degradation	11	0.881341	1.72481	0.00109679	0.0715746	0.0662004	253	tags=27%, list=2%, signal=27%	Hexa/Gns/Hexb
R-MMU-1369062	R-MMU-1369062	ABC transporters in lipid homeostasis	12	0.849904	1.70679	0.00112054	0.0715746	0.0662004	1720	tags=50%, list=10%, signal=45%	Abcg1/Abca7/Abca3/Pex3/Abcd3/Abcd2
R-MMU-983712	R-MMU-983712	Ion channel transport	127	0.535673	1.66569	0.000885465	0.0715746	0.0662004	2274	tags=24%, list=14%, signal=21%	Ostm1/Atp6v0b/Atp6v1b2/Atp2c1/Atp6v0d2/Trpv2/Wwp1/Atp6v1d/Atp1a3/Camk2d/Sgk3/Clcn5/Tcirg1/Scnn1a/Atp6v0a1/Calm2/Atp6ap1/Atp13a1/Calm3/Atp8b4/Ttyh3/Atp6v1c1/Raf1/Atp6v0d1/Atp6v0a2/Camk2a/Clcn6/Atp9b/Atp8a1/Pdzd11/Clcn4
R-MMU-196854	R-MMU-196854	Metabolism of vitamins and cofactors	145	0.493742	1.56599	0.00126793	0.0762247	0.0705014	3037	tags=26%, list=19%, signal=22%	Apoe/Parp14/Ttr/Mthfs/Acp5/Abcc1/Lpl/Pdxk/Mmadhc/Tcn2/Mthfr/Pank3/Coq2/Calm2/Calm3/Coasy/Parp9/Parp10/Ppcdc/Slc25a19/Mocs1/Pts/Pnpo/Akt1/Pdzd11/Nampt/Apoa1bp/Mthfd1/Bco2/Rdh11/Fasn/Pank4/Slc25a32/Cyb5a/Mccc1/Flad1/Mthfd1l/Gphn
R-MMU-446203	R-MMU-446203	Asparagine N-linked glycosylation	240	0.448171	1.50147	0.00141785	0.0805024	0.0744579	3280	tags=38%, list=20%, signal=30%	Dynll1/Rab1a/Mgat1/Nus1/B4galt1/Vcp/Ctsz/Man2a2/Dpm3/Psmc1/Lman1/Lman2l/Dctn5/Ctsa/Sec22b/Fuom/Nagk/Arfgap2/Canx/Arfgap1/Ykt6/Arcn1/Calr/St3gal4/Rab1b/Trappc3/Fut8/Lman2/Sec16a/St6galnac6/Actr1a/Sec31a/Man1c1/Cog6/Scfd1/Cog8/Dync1i2/Manea/Tmed3/Dpm1/Napg/St3gal2/Trappc9/Amdhd2/Mcfd2/Alg8/Renbp/Trappc6a/Trappc1/Mgat4b/Bet1/Gne/Nsf/Actr10/St6gal1/Cog4/Fpgt/St6galnac4/Arf3/Copa/Tbc1d20/Engase/Golgb1…
R-MMU-174824	R-MMU-174824	Plasma lipoprotein assembly, remodeling, and clearance	53	0.616042	1.69839	0.00150216	0.0808005	0.0747336	1735	tags=28%, list=11%, signal=25%	Pltp/Apoe/Abcg1/Soat1/Nr1h3/Lpl/Npc1/Ap2a2/Ap2b1/Nceh1/Scarb1/Prkaca/Npc2/Lmf1/Ldlr
R-MMU-399956	R-MMU-399956	CRMPs in Sema3A signaling	15	0.82241	1.74668	0.00177476	0.0863716	0.0798864	1101	tags=27%, list=7%, signal=25%	Nrp1/Plxna1/Dpysl2/Cdk5
R-MMU-8963899	R-MMU-8963899	Plasma lipoprotein remodeling	19	0.784872	1.74051	0.00174675	0.0863716	0.0798864	274	tags=21%, list=2%, signal=21%	Pltp/Apoe/Abcg1/Lpl
R-MMU-983169	R-MMU-983169	Class I MHC mediated antigen processing & presentation	319	0.417184	1.43008	0.00216184	0.100427	0.0928867	2641	tags=27%, list=16%, signal=23%	H2-Q7/Hspa5/Ube3a/Mrc1/H2-T23/H2-K1/Psme2b/Psmb10/Ncf2/Anapc5/Ube2l6/Fcgr1/Psmc1/Npepps/Ube2j1/Wwp1/Dtx3l/Ube4a/H2-M2/Sec22b/Bcap31/Uba7/Psmb7/Rnf144b/Fbxl19/Ncf1/Herc4/Tap1/Fbxw7/Keap1/Canx/Ltn1/Ube2d1/Rnf14/Trip12/Calr/Rnf123/Rnf114/Uba1/H2-Q6/Psma6/Psma7/Rbbp6/Sec31a/Mib2/Psmb9/Anapc1/Psmd7/Atg7/Herc2/Itch/Rbx1/Psme4/Psmd5/Tap2/Fbxo22/Det1/Ube3c/Ube2r2/Fbxl3/Fbxw8/Tapbp/B2m/Ube2q2/Ube2w/Vhl/Ps…
R-MMU-9012999	R-MMU-9012999	RHO GTPase cycle	375	0.390531	1.36579	0.00226964	0.100524	0.0929762	1915	tags=19%, list=12%, signal=17%	Hspe1/Plxna1/Arhgef1/Hnrnpc/Ncf2/Rbm39/Vcp/Pkn1/Twf1/Trio/Taok3/Lman1/Tor1aip1/Prex1/Abr/Esyt1/Arhgap17/Ocrl/Map3k11/Arhgap15/Akap13/Hmha1/Arhgap30/Bcap31/Dock11/Arhgap24/Grb2/Gmip/Elmo2/Ncf1/Stard8/Arhgap19/Mtmr1/Senp1/Arap1/Ykt6/Atp6ap1/Uhrf1bp1l/Nudc/Git2/Sh3bp1/Rbbp6/Fgd2/Ndufa5/Git1/Pgrmc2/Tmem59/Faf2/Scfd1/Actb/Diaph2/Stip1/Rras2/Arhgef2/Dock2/Iqgap2/Arhgap39/Abcd3/Arhgap10/Tnfaip1/Stk38/Tm…
R-MMU-372790	R-MMU-372790	Signaling by GPCR	380	0.389123	1.3597	0.00236064	0.100524	0.0929762	2834	tags=19%, list=17%, signal=16%	Fn1/Adgre1/C3/Psap/Prkcd/Cxcr4/Ccl17/Hbegf/Abhd12/Arhgef1/Rgs2/Trio/Ece1/Prex1/Abr/Akap13/Mapk1/Grb2/Rgs19/Cmklr1/Adcy7/Lpar6/Pik3r6/Calm2/Ffar2/Ccl6/Calm3/Gpr183/Daglb/Gpr84/C3ar1/Gna15/Prkaca/Fgd2/Cdk5/Gng2/Anxa1/Rgs14/P2ry6/Grk5/Arhgef2/P2ry12/Pde4a/Gnai2/Hras/S1pr2/Akt1/Cxcr2/Hebp1/Itsn1/Cx3cr1/Gnas/P2ry14/Gng10/Mgll/P2ry10/Gpr18/Cnr2/Prkar1b/Adora2b/Akt2/Hrh2/Pik3r1/Dgkd/Pik3ca/Creb1/Mapk3/G…
R-MMU-9709957	R-MMU-9709957	Sensory Perception	64	0.56684	1.61887	0.0028424	0.116198	0.107473	1219	tags=14%, list=7%, signal=13%	Apoe/Dhrs3/Ttr/Metap2/Lpl/Scnn1a/Calm2/Calm3/Guca1a
R-MMU-1236974	R-MMU-1236974	ER-Phagosome pathway	24	0.724779	1.70227	0.00317498	0.116973	0.10819	1802	tags=46%, list=11%, signal=41%	H2-Q7/H2-T23/H2-K1/H2-M2/Sec22b/Tap1/Calr/H2-Q6/Tap2/Tapbp/B2m
R-MMU-1660662	R-MMU-1660662	Glycosphingolipid metabolism	36	0.665084	1.68598	0.00321253	0.116973	0.10819	3071	tags=39%, list=19%, signal=32%	Hexa/Psap/Hexb/Esyt1/Ctsa/Arsb/Cerk/Smpd1/Asah1/Gba2/Neu1/Arsg/Gm2a/Cptp
R-MMU-917937	R-MMU-917937	Iron uptake and transport	51	0.612137	1.6817	0.00313772	0.116973	0.10819	1301	tags=29%, list=8%, signal=27%	Atp6v0b/Atp6v1b2/Hfe/Atp6v0d2/Atp6v1d/Mfsd7b/Slc11a2/Tcirg1/Atp6v0a1/Atp6ap1/Aco1/Atp6v1c1/Atp6v0d1/Cand1/Atp6v0a2
R-MMU-1474290	R-MMU-1474290	Collagen formation	61	0.579759	1.6304	0.0033192	0.116973	0.10819	961	tags=10%, list=6%, signal=9%	Ctsb/Ctss/Plod3/Mmp9/P4ha1/Colgalt1
R-MMU-1442490	R-MMU-1442490	Collagen degradation	37	0.653945	1.66324	0.00364862	0.124296	0.114964	768	tags=11%, list=5%, signal=10%	Ctsd/Ctsb/Mmp9/Mmp8
R-MMU-913531	R-MMU-913531	Interferon Signaling	53	0.578982	1.59622	0.00450219	0.148427	0.137282	1669	tags=36%, list=10%, signal=32%	Usp18/Ptpn6/Prkcd/Ddx58/Ube2l6/Ifngr2/Irf9/Uba7/Abce1/Camk2d/Ppm1b/Eif2ak2/Jak2/Arih1/Irf3/Ptpn1/Eif4a2/Camk2a/Kpnb1
R-MMU-166658	R-MMU-166658	Complement cascade	29	0.664626	1.61212	0.00481858	0.153893	0.142338	2575	tags=31%, list=16%, signal=26%	C3/Cfp/C1qb/C4b/C3ar1/C1qa/C1qc/Cr1l/C1ra
R-MMU-1566948	R-MMU-1566948	Elastic fibre formation	36	0.650794	1.64975	0.00515733	0.157362	0.145547	124	tags=6%, list=1%, signal=6%	Fn1/Tgfb1
R-MMU-8980692	R-MMU-8980692	RHOA GTPase cycle	128	0.481229	1.50062	0.00523514	0.157362	0.145547	2423	tags=27%, list=15%, signal=23%	Arhgef1/Pkn1/Trio/Lman1/Prex1/Abr/Akap13/Hmha1/Arhgap30/Bcap31/Arhgap24/Gmip/Stard8/Arhgap19/Arap1/Ykt6/Atp6ap1/Pgrmc2/Faf2/Scfd1/Arhgef2/Dock2/Arhgap39/Abcd3/Arhgap10/Tmem87a/Diaph1/Arhgap9/Arhgap31/Ophn1/Arhgap26/Emc3/Myo9a/Pik3r1
R-MMU-5668599	R-MMU-5668599	RHO GTPases Activate NADPH Oxidases	21	0.715348	1.62764	0.00545983	0.159427	0.147457	967	tags=33%, list=6%, signal=31%	Prkcd/Prkcb/Ncf2/S100a9/Mapk1/Ncf1/Pik3r4
R-MMU-8955332	R-MMU-8955332	Carboxyterminal post-translational modifications of tubulin	21	-0.714502	-1.60993	0.00562333	0.15964	0.147654	2775	tags=43%, list=17%, signal=36%	Tuba1b/Tuba1a/Tubb4b/Ttll12/Tuba4a/Tubb2a/Ttll4/Tubb6/Tuba1c
R-MMU-977606	R-MMU-977606	Regulation of Complement cascade	25	0.710013	1.67534	0.0060939	0.163894	0.151588	2575	tags=36%, list=16%, signal=30%	C3/Cfp/C1qb/C4b/C3ar1/C1qa/C1qc/Cr1l/C1ra
R-MMU-416700	R-MMU-416700	Other semaphorin interactions	12	0.805547	1.61771	0.00602289	0.163894	0.151588	1382	tags=42%, list=8%, signal=38%	Plxna1/Trem2/Sema4d/Sema4a/Plxnc1
R-MMU-199991	R-MMU-199991	Membrane Trafficking	498	0.362809	1.29552	0.00626825	0.16426	0.151927	2852	tags=27%, list=17%, signal=23%	Gns/Hspa8/Sys1/Gapvd1/Dynll1/Hbegf/Rab1a/Snap29/Ctsz/Rab5c/Lman1/Ccz1/Lman2l/Dctn5/Ocrl/Bloc1s1/Dennd4b/Sec22b/Sh3gl1/Cbl/Grb2/Necap1/Dennd1a/Scarb2/Vps54/Fcho1/Rab18/Ap2a2/Ap1s2/Sh3kbp1/Tsg101/Arfgap2/Ap2b1/Arfgap1/Rab8a/Ykt6/Arcn1/Dennd6a/Scoc/Rab14/Slc2a8/Rab3il1/Rin2/Rab1b/Trappc3/Lman2/Mvb12b/Sec16a/Rab5b/Actr1a/Cops7a/Sec31a/Eps15/Necap2/Cog6/Scfd1/Actb/Cog8/Dnase2a/Dync1i2/Cops7b/Tmed3/Nap…
R-MMU-2132295	R-MMU-2132295	MHC class II antigen presentation	112	0.480896	1.47084	0.00672977	0.171946	0.159035	1288	tags=15%, list=8%, signal=14%	Ctsd/Ctsb/Ifi30/Ctss/Dynll1/Ctsh/Dctn5/Ctsa/Ap2a2/Ap1s2/Lag3/Canx/Ap2b1/Osbpl1a/Actr1a/Sec31a/Dync1i2
R-MMU-3371568	R-MMU-3371568	Attenuation phase	13	0.777397	1.59879	0.00761151	0.179842	0.166339	1753	tags=54%, list=11%, signal=48%	Hspa8/Dnajb1/Hspa1a/Hspa1b/Ep300/Fkbp4/Hsbp1
R-MMU-3371571	R-MMU-3371571	HSF1-dependent transactivation	22	0.689382	1.59093	0.00726103	0.179842	0.166339	1753	tags=41%, list=11%, signal=37%	Hspa8/Dnajb1/Camk2d/Hspa1a/Hspa1b/Ep300/Camk2a/Fkbp4/Hsbp1
R-MMU-2187338	R-MMU-2187338	Visual phototransduction	58	0.559173	1.55968	0.00791869	0.179842	0.166339	1219	tags=14%, list=7%, signal=13%	Apoe/Dhrs3/Ttr/Metap2/Lpl/Calm2/Calm3/Guca1a
R-MMU-1236975	R-MMU-1236975	Antigen processing-Cross presentation	80	0.517947	1.52642	0.00791314	0.179842	0.166339	1906	tags=32%, list=12%, signal=29%	H2-Q7/Mrc1/H2-T23/H2-K1/Psme2b/Psmb10/Ncf2/Fcgr1/Psmc1/H2-M2/Sec22b/Psmb7/Ncf1/Tap1/Calr/H2-Q6/Psma6/Psma7/Psmb9/Psmd7/Psme4/Psmd5/Tap2/Tapbp/B2m/Psme3
R-MMU-416476	R-MMU-416476	G alpha (q) signalling events	124	0.465165	1.44471	0.00743251	0.179842	0.166339	2819	tags=23%, list=17%, signal=19%	Prkcd/Hbegf/Abhd12/Rgs2/Trio/Mapk1/Grb2/Rgs19/Lpar6/Ffar2/Ccl6/Daglb/Gna15/Gng2/Anxa1/P2ry6/Hras/Gng10/Mgll/P2ry10/Pik3r1/Dgkd/Pik3ca/Creb1/Mapk3/Itpr2/Itpr1/Gnb4
R-MMU-2022090	R-MMU-2022090	Assembly of collagen fibrils and other multimeric structures	37	0.61614	1.56709	0.00848119	0.185134	0.171234	309	tags=8%, list=2%, signal=8%	Ctsb/Ctss/Mmp9
R-MMU-76005	R-MMU-76005	Response to elevated platelet cytosolic Ca2+	101	0.49153	1.4924	0.00851401	0.185134	0.171234	966	tags=15%, list=6%, signal=14%	Fn1/Sepp1/Psap/Lgals3bp/Igf1/Prkcb/F13a1/Tgfb1/Ecm1/Lamp2/Calm2/Pros1/Calm3/Chid1/Gtpbp2
R-MMU-399719	R-MMU-399719	Trafficking of AMPA receptors	24	0.679481	1.59588	0.00967832	0.192125	0.177699	3980	tags=58%, list=24%, signal=44%	Prkcb/Camk2d/Ap2a2/Ap2b1/Mdm2/Camk2a/Nsf/Dlg1/Prkca/Ap2m1/Camk2b/Tspan7/Ap2a1/Prkcg
R-MMU-399721	R-MMU-399721	Glutamate binding, activation of AMPA receptors and synaptic plasticity	24	0.679481	1.59588	0.00967832	0.192125	0.177699	3980	tags=58%, list=24%, signal=44%	Prkcb/Camk2d/Ap2a2/Ap2b1/Mdm2/Camk2a/Nsf/Dlg1/Prkca/Ap2m1/Camk2b/Tspan7/Ap2a1/Prkcg
R-MMU-166663	R-MMU-166663	Initial triggering of complement	13	0.766523	1.57643	0.00905721	0.192125	0.177699	2575	tags=54%, list=16%, signal=45%	C3/Cfp/C1qb/C4b/C1qa/C1qc/C1ra
R-MMU-112315	R-MMU-112315	Transmission across Chemical Synapses	149	0.448267	1.42362	0.00948182	0.192125	0.177699	3347	tags=21%, list=20%, signal=17%	Naaa/Prkcb/Hspa8/Slc1a2/Camk2d/Ap2a2/Adcy7/Ap2b1/Calm2/Calm3/Camk1/Prkaca/Gng2/Mdm2/Gnai2/Camk2a/Gng10/Nsf/Prkar1b/Ppfia4/Dlg1/Apba1/Cacnb1/Creb1/Comt/Gnb4/Stxbp1/Prkca/Aldh2/Ap2m1/Plcb1/Camk2b
R-MMU-388396	R-MMU-388396	GPCR downstream signalling	359	0.384282	1.33904	0.00977542	0.192125	0.177699	2834	tags=19%, list=17%, signal=16%	Fn1/C3/Psap/Prkcd/Cxcr4/Hbegf/Abhd12/Arhgef1/Rgs2/Trio/Prex1/Abr/Akap13/Mapk1/Grb2/Rgs19/Adcy7/Lpar6/Pik3r6/Calm2/Ffar2/Ccl6/Calm3/Gpr183/Daglb/Gpr84/C3ar1/Gna15/Prkaca/Fgd2/Cdk5/Gng2/Anxa1/Rgs14/P2ry6/Grk5/Arhgef2/P2ry12/Pde4a/Gnai2/Hras/S1pr2/Akt1/Cxcr2/Hebp1/Itsn1/Cx3cr1/Gnas/P2ry14/Gng10/Mgll/P2ry10/Gpr18/Cnr2/Prkar1b/Adora2b/Akt2/Hrh2/Pik3r1/Dgkd/Pik3ca/Creb1/Mapk3/Gpr55/Itpr2/Akt3/Itpr1/Cdc…
R-MMU-114608	R-MMU-114608	Platelet degranulation	96	0.490901	1.47217	0.0101056	0.194867	0.180235	966	tags=15%, list=6%, signal=14%	Fn1/Sepp1/Psap/Lgals3bp/Igf1/F13a1/Tgfb1/Ecm1/Lamp2/Calm2/Pros1/Calm3/Chid1/Gtpbp2
R-MMU-196849	R-MMU-196849	Metabolism of water-soluble vitamins and cofactors	100	0.485472	1.4704	0.0106454	0.198768	0.183844	3143	tags=29%, list=19%, signal=24%	Parp14/Mthfs/Acp5/Abcc1/Pdxk/Mmadhc/Tcn2/Mthfr/Pank3/Coasy/Parp9/Parp10/Ppcdc/Slc25a19/Mocs1/Pnpo/Pdzd11/Nampt/Apoa1bp/Mthfd1/Fasn/Pank4/Slc25a32/Cyb5a/Mccc1/Flad1/Mthfd1l/Gphn/Nmrk1
R-MMU-948021	R-MMU-948021	Transport to the Golgi and subsequent modification	160	0.445427	1.42697	0.0106969	0.198768	0.183844	3195	tags=37%, list=19%, signal=30%	Dynll1/Rab1a/Mgat1/B4galt1/Ctsz/Man2a2/Lman1/Lman2l/Dctn5/Sec22b/Arfgap2/Arfgap1/Ykt6/Arcn1/St3gal4/Rab1b/Trappc3/Fut8/Lman2/Sec16a/Actr1a/Sec31a/Man1c1/Cog6/Scfd1/Cog8/Dync1i2/Manea/Tmed3/Napg/Trappc9/Mcfd2/Trappc6a/Trappc1/Mgat4b/Bet1/Nsf/Actr10/St6gal1/Cog4/Arf3/Copa/Tbc1d20/Golgb1/Sec24b/Sec24c/Tmed7/Sec24a/Gbf1/Sec13/Cog5/Man1a/Dync1li1/Ppp6r3/Cog2/Ppp6r1/Fuca1/Mgat5/B4galt4
R-MMU-112316	R-MMU-112316	Neuronal System	229	0.398605	1.33169	0.0109669	0.200145	0.185117	3347	tags=17%, list=20%, signal=14%	Naaa/Prkcb/Hspa8/Slc1a2/Camk2d/Ap2a2/Adcy7/Ap2b1/Calm2/Calm3/Camk1/Prkaca/Gng2/Dlgap4/Kcnk6/Panx1/Mdm2/Il1rap/Gnai2/Kcnn4/Camk2a/Ptprs/Gng10/Nsf/Prkar1b/Ppfia4/Dlg1/Apba1/Cacnb1/Creb1/Comt/Gnb4/Stxbp1/Prkca/Aldh2/Ap2m1/Shank1/Plcb1/Camk2b
R-MMU-428157	R-MMU-428157	Sphingolipid metabolism	66	0.541751	1.55148	0.011681	0.209438	0.193713	3521	tags=38%, list=21%, signal=30%	Hexa/Psap/Acer3/Hexb/Sgpl1/Esyt1/Ctsa/Arsb/Sgms1/Ormdl2/Cerk/Smpd1/Aldh3b1/Cers5/Asah1/Ormdl3/Gba2/Neu1/Arsg/Gm2a/Cptp/Cers6/Plpp3/B4galnt1/Sgpp1
R-MMU-933542	R-MMU-933542	TRAF6 mediated NF-kB activation	13	-0.774563	-1.5762	0.0125511	0.215434	0.199258	1642	tags=54%, list=10%, signal=48%	Nfkb2/Nkiras2/Nfkbib/Rela/S100b/Hmgb1/Nfkbia
R-MMU-6806667	R-MMU-6806667	Metabolism of fat-soluble vitamins	31	0.625722	1.56454	0.0126915	0.215434	0.199258	274	tags=10%, list=2%, signal=10%	Apoe/Ttr/Lpl
R-MMU-1169410	R-MMU-1169410	Antiviral mechanism by IFN-stimulated genes	30	0.633698	1.55825	0.0128586	0.215434	0.199258	1412	tags=33%, list=9%, signal=31%	Usp18/Ddx58/Ube2l6/Uba7/Abce1/Ppm1b/Eif2ak2/Arih1/Irf3/Eif4a2
R-MMU-204005	R-MMU-204005	COPII-mediated vesicle transport	66	0.536365	1.53605	0.0128088	0.215434	0.199258	3683	tags=47%, list=22%, signal=37%	Rab1a/Ctsz/Lman1/Lman2l/Sec22b/Ykt6/Rab1b/Trappc3/Lman2/Sec16a/Sec31a/Scfd1/Napg/Trappc9/Mcfd2/Trappc6a/Trappc1/Bet1/Nsf/Tbc1d20/Sec24b/Sec24c/Sec24a/Sec13/Ppp6r3/Ppp6r1/Tfg/0610009B22Rik/Trappc2/Sec22a/Ppp6c
R-MMU-2024101	R-MMU-2024101	CS/DS degradation	12	0.778648	1.56369	0.0131579	0.216893	0.200608	1032	tags=33%, list=6%, signal=31%	Hexa/Hexb/Arsb/Ids
R-MMU-190861	R-MMU-190861	Gap junction assembly	22	-0.684769	-1.54803	0.0138136	0.224087	0.207262	2775	tags=45%, list=17%, signal=38%	Gjb4/Gjb5/Gjb2/Tuba1b/Tuba1a/Tubb4b/Tuba4a/Tubb2a/Tubb6/Tuba1c
R-MMU-190840	R-MMU-190840	Microtubule-dependent trafficking of connexons from Golgi to the plasma membrane	12	-0.773915	-1.55888	0.0147551	0.234826	0.217194	2775	tags=58%, list=17%, signal=49%	Tuba1b/Tuba1a/Tubb4b/Tuba4a/Tubb2a/Tubb6/Tuba1c
R-MMU-1638074	R-MMU-1638074	Keratan sulfate/keratin metabolism	30	0.627886	1.54396	0.0149351	0.234826	0.217194	1413	tags=23%, list=9%, signal=21%	Hexa/Gns/B4galt1/Hexb/St3gal4/B3gnt7/St3gal2
R-MMU-76002	R-MMU-76002	Platelet activation, signaling and aggregation	216	0.401986	1.33779	0.01555	0.240789	0.22271	1963	tags=18%, list=12%, signal=16%	Fn1/Sepp1/Psap/Ptpn6/Lgals3bp/Prkcd/Igf1/Prkcb/F13a1/Tgfb1/Abhd12/Ecm1/Plcg2/Rasgrp1/Mapk1/Grb2/Lamp2/Pik3r6/Calm2/Pros1/Calm3/Chid1/Daglb/Gtpbp2/Gna15/Gng2/Raf1/Ptpn1/P2ry12/Stxbp3/Gnai2/Akt1/Brpf3/Gng10/Mgll/Mapk14/Lat/Vegfb
R-MMU-157858	R-MMU-157858	Gap junction trafficking and regulation	32	-0.647616	-1.61465	0.0168912	0.255515	0.23633	2885	tags=44%, list=18%, signal=36%	Cltc/Tuba1b/Src/Dnm2/Tuba1a/Tubb4b/Dab2/Tuba4a/Tubb2a/Tjp1/Cltb/Actg1/Tubb6/Tuba1c
R-MMU-1630316	R-MMU-1630316	Glycosaminoglycan metabolism	102	0.468476	1.42564	0.017001	0.255515	0.23633	2432	tags=22%, list=15%, signal=18%	Hexa/Gns/B4galt1/Hexb/Ndst1/Ext1/Hs3st3b1/Gusb/B3gat3/St3gal4/Arsb/Ids/B3gnt7/Ndst2/Chpf2/St3gal2/Cd44/Hpse/Slc26a2/Sgsh/Slc35d2/Galns
R-MMU-9013148	R-MMU-9013148	CDC42 GTPase cycle	80	0.499872	1.47316	0.0173624	0.257165	0.237855	2196	tags=26%, list=13%, signal=23%	Trio/Prex1/Abr/Arhgap17/Hmha1/Arhgap30/Dock11/Arhgap24/Gmip/Stard8/Arap1/Ykt6/Fgd2/Arhgap39/Arhgap10/Itsn1/Fam13b/Arhgap9/Arhgap31/Ophn1/Arhgap26
R-MMU-1169408	R-MMU-1169408	ISG15 antiviral mechanism	26	0.643057	1.5357	0.0183031	0.259803	0.240296	1412	tags=35%, list=9%, signal=32%	Usp18/Ddx58/Ube2l6/Uba7/Ppm1b/Eif2ak2/Arih1/Irf3/Eif4a2
R-MMU-983189	R-MMU-983189	Kinesins	46	-0.566837	-1.51048	0.0182143	0.259803	0.240296	4007	tags=41%, list=24%, signal=31%	Kifc1/Kif22/Kif21b/Kif11/Kifap3/Kif3a/Tuba1b/Cenpe/Tuba1a/Tubb4b/Tuba4a/Tubb2a/Klc4/Kif13b/Kif1b/Kif1c/Kif5b/Tubb6/Tuba1c
R-MMU-5633007	R-MMU-5633007	Regulation of TP53 Activity	138	0.429677	1.35242	0.017946	0.259803	0.240296	3178	tags=34%, list=19%, signal=28%	Daxx/Taf11/Mta2/Zfp385a/Taf10/Ccng1/Csnk2a1/Tmem55b/Trp53/Hdac2/Ttc5/Pip4k2a/Mre11a/Atm/Cdk5/Ehmt2/Wrn/Ep300/Mdm2/Smyd2/Prmt5/Akt1/Taf13/Brpf3/Pip4k2c/Mapk14/Brd7/Prkag2/Chek2/Dna2/Rpa1/Akt2/Rbbp8/Banp/Meaf6/Chd3/Pip4k2b/Gatad2a/Ppp1r13b/Akt3/Pml/Prkaa1/Nuak1/Supt16/Ing2/Rfc2/Ehmt1
R-MMU-975634	R-MMU-975634	Retinoid metabolism and transport	27	0.642101	1.54262	0.0188196	0.259914	0.240399	274	tags=11%, list=2%, signal=11%	Apoe/Ttr/Lpl
R-MMU-71387	R-MMU-71387	Metabolism of carbohydrates	233	0.382444	1.27992	0.0186141	0.259914	0.240399	2694	tags=23%, list=16%, signal=20%	Hexa/Gns/Man2b1/Manba/Gnpda1/B4galt1/Hexb/Prps1/Ndst1/Ext1/Man2b2/Hs3st3b1/Man2c1/Gusb/Calm2/B3gat3/Pfkp/Calm3/St3gal4/Akr1b3/Arsb/Slc25a12/Pfkl/Slc37a2/Pygl/Ids/B3gnt7/St6galnac6/Adpgk/Ndst2/Sord/Chpf2/St3gal2/Nup210/Cd44/Hpse/Rbks/Phkb/Slc26a2/Gaa/Ndc1/Nup35/Sgsh/Akr1a1/Pgm2l1/Slc37a4/Slc35d2/Tkt/Galns/Nupl2/Gnpda2/Sec13/Dera/Rpia
R-MMU-8874081	R-MMU-8874081	MET activates PTK2 signaling	18	0.702381	1.54673	0.0208136	0.265397	0.24547	6	tags=6%, list=0%, signal=6%	Fn1
R-MMU-74752	R-MMU-74752	Signaling by Insulin receptor	55	0.541149	1.50042	0.0214416	0.265397	0.24547	1332	tags=25%, list=8%, signal=23%	Atp6v0b/Atp6v1b2/Atp6v0d2/Atp6v1d/Mapk1/Grb2/Tcirg1/Atp6v0a1/Atp6ap1/Pik3r4/Atp6v1c1/Atp6v0d1/Atp6v0a2/Flt3l
R-MMU-3000178	R-MMU-3000178	ECM proteoglycans	35	0.588203	1.48814	0.0222435	0.265397	0.24547	659	tags=6%, list=4%, signal=5%	Fn1/Itgax
R-MMU-8964043	R-MMU-8964043	Plasma lipoprotein clearance	29	0.606536	1.47122	0.0226825	0.265397	0.24547	1735	tags=34%, list=11%, signal=31%	Apoe/Soat1/Nr1h3/Npc1/Ap2a2/Ap2b1/Nceh1/Scarb1/Npc2/Ldlr
R-MMU-9639288	R-MMU-9639288	Amino acids regulate mTORC1	49	0.536024	1.45476	0.0213959	0.265397	0.24547	2040	tags=29%, list=12%, signal=25%	Atp6v0b/Atp6v1b2/Atp6v0d2/Lamtor4/Atp6v1d/Tcirg1/Sesn1/Atp6v1c1/Lamtor2/Atp6v0d1/Rragc/Lamtor5/Gatsl2/Wdr24
R-MMU-9711097	R-MMU-9711097	Cellular response to starvation	49	0.536024	1.45476	0.0213959	0.265397	0.24547	2040	tags=29%, list=12%, signal=25%	Atp6v0b/Atp6v1b2/Atp6v0d2/Lamtor4/Atp6v1d/Tcirg1/Sesn1/Atp6v1c1/Lamtor2/Atp6v0d1/Rragc/Lamtor5/Gatsl2/Wdr24
R-MMU-182971	R-MMU-182971	EGFR downregulation	28	0.600585	1.44984	0.0225199	0.265397	0.24547	1179	tags=21%, list=7%, signal=20%	Hbegf/Sh3gl1/Cbl/Grb2/Sh3kbp1/Eps15
R-MMU-186797	R-MMU-186797	Signaling by PDGF	46	0.537684	1.44319	0.0214416	0.265397	0.24547	534	tags=4%, list=3%, signal=4%	Spp1/Grb2
R-MMU-2672351	R-MMU-2672351	Stimuli-sensing channels	63	0.508102	1.44214	0.021488	0.265397	0.24547	1189	tags=16%, list=7%, signal=15%	Ostm1/Trpv2/Wwp1/Sgk3/Clcn5/Scnn1a/Calm2/Calm3/Ttyh3/Raf1
R-MMU-112314	R-MMU-112314	Neurotransmitter receptors and postsynaptic signal transmission	94	0.477435	1.43034	0.0228522	0.265397	0.24547	3347	tags=24%, list=20%, signal=20%	Prkcb/Camk2d/Ap2a2/Adcy7/Ap2b1/Calm2/Calm3/Camk1/Prkaca/Gng2/Mdm2/Gnai2/Camk2a/Gng10/Nsf/Prkar1b/Dlg1/Creb1/Gnb4/Prkca/Ap2m1/Plcb1/Camk2b
R-MMU-446193	R-MMU-446193	Biosynthesis of the N-glycan precursor (dolichol lipid-linked oligosaccharide, LLO) and transfer to a nascent protein	68	0.48579	1.39822	0.0227025	0.265397	0.24547	3476	tags=43%, list=21%, signal=34%	Nus1/Dpm3/Ctsa/Fuom/Nagk/St3gal4/St6galnac6/Dpm1/St3gal2/Amdhd2/Alg8/Renbp/Gne/St6gal1/Fpgt/St6galnac4/Gfpt1/Uap1/Nudt14/St8sia1/Dolpp1/Neu1/Alg3/Srd5a3/Gmds/Dhdds/Mpi/Alg6/Slc35a1
R-MMU-9007101	R-MMU-9007101	Rab regulation of trafficking	110	0.444297	1.35312	0.0226836	0.265397	0.24547	3205	tags=38%, list=20%, signal=31%	Gapvd1/Rab1a/Rab5c/Ccz1/Dennd4b/Dennd1a/Rab18/Rab8a/Dennd6a/Rab14/Rab3il1/Rin2/Rab1b/Trappc3/Rab5b/Dennd5a/Trappc9/Dennd4c/Trappc13/Akt1/Trappc6a/Trappc1/Gdi1/Tbc1d14/Tbc1d24/Rab21/Ywhae/Rab9/Rab27a/Tbc1d17/Gabarap/Akt2/Rin3/Rinl/Tbc1d7/Akt3/Hps1/Sbf1/Tbc1d13/Chml/Dennd2d/Tbc1d10b
R-MMU-9006931	R-MMU-9006931	Signaling by Nuclear Receptors	189	0.397628	1.29631	0.0224412	0.265397	0.24547	2819	tags=26%, list=17%, signal=22%	Dhrs3/Usf2/Hbegf/Usf1/Nr1h3/Mmp9/Mapk1/Polr2l/Cdk9/Tbl1xr1/Calm2/Calm3/Rara/Gng2/Sp1/Ppard/Med1/Ep300/Pdhb/Ppid/Tbl1x/Gnai2/Hras/Carm1/Polr2f/Fkbp4/Akt1/Polr2a/Zdhhc21/Foxo3/Gng10/Prmt1/Rarg/Polr2k/Gtf2f2/Xpo1/Akt2/Rxra/Pik3r1/Esr1/Pik3ca/Creb1/Rxrb/Mapk3/Rdh14/Rdh11/Pdk1/Akt3/Gnb4
R-MMU-109582	R-MMU-109582	Hemostasis	437	0.345299	1.22343	0.022479	0.265397	0.24547	2158	tags=16%, list=13%, signal=15%	Fn1/Sepp1/Psap/Ptpn6/Lgals3bp/Prkcd/Igf1/Prkcb/F7/F13a1/Tgfb1/Abhd12/Jmjd1c/Ecm1/Mertk/Sirpa/Amica1/Cd48/Sell/Plcg2/Rasgrp1/Anxa2/Mapk1/Dock11/Grb2/Cd84/Lamp2/F10/Thbd/Itgax/Pik3r6/Calm2/Phf21a/Hdac2/Pros1/Calm3/Chid1/Daglb/Gtpbp2/Fgr/Gna15/Prkaca/Gng2/F11r/Ak3/Raf1/Jak2/Itpk1/Ptpn1/P2ry12/Dock2/Stxbp3/Gnai2/Sh2b3/Kif5a/Hras/Cd44/Akt1/P2rx7/Gnas/Brpf3/Mafg/Gng10/Mgll/Mapk14/Lat/Vegfb/P2rx5/Prcp/S…
R-MMU-3000171	R-MMU-3000171	Non-integrin membrane-ECM interactions	30	0.60869	1.49676	0.0235969	0.270967	0.250621	124	tags=7%, list=1%, signal=7%	Fn1/Tgfb1
R-MMU-9013405	R-MMU-9013405	RHOD GTPase cycle	46	0.531804	1.42741	0.0243435	0.276434	0.255678	2423	tags=28%, list=15%, signal=24%	Plxna1/Rbm39/Lman1/Tor1aip1/Esyt1/Arhgap17/Pgrmc2/Diaph2/Arhgap39/Whamm/Diaph1/Arhgap26/Pik3r1
R-MMU-190872	R-MMU-190872	Transport of connexons to the plasma membrane	13	-0.739219	-1.50428	0.0249346	0.280034	0.259008	2775	tags=54%, list=17%, signal=45%	Tuba1b/Tuba1a/Tubb4b/Tuba4a/Tubb2a/Tubb6/Tuba1c
R-MMU-190828	R-MMU-190828	Gap junction trafficking	30	-0.623824	-1.53363	0.0258184	0.283725	0.262421	2885	tags=40%, list=18%, signal=33%	Cltc/Tuba1b/Dnm2/Tuba1a/Tubb4b/Dab2/Tuba4a/Tubb2a/Cltb/Actg1/Tubb6/Tuba1c
R-MMU-9013423	R-MMU-9013423	RAC3 GTPase cycle	79	0.489949	1.44409	0.0257441	0.283725	0.262421	2950	tags=33%, list=18%, signal=27%	Ncf2/Rbm39/Trio/Taok3/Lman1/Prex1/Abr/Esyt1/Arhgap17/Ocrl/Arhgap15/Ncf1/Ykt6/Git2/Git1/Pgrmc2/Arhgap39/Abi2/Swap70/Ophn1/Arhgap26/Pik3r1/Cyba/Cdc42/Lamtor1/Vav2
R-MMU-983695	R-MMU-983695	Antigen activates B Cell Receptor (BCR) leading to generation of second messengers	23	0.642147	1.49009	0.0263921	0.286012	0.264537	641	tags=26%, list=4%, signal=25%	Ptpn6/Pik3cd/Blnk/Plcg2/Grb2/Sh3kbp1
R-MMU-1483255	R-MMU-1483255	PI Metabolism	72	0.487221	1.42089	0.0266579	0.286012	0.264537	2591	tags=35%, list=16%, signal=29%	Pik3cd/Plekha2/Ocrl/Pik3r6/Tmem55b/Mtmr1/Sacm1l/Pip4k2a/Rab14/Pik3r4/Mtmr4/Pi4ka/Vac14/Pip4k2c/Pi4kb/Inpp5k/Inppl1/Arf3/Synj2/Pik3r1/Inpp5d/Pip4k2b/Pik3ca/Mtmr2/Tnfaip8l1
R-MMU-1483257	R-MMU-1483257	Phospholipid metabolism	171	0.412573	1.3292	0.0268661	0.286012	0.264537	3456	tags=32%, list=21%, signal=25%	Pla2g15/Pik3cd/Ddhd1/Plekha2/Ocrl/Taz/Csnk2a1/Pik3r6/Tmem55b/Mtmr1/Sacm1l/Pip4k2a/Rab14/Cdipt/Pik3r4/Agpat1/Pcyt2/Agk/Hadha/Slc44a2/Gpd1l/Ptdss1/Mtmr4/Pi4ka/Vac14/Cpne3/Hadhb/Pip4k2c/Pi4kb/Mgll/Inpp5k/Inppl1/Pla2g2d/Arf3/Synj2/Pik3r1/Lpgat1/Inpp5d/Pip4k2b/Pik3ca/Mtmr2/Tnfaip8l1/Ptdss2/Ddhd2/Sbf1/Acp6/Cept1/Lpcat1/Mboat7/Lclat1/Lpcat3/Pik3c3/Inpp5f/Chpt1
R-MMU-9013408	R-MMU-9013408	RHOG GTPase cycle	65	0.49277	1.41418	0.0273906	0.28859	0.266921	2950	tags=34%, list=18%, signal=28%	Hspe1/Rbm39/Trio/Lman1/Prex1/Esyt1/Map3k11/Elmo2/Ykt6/Ndufa5/Pgrmc2/Dock2/Iqgap2/Arhgap39/Itsn1/Ophn1/Dock4/Pik3r1/Ndufs3/Cdc42/Lamtor1/Vav2
R-MMU-8876198	R-MMU-8876198	RAB GEFs exchange GTP for GDP on RABs	86	0.482461	1.44011	0.0305421	0.30949	0.286252	2846	tags=38%, list=17%, signal=32%	Gapvd1/Rab1a/Rab5c/Ccz1/Dennd4b/Dennd1a/Rab18/Rab8a/Dennd6a/Rab14/Rab3il1/Rin2/Rab1b/Trappc3/Rab5b/Dennd5a/Trappc9/Dennd4c/Trappc13/Akt1/Trappc6a/Trappc1/Gdi1/Rab21/Ywhae/Rab9/Rab27a/Akt2/Rin3/Rinl/Akt3/Hps1/Sbf1
R-MMU-198933	R-MMU-198933	Immunoregulatory interactions between a Lymphoid and a non-Lymphoid cell	77	0.490783	1.43852	0.0304093	0.30949	0.286252	1802	tags=25%, list=11%, signal=22%	C3/H2-Q7/Trem2/H2-T23/H2-K1/Slamf7/Amica1/Sell/H2-M2/Treml2/Slamf6/H2-Q6/Cd300lb/Klrk1/Icam1/Cd33/Siglec1/Cd22/B2m
R-MMU-5389840	R-MMU-5389840	Mitochondrial translation elongation	82	0.468265	1.38432	0.0298888	0.30949	0.286252	3034	tags=40%, list=18%, signal=33%	Mrpl33/Mrps21/Mrps12/Mrpl55/Dap3/Mrpl19/Mrps15/Mrps35/Chchd1/Mrps30/Mrps36/Mrps24/Mrpl46/Mrpl16/Aurkaip1/Mrps14/Mrpl48/Mrpl36/Mrpl27/Mrpl47/Mrpl15/Mrps25/Ptcd3/Mrpl17/Mrpl18/Mrpl44/Mrpl1/Mrpl57/Mrps23/Mrpl51/Mrps5/Mrps33/Mrpl28
R-MMU-8978868	R-MMU-8978868	Fatty acid metabolism	136	0.426584	1.34529	0.0305856	0.30949	0.286252	2880	tags=26%, list=18%, signal=21%	Hacd4/Cyp4f18/Tbxas1/Abcc1/Elovl1/Alox5ap/Ptgs1/Acox1/Hpgds/Acadm/Ltc4s/Cpt2/Acadvl/Ppard/Hadha/Ggt5/Acot13/Hadhb/Acot8/Nudt19/Morc2a/Hacd3/Prkag2/Ppt1/Phyh/Crot/Mcee/Ppt2/Lta4h/Rxra/Mecr/Cbr1/Fasn/Eci1/Mid1ip1
R-MMU-5419276	R-MMU-5419276	Mitochondrial translation termination	84	0.467147	1.39191	0.0315047	0.315665	0.291963	3034	tags=40%, list=18%, signal=33%	Mrpl33/Mrps21/Mrps12/Mrpl55/Dap3/Mrpl19/Mrps15/Mrps35/Chchd1/Mrps30/Mrps36/Mrps24/Mrpl46/Mrpl16/Aurkaip1/Mrps14/Mrpl48/Mrpl36/Mrpl27/Mrpl47/Mrpl15/Mrps25/Ptcd3/Mrpl17/Mrpl18/Mrpl44/Gfm2/Mrpl1/Mrpl57/Mrps23/Mrpl51/Mrps5/Mrps33/Mrpl28
R-MMU-1855204	R-MMU-1855204	Synthesis of IP3 and IP4 in the cytosol	25	0.638361	1.50627	0.0322402	0.319898	0.295878	2468	tags=40%, list=15%, signal=34%	Pld4/Itpkb/Plcg2/Ocrl/Calm2/Calm3/Itpk1/Inppl1/Inpp5b/Inpp5d
R-MMU-8964038	R-MMU-8964038	LDL clearance	15	0.714054	1.51654	0.0333068	0.321288	0.297164	2434	tags=53%, list=15%, signal=45%	Soat1/Npc1/Ap2a2/Ap2b1/Nceh1/Npc2/Ldlr/Lipa
R-MMU-163125	R-MMU-163125	Post-translational modification: synthesis of GPI-anchored proteins	57	0.518052	1.43967	0.0333739	0.321288	0.297164	2383	tags=21%, list=15%, signal=18%	Plet1/Ly6e/Dpm3/Pigs/Pigq/Pigk/Dpm1/Cd52/Pigm/Thy1/Gpaa1/Pigw
R-MMU-5368287	R-MMU-5368287	Mitochondrial translation	85	0.466684	1.39739	0.0333746	0.321288	0.297164	3034	tags=40%, list=18%, signal=33%	Mrpl33/Mrps21/Mrps12/Mrpl55/Dap3/Mrpl19/Mrps15/Mrps35/Chchd1/Mrps30/Mrps36/Mrps24/Mrpl46/Mrpl16/Aurkaip1/Mrps14/Mrpl48/Mrpl36/Mrpl27/Mrpl47/Mrpl15/Mrps25/Ptcd3/Mrpl17/Mrpl18/Mrpl44/Gfm2/Mrpl1/Mrpl57/Mrps23/Mrpl51/Mrps5/Mrps33/Mrpl28
R-MMU-1280215	R-MMU-1280215	Cytokine Signaling in Immune system	360	0.349553	1.21694	0.0338354	0.321288	0.297164	1743	tags=20%, list=11%, signal=18%	Usp18/Ptpn6/Prkcd/Pik3cd/Psme2b/Psmb10/Ddx58/Sla/Ube2l6/Nlrc5/Ifngr2/Psmc1/Stx3/Tnfsf12/Irf9/Gsdmd/Mapk1/Uba7/Abce1/Psmb7/Cbl/Grb2/Socs2/Mapkapk3/Csf1/Camk2d/Txlna/Ppm1b/Map3k7/Tec/Il6ra/Birc2/Irak4/Tnfrsf11a/Tbk1/Canx/Ube2d1/Tnfrsf1b/Dusp7/Eif2ak2/Psma6/Psma7/Il6st/Prkaca/Tnfrsf18/Psmb9/Hsp90b1/Jak2/Arih1/Psmd7/Casp1/Irf3/Flt3l/Ptpn1/Jak3/Irak1/Eif4a2/Il11ra1/Il1rap/Il27/Rbx1/Psme4/Psmd5/Sh2b3/H…
R-MMU-2262752	R-MMU-2262752	Cellular responses to stress	413	0.341122	1.20952	0.0339521	0.321288	0.297164	2473	tags=24%, list=15%, signal=21%	Hspa8/Hspa5/Dynll1/Hsph1/Atp6v0b/Atp6v1b2/Dnaja1/Psme2b/Psmb10/Ncf2/Atp6v0d2/Dnajb1/Vcp/Abcc1/Anapc5/Psmc1/Dctn5/Lamtor4/Atp6v1d/H13/Mapk1/Psmb7/Mapkapk3/Camk2d/Ncf1/Blvra/Keap1/Tcirg1/Trp53/Ube2d1/Tbl1xr1/Ccs/Hspa1a/Cdk4/Mre11a/Sesn1/Atm/Gpx3/Psma6/Ern1/Hmga1-rs1/Psma7/Actr1a/Sco2/Atp6v1c1/Psmb9/Lamtor2/Eif2ak3/Atp6v0d1/Ehmt2/Lrpprc/Anapc1/Psmd7/Dync1i2/Stip1/Med1/Hspa1b/Ep300/Mdm2/Mbtps2/Bach1/…
R-MMU-194138	R-MMU-194138	Signaling by VEGF	98	0.451851	1.36044	0.0343366	0.321945	0.297772	2800	tags=32%, list=17%, signal=26%	Nrp1/Axl/Prkcd/Prkcb/Flt1/Ncf2/Elmo1/Nrp2/Mapkapk3/Elmo2/Ncf1/Calm2/Calm3/Prkaca/Ctnna1/Actb/Hras/Akt1/Abi2/Ctnnb1/Mapk14/Vegfb/Rasa1/Akt2/Pik3r1/Pik3ca/Kdr/Cyba/Fyn/Akt3/Cdc42
R-MMU-912526	R-MMU-912526	Interleukin receptor SHC signaling	20	0.662459	1.48909	0.0351744	0.325903	0.301433	2726	tags=55%, list=17%, signal=46%	Ptpn6/Pik3cd/Grb2/Jak2/Jak3/Inppl1/Il2rg/Pik3r1/Inpp5d/Pik3ca/Csf2rb
R-MMU-418594	R-MMU-418594	G alpha (i) signalling events	177	0.40298	1.30425	0.0353965	0.325903	0.301433	2151	tags=17%, list=13%, signal=15%	C3/Psap/Prkcd/Cxcr4/Mapk1/Rgs19/Adcy7/Calm2/Ccl6/Calm3/Gpr183/C3ar1/Gna15/Prkaca/Cdk5/Gng2/Anxa1/Rgs14/P2ry12/Pde4a/Gnai2/S1pr2/Cxcr2/Hebp1/Cx3cr1/P2ry14/Gng10/Gpr18/Cnr2/Prkar1b
R-MMU-1679131	R-MMU-1679131	Trafficking and processing of endosomal TLR	11	0.775099	1.51689	0.0359726	0.32825	0.303603	1204	tags=36%, list=7%, signal=34%	Ctsb/Ctss/Unc93b1/Hsp90b1
R-MMU-2029485	R-MMU-2029485	Role of phospholipids in phagocytosis	19	0.66592	1.47672	0.0363998	0.329209	0.30449	411	tags=26%, list=3%, signal=26%	Prkcd/Pld3/Pld4/Fcgr1/Plcg2
R-MMU-399955	R-MMU-399955	SEMA3A-Plexin repulsion signaling by inhibiting Integrin adhesion	10	0.770008	1.47893	0.0373589	0.332586	0.307614	106	tags=20%, list=1%, signal=20%	Nrp1/Plxna1
R-MMU-202733	R-MMU-202733	Cell surface interactions at the vascular wall	79	0.478174	1.40938	0.0374241	0.332586	0.307614	772	tags=16%, list=5%, signal=16%	Fn1/Ptpn6/Tgfb1/Mertk/Sirpa/Amica1/Cd48/Sell/Grb2/Cd84/Thbd/Itgax/Pros1
R-MMU-8848021	R-MMU-8848021	Signaling by PTK6	43	0.537352	1.42473	0.0381575	0.333307	0.308281	1693	tags=28%, list=10%, signal=25%	Gpnmb/Hbegf/Ccnd1/Elmo1/Cbl/Elmo2/Arap1/Lrrk2/Cdk4/Ptpn1/Hras/Akt1
R-MMU-9006927	R-MMU-9006927	Signaling by Non-Receptor Tyrosine Kinases	43	0.537352	1.42473	0.0381575	0.333307	0.308281	1693	tags=28%, list=10%, signal=25%	Gpnmb/Hbegf/Ccnd1/Elmo1/Cbl/Elmo2/Arap1/Lrrk2/Cdk4/Ptpn1/Hras/Akt1
R-MMU-9013149	R-MMU-9013149	RAC1 GTPase cycle	156	0.411384	1.3112	0.0405062	0.350825	0.324483	2965	tags=26%, list=18%, signal=22%	Ncf2/Rbm39/Pkn1/Trio/Taok3/Prex1/Abr/Esyt1/Arhgap17/Arhgap15/Hmha1/Arhgap30/Dock11/Arhgap24/Gmip/Ncf1/Arap1/Ykt6/Git2/Sh3bp1/Git1/Dock2/Iqgap2/Arhgap39/Arhgap10/Abi2/Swap70/Fam13b/Arhgap9/Arhgap31/Ophn1/Dock4/Arhgap26/Pik3r1/Pik3ca/Cyba/Cdc42/Lamtor1/Arhgef10/Vav2/Iqgap3
R-MMU-382556	R-MMU-382556	ABC-family proteins mediated transport	90	0.453378	1.35808	0.0411233	0.353177	0.326658	2106	tags=28%, list=13%, signal=24%	Abcg1/Psme2b/Psmb10/Vcp/Abcc1/Abca7/Psmc1/Abcf1/Psmb7/Os9/Sel1l/Psma6/Psma7/Abca3/Psmb9/Pex3/Psmd7/Abcd3/Psme4/Psmd5/Abcd2/Derl2/Psme3/Abcc3/Eif2s2
R-MMU-9013409	R-MMU-9013409	RHOJ GTPase cycle	14	0.712107	1.47715	0.042285	0.359693	0.332686	2423	tags=43%, list=15%, signal=37%	Trio/Prex1/Ocrl/Ophn1/Arhgap26/Pik3r1
R-MMU-8953897	R-MMU-8953897	Cellular responses to stimuli	416	0.338717	1.20148	0.042586	0.359693	0.332686	2473	tags=25%, list=15%, signal=21%	Hspa8/Hspa5/Dynll1/Hsph1/Atp6v0b/Atp6v1b2/Dnaja1/Psme2b/Psmb10/Ncf2/Atp6v0d2/Dnajb1/Vcp/Abcc1/Anapc5/Psmc1/Dctn5/Lamtor4/Atp6v1d/H13/Mapk1/Psmb7/Mapkapk3/Camk2d/Ncf1/Blvra/Keap1/Tcirg1/Trp53/Mt3/Ube2d1/Tbl1xr1/Ccs/Hspa1a/Cdk4/Mre11a/Sesn1/Atm/Gpx3/Psma6/Ern1/Hmga1-rs1/Psma7/Actr1a/Sco2/Atp6v1c1/Psmb9/Lamtor2/Eif2ak3/Atp6v0d1/Ehmt2/Lrpprc/Anapc1/Psmd7/Dync1i2/Stip1/Med1/Hspa1b/Ep300/Mdm2/Mbtps2/Ba…
R-MMU-2142845	R-MMU-2142845	Hyaluronan metabolism	16	0.678973	1.44614	0.04667	0.390957	0.361602	1652	tags=25%, list=10%, signal=23%	Hexa/Hexb/Gusb/Cd44
R-MMU-983705	R-MMU-983705	Signaling by the B Cell Receptor (BCR)	97	0.44781	1.3483	0.0483375	0.401634	0.371477	1664	tags=27%, list=10%, signal=24%	Ptpn6/Pik3cd/Prkcb/Ppp3ca/Psme2b/Psmb10/Blnk/Psmc1/Plcg2/Rasgrp1/Psmb7/Grb2/Sh3kbp1/Calm2/Nfatc2/Calm3/Psma6/Psma7/Card11/Psmb9/Psmd7/Ppp3cb/Psme4/Psmd5/Hras/Cd22
R-MMU-2022377	R-MMU-2022377	Metabolism of Angiotensinogen to Angiotensins	11	0.76043	1.48818	0.0488856	0.402912	0.372659	298	tags=18%, list=2%, signal=18%	Ctsd/Ctsz
R-MMU-416993	R-MMU-416993	Trafficking of GluR2-containing AMPA receptors	14	0.708109	1.46886	0.0520833	0.425833	0.39386	3980	tags=64%, list=24%, signal=49%	Prkcb/Ap2a2/Ap2b1/Nsf/Prkca/Ap2m1/Tspan7/Ap2a1/Prkcg
R-MMU-199977	R-MMU-199977	ER to Golgi Anterograde Transport	135	0.414775	1.30955	0.0533712	0.4329	0.400395	2708	tags=31%, list=17%, signal=26%	Dynll1/Rab1a/Ctsz/Lman1/Lman2l/Dctn5/Sec22b/Arfgap2/Arfgap1/Ykt6/Arcn1/Rab1b/Trappc3/Lman2/Sec16a/Actr1a/Sec31a/Cog6/Scfd1/Cog8/Dync1i2/Tmed3/Napg/Trappc9/Mcfd2/Trappc6a/Trappc1/Bet1/Nsf/Actr10/Cog4/Arf3/Copa/Tbc1d20/Golgb1/Sec24b/Sec24c/Tmed7/Sec24a/Gbf1/Sec13/Cog5
R-MMU-446219	R-MMU-446219	Synthesis of substrates in N-glycan biosythesis	58	0.501675	1.3993	0.0548246	0.441187	0.40806	3267	tags=43%, list=20%, signal=35%	Nus1/Dpm3/Ctsa/Fuom/Nagk/St3gal4/St6galnac6/Dpm1/St3gal2/Amdhd2/Renbp/Gne/St6gal1/Fpgt/St6galnac4/Gfpt1/Uap1/Nudt14/St8sia1/Dolpp1/Neu1/Srd5a3/Gmds/Dhdds/Mpi
R-MMU-1236977	R-MMU-1236977	Endosomal/Vacuolar pathway	15	0.688195	1.46162	0.0557183	0.441427	0.408283	1802	tags=40%, list=11%, signal=36%	H2-Q7/H2-T23/H2-K1/H2-M2/H2-Q6/B2m
R-MMU-6781823	R-MMU-6781823	Formation of TC-NER Pre-Incision Complex	50	0.509201	1.39545	0.0555556	0.441427	0.408283	3529	tags=52%, list=22%, signal=41%	Prpf19/Polr2l/Aqr/Cops7a/Cops7b/Ep300/Rbx1/Cops3/Polr2f/Cdk7/Polr2a/Ccnh/Polr2k/Gtf2h2/Xab2/Ppie/Ercc2/Cops8/Ercc8/Gtf2h1/Ercc3/Cops4/Cops6/Polr2d/Uvssa/Polr2e
R-MMU-417957	R-MMU-417957	P2Y receptors	10	0.747954	1.43657	0.0585859	0.453962	0.419876	1971	tags=50%, list=12%, signal=44%	Lpar6/P2ry6/P2ry12/P2ry14/P2ry10
R-MMU-3371556	R-MMU-3371556	Cellular response to heat stress	77	0.456053	1.33672	0.0586957	0.453962	0.419876	3835	tags=44%, list=23%, signal=34%	Hspa8/Hspa5/Hsph1/Dnajb1/Vcp/Mapk1/Camk2d/Hspa1a/Hspa1b/Ep300/Nup210/Camk2a/Fkbp4/Hsbp1/Sirt1/Ywhae/Bag4/Ndc1/Rpa1/Nup35/Nupl2/Mapk3/Sec13/Nup107/Bag5/Nup88/Cryab/Camk2b/Hdac6/Nup188/Bag2/Hsf1/Hspa1l/Hsp90ab1
R-MMU-9013404	R-MMU-9013404	RAC2 GTPase cycle	79	0.450624	1.32818	0.0584416	0.453962	0.419876	2950	tags=33%, list=18%, signal=27%	Ncf2/Rbm39/Trio/Taok3/Lman1/Prex1/Abr/Esyt1/Arhgap17/Ncf1/Git2/Git1/Pgrmc2/Dock2/Arhgap39/Abi2/Swap70/Ophn1/Dock4/Arhgap26/Pik3r1/Pik3ca/Cyba/Cdc42/Lamtor1/Vav2
R-MMU-8856828	R-MMU-8856828	Clathrin-mediated endocytosis	119	0.420988	1.29334	0.0590772	0.453962	0.419876	2719	tags=30%, list=17%, signal=25%	Hspa8/Gapvd1/Hbegf/Rab5c/Ocrl/Sh3gl1/Cbl/Grb2/Necap1/Scarb2/Fcho1/Ap2a2/Sh3kbp1/Ap2b1/Arfgap1/Slc2a8/Rab5b/Cops7a/Eps15/Necap2/Actb/Cops7b/Cops3/Arpc1a/Ubqln1/Ldlr/Itsn1/Synj2/Cd3g/Hip1/Agfg1/Actr2/Snx9/Tor1b/Cops8/Aak1
R-MMU-2168880	R-MMU-2168880	Scavenging of heme from plasma	15	-0.688348	-1.45232	0.0597303	0.455555	0.421349	1838	tags=33%, list=11%, signal=30%	Lrp1/Jchain/Alb/Hp/Apol7c
R-MMU-3000170	R-MMU-3000170	Syndecan interactions	16	0.670671	1.42846	0.0625	0.473148	0.437622	124	tags=12%, list=1%, signal=12%	Fn1/Tgfb1
R-MMU-8953854	R-MMU-8953854	Metabolism of RNA	455	0.331255	1.18041	0.0648379	0.487238	0.450654	3375	tags=33%, list=21%, signal=27%	Prkcd/Hspa8/Hnrnpc/Psme2b/Psmb10/Prpf19/Apobec1/Exosc5/Hnrnpul1/Skiv2l2/Psmc1/Set/Gpkow/Snrpd2/Psmb7/Hnrnpa2b1/U2af2/Cnot4/Utp3/Lsm3/Usp39/Polr2l/Cnot6l/Smg5/Smg9/Sf3a3/Snrnp70/Ppil3/Srsf1/Cpsf6/Cdc5l/Hspa1a/Dhx16/Psma6/Adar/Aqr/Rbm8a/Psma7/Apobec3/Rrp36/Txnl4a/Nol9/Psmb9/Csnk1e/Zcchc6/Wtap/Psmd7/Dcaf13/Cnot8/Gnl3/Eftud2/Hspa1b/Wdr18/Cpsf2/Eif4a2/Supt5/Bud31/Pcbp1/Ppil4/Hnrnpu/Ctnnbl1/Nup210/Psme…
R-MMU-111471	R-MMU-111471	Apoptotic factor-mediated response	16	0.664904	1.41617	0.0666667	0.49372	0.456649	2651	tags=44%, list=16%, signal=37%	Gsdmd/Mapk1/Bax/Diablo/Xiap/Mapk3/Casp7
R-MMU-72766	R-MMU-72766	Translation	138	0.404316	1.27259	0.0665083	0.49372	0.456649	3047	tags=36%, list=19%, signal=30%	Mrpl33/Srp72/Mrps21/Mrps12/Apeh/Eif3j1/Trmt112/Eef1g/Mrpl55/Dap3/Mrpl19/Mrps15/Mrps35/Chchd1/Mrps30/Srp14/Mrps36/Mrps24/Mrpl46/Mrpl16/Eif3g/Aurkaip1/Mrps14/Mrpl48/Mrpl36/Eif4a2/Mrpl27/Mrpl47/Mrpl15/Mrps25/Ptcd3/Gspt1/Mrpl17/Eif2s2/Ppa1/Eif3l/Mrpl18/Eif4h/Mrpl44/Eif2s3x/Gfm2/Mrpl1/Mrpl57/Eif5b/Mrps23/Mrpl51/Mrps5/Mrps33/Mrpl28/Ppa2
R-MMU-4086398	R-MMU-4086398	Ca2+ pathway	42	0.523243	1.38209	0.0673913	0.494626	0.457487	1914	tags=24%, list=12%, signal=21%	Ppp3ca/Map3k7/Calm2/Calm3/Gng2/Ppp3cb/Camk2a/Tcf7l2/Gng10/Ctnnb1
R-MMU-5684996	R-MMU-5684996	MAPK1/MAPK3 signaling	235	0.360829	1.20735	0.067757	0.494626	0.457487	2662	tags=23%, list=16%, signal=20%	Fn1/Hbegf/Rasgrp4/Psme2b/Psmb10/Rasa4/Psmc1/Rasgrp1/Map3k11/Mapk1/Rasal3/Pea15a/Psmb7/Grb2/Phb/Camk2d/Bcl2l1/Il6ra/Calm2/Dusp7/Abhd17a/Calm3/Braf/Ptpra/Psma6/Psma7/Il6st/Psmb9/Lamtor2/Raf1/Jak2/Psmd7/Actb/Flt3l/Jak3/Rbx1/Psme4/Psmd5/Hras/Camk2a/Ksr1/Psme3/Lat/Il2rg/Rasa1/Dlg1/Icmt/Tyk2/Pik3r1/Cul3/Pik3ca/Ptpn7/Rgl1/Mapk3/Fyn
R-MMU-6804760	R-MMU-6804760	Regulation of TP53 Activity through Methylation	15	0.672277	1.42781	0.068323	0.49522	0.458037	2005	tags=60%, list=12%, signal=53%	Trp53/Ttc5/Atm/Ehmt2/Ep300/Mdm2/Smyd2/Prmt5/Chek2
