# Supplementary material for: ScRNA-seq unveils the functional characteristics of glioma-associated macrophages and the regulatory effects of chlorogenic acid on the immune microenvironment—a study based on mouse models and clinical practice
Source: Front Immunol. 2025 Jan 10;15:1494806. doi: 10.3389/fimmu.2024.1494806 (PMC11757274; doi:10.3389/fimmu.2024.1494806)
Supplement: Supplementary file 1 [file DataSheet1.zip › Supplementary Material /Table S3.xlsx]

## Sheet: TAM3vsMo
	p_val	avg_log2FC	pct.1	pct.2	p_val_adj
Ly6a	3.20519e-13	1.29706	0.639	0.417	5.25748e-09
Ifi27l2a	1.71962e-12	1.01475	0.772	0.579	2.82069e-08
Rhob	1.86172e-09	-0.755311	0.68	0.815	3.05379e-05
Dusp1	2.76152e-09	-0.589818	0.378	0.634	4.52972e-05
Ifitm3	3.5846e-09	0.631471	0.707	0.509	5.87982e-05
Egr1	7.56144e-09	-0.808907	0.511	0.718	0.00012403
Ifi30	1.228e-08	0.776052	0.722	0.556	0.000201429
Gatm	1.38253e-08	0.924121	0.552	0.366	0.000226777
Shfm1	1.51436e-08	0.714419	0.717	0.56	0.0002484
Gbp2	2.24694e-08	0.813425	0.525	0.31	0.000368565
Malat1	3.68903e-08	-0.730887	0.869	0.88	0.000605112
Btg2	3.80243e-08	-0.575957	0.6	0.773	0.000623713
Iigp1	1.30209e-07	0.931375	0.346	0.162	0.00213582
Lgals3bp	1.62393e-07	0.47831	0.777	0.606	0.00266373
Gm10076	1.94709e-07	0.448982	0.971	0.949	0.00319382
Jun	2.19519e-07	-0.818116	0.581	0.727	0.00360077
Ifrd1	2.44606e-07	-0.808594	0.271	0.454	0.00401227
Tmsb4x	2.6579e-07	0.473066	0.988	0.968	0.00435976
Cst3	2.80252e-07	-0.477954	0.995	1	0.00459697
Cd74	3.06591e-07	-0.733302	0.891	0.861	0.005029
Glul	3.42554e-07	-0.756999	0.642	0.792	0.00561891
Zfand5	5.01365e-07	-0.768705	0.419	0.583	0.00822389
Ier2	5.76108e-07	-0.655092	0.368	0.574	0.0094499
Pnrc1	8.21303e-07	-0.634003	0.37	0.565	0.0134718
Sqstm1	8.47996e-07	-0.516468	0.47	0.648	0.0139097
Mbp	9.32562e-07	-1.15903	0.104	0.241	0.0152968
Nlrp3	1.03834e-06	-0.749851	0.203	0.38	0.017032
Ttr	1.21834e-06	0.123743	0.002	0.065	0.0199844
Ier5	1.33354e-06	-0.516572	0.55	0.727	0.0218741
Mef2a	1.35328e-06	-0.562889	0.494	0.667	0.0221978
Cd36	1.44741e-06	0.747418	0.235	0.083	0.0237419
Atf3	1.94643e-06	-0.720859	0.54	0.704	0.0319272
Ccl7	1.9924e-06	0.530355	0.235	0.079	0.0326813
H3f3b	2.47146e-06	-0.36493	0.86	0.944	0.0405394
Gbp5	2.62414e-06	0.74491	0.271	0.12	0.0430438
Sdc3	2.78339e-06	0.556455	0.552	0.356	0.0456559
Klf6	3.00219e-06	-0.717777	0.508	0.662	0.049245
Kdm6b	3.66275e-06	-0.606326	0.315	0.491	0.06008
H2-Eb1	4.19212e-06	-0.790611	0.661	0.694	0.0687633
H2-Ab1	4.67284e-06	-0.767329	0.678	0.727	0.0766486
Pmp22	4.70354e-06	-0.487336	0.179	0.338	0.0771522
H2-Aa	5.28506e-06	-0.785508	0.663	0.708	0.0866908
Ccnl1	6.46983e-06	-0.686597	0.465	0.606	0.106125
Junb	6.82085e-06	-0.548766	0.695	0.782	0.111882
B2m	6.99051e-06	0.237393	0.995	0.972	0.114665
Tra2b	7.11021e-06	-0.630795	0.409	0.565	0.116629
Jund	8.45499e-06	-0.471132	0.656	0.769	0.138687
Zfp36	8.69495e-06	-0.552687	0.714	0.806	0.142623
Ubc	8.91219e-06	-0.558666	0.775	0.833	0.146187
Bst2	9.71564e-06	0.457092	0.768	0.662	0.159366
Cebpa	1.12032e-05	-0.511444	0.419	0.602	0.183767
Fosb	1.1475e-05	-0.73702	0.315	0.491	0.188224
Atp5e	1.32643e-05	0.502532	0.816	0.722	0.217574
Naaa	1.42658e-05	0.763891	0.351	0.199	0.234002
Fos	1.84516e-05	-0.642799	0.55	0.681	0.302662
Hcar2	2.01565e-05	0.656374	0.298	0.153	0.330627
Rasgef1b	2.02968e-05	-0.537273	0.191	0.352	0.332928
Mnda	2.25272e-05	0.431178	0.271	0.125	0.369514
Wsb1	2.26511e-05	-0.707474	0.349	0.5	0.371547
Cd83	2.2915e-05	-0.506407	0.554	0.667	0.375874
Isg15	2.34764e-05	0.652243	0.402	0.227	0.385083
Cd244	2.49864e-05	0.320273	0.099	0.009	0.409852
Cybb	2.7995e-05	0.621097	0.416	0.259	0.459202
Apoe	2.96871e-05	0.370912	0.818	0.662	0.486958
Psap	3.23262e-05	0.209389	0.993	0.972	0.530246
Skil	3.73618e-05	-0.674228	0.424	0.565	0.612846
Ctsc	4.00803e-05	0.481707	0.765	0.63	0.657437
Msr1	5.68666e-05	0.426396	0.109	0.019	0.932783
Nfkbie	6.12521e-05	-0.443149	0.097	0.208	1
Fcgr4	6.72597e-05	0.716769	0.443	0.315	1
Klf2	6.83663e-05	-0.368467	0.344	0.519	1
Ddx5	6.86919e-05	-0.394133	0.777	0.847	1
Rel	7.02115e-05	-0.505082	0.269	0.417	1
Slc25a33	7.14581e-05	-0.427428	0.073	0.176	1
Acap2	7.364e-05	-0.50033	0.218	0.356	1
Polr2l	7.37929e-05	0.581593	0.293	0.153	1
Herpud1	8.24685e-05	-0.461201	0.312	0.468	1
AW112010	8.4417e-05	0.52223	0.506	0.361	1
Slc16a6	8.9087e-05	-0.437734	0.249	0.403	1
Nr4a1	9.32806e-05	-0.424856	0.329	0.486	1
Npc2	9.79531e-05	0.311894	0.906	0.852	1
Khnyn	0.000106121	-0.41468	0.022	0.088	1
Sec61b	0.000110798	0.441472	0.613	0.472	1
Col27a1	0.000114719	-0.412079	0.189	0.333	1
Atraid	0.000124138	-0.440486	0.203	0.343	1
Cd300lf	0.000128945	0.487279	0.317	0.181	1
C3	0.000130502	0.760714	0.315	0.185	1
Pyhin1	0.000137291	0.318504	0.252	0.116	1
Arhgap17	0.00014453	-0.501283	0.23	0.361	1
Arg1	0.000145151	1.52367	0.092	0.014	1
Tob2	0.000146162	-0.425036	0.247	0.384	1
Gm42418	0.000151636	0.132385	1	1	1
C4b	0.000156559	0.560881	0.557	0.426	1
Lilrb4a	0.000159895	0.745063	0.254	0.134	1
Atp5k	0.00016208	0.588805	0.305	0.176	1
Eif5	0.000171118	-0.493217	0.351	0.5	1
Srrm2	0.000176005	-0.414044	0.581	0.722	1
Uqcr11	0.000179391	0.526141	0.554	0.44	1
Gm4955	0.000188728	0.404238	0.145	0.046	1
Atf2	0.000208514	-0.45428	0.07	0.162	1
Aff4	0.000211451	-0.492606	0.208	0.338	1
Fn1	0.0002119	0.908783	0.165	0.065	1
Cd52	0.000220078	0.277827	0.845	0.727	1
Ccl5	0.000229979	1.34333	0.521	0.403	1
Psme2	0.000248157	0.351895	0.605	0.472	1
Cd72	0.000255068	0.661834	0.356	0.227	1
Ly6e	0.000257409	0.295419	0.949	0.921	1
Gbp7	0.000258474	0.579302	0.32	0.194	1
Sult1a1	0.000268275	-0.302836	0.034	0.106	1
Cd9	0.000293064	-0.397003	0.719	0.801	1
Lmbr1l	0.0002971	-0.246868	0.019	0.079	1
Eif1	0.000299599	-0.34353	0.821	0.866	1
Oas3	0.000306789	0.316407	0.111	0.028	1
Samhd1	0.000309265	0.582057	0.421	0.31	1
Clec2d	0.000330944	0.411914	0.295	0.162	1
Ubb	0.000362808	-0.411086	0.835	0.87	1
Gem	0.000364715	-0.38035	0.133	0.25	1
Cox7b	0.000364716	0.358706	0.45	0.324	1
Icosl	0.000367891	-0.330127	0.114	0.222	1
Arhgdib	0.000394052	0.496433	0.533	0.431	1
Eef1g	0.000419681	0.465155	0.492	0.37	1
Pycard	0.000420617	0.398734	0.627	0.486	1
Pear1	0.000423042	-0.20942	0.007	0.051	1
Gm2237	0.000440705	-0.165743	0.007	0.051	1
Nfkbid	0.000448008	-0.491017	0.354	0.5	1
Dennd4a	0.000455179	-0.550975	0.283	0.412	1
Gng5	0.000458568	0.346209	0.821	0.745	1
Eri1	0.000462716	-0.324896	0.034	0.102	1
Dyrk1a	0.000481589	-0.401215	0.07	0.157	1
Il1a	0.000483738	-0.431662	0.4	0.523	1
Sh3bgrl3	0.000485148	0.346366	0.765	0.639	1
Slc31a2	0.000498352	0.511951	0.201	0.097	1
Tgtp2	0.000507301	0.384688	0.121	0.037	1
Rnf213	0.000508639	0.499165	0.521	0.389	1
Ifi47	0.000516696	0.409648	0.136	0.046	1
Pdcd1	0.000517131	-0.177702	0.002	0.037	1
Dtx3l	0.000520625	0.370956	0.259	0.139	1
Myeov2	0.000528105	0.495581	0.552	0.44	1
Tifa	0.000547084	-0.349419	0.114	0.218	1
Klf4	0.000548583	-0.588233	0.145	0.255	1
Whrn	0.00055134	-0.312028	0.092	0.19	1
Phf11b	0.00058862	0.384353	0.23	0.116	1
Ccnd1	0.00061011	0.437192	0.351	0.218	1
Actg1	0.0006153	-0.359612	0.797	0.838	1
Actn1	0.000639044	-0.298061	0.019	0.074	1
Sys1	0.000649994	0.312296	0.23	0.116	1
Ifi204	0.000660257	0.494396	0.433	0.31	1
Cp	0.000679479	0.499032	0.259	0.144	1
Pias3	0.000689771	-0.23269	0.017	0.069	1
Ube2f	0.000691854	-0.495716	0.172	0.282	1
Ybx1	0.000699062	0.355721	0.528	0.398	1
Naip6	0.000709425	-0.242564	0.046	0.12	1
45358	0.00071297	-0.431834	0.148	0.25	1
Tspo	0.000718704	0.428967	0.574	0.463	1
Smad7	0.000735692	-0.445703	0.438	0.551	1
Son	0.00075099	-0.356806	0.542	0.657	1
Zbp1	0.000765249	0.577268	0.356	0.241	1
Ppfia4	0.000765696	0.479226	0.569	0.444	1
F11r	0.000768957	-0.308502	0.521	0.657	1
Selk	0.000820451	-0.317739	0.484	0.611	1
Ston2	0.00083878	-0.192164	0.005	0.042	1
Clk1	0.00087343	-0.524708	0.346	0.468	1
Slamf8	0.000874298	0.51535	0.22	0.12	1
Oasl2	0.000879181	0.439889	0.3	0.181	1
Ctsb	0.00090555	0.165132	0.976	0.921	1
Nfkbiz	0.000925182	-0.47998	0.373	0.505	1
Vsir	0.000953919	-0.334689	0.617	0.708	1
Irs2	0.000968706	-0.485361	0.082	0.171	1
Ctss	0.000970195	0.21123	1	0.995	1
Neurl3	0.000973594	-0.431996	0.189	0.306	1
Gm4951	0.000974845	0.457268	0.191	0.093	1
Snapc5	0.000992747	-0.308372	0.068	0.148	1
Lrba	0.000998553	-0.396174	0.058	0.134	1
Mcl1	0.00101016	-0.411199	0.642	0.727	1
Atp5g3	0.00104884	0.398839	0.596	0.477	1
Serf2	0.00106281	0.318227	0.838	0.764	1
Ctsz	0.00107491	0.26752	0.923	0.889	1
Lrch1	0.00107894	-0.542082	0.094	0.181	1
Adrb2	0.00111499	-0.57506	0.123	0.222	1
Axl	0.00112363	0.432913	0.421	0.301	1
Stk17b	0.00118523	-0.425232	0.136	0.236	1
Gtf3a	0.00120497	0.367842	0.121	0.042	1
H2-T23	0.00123349	0.355605	0.852	0.801	1
Ms4a6c	0.00123857	0.459143	0.283	0.167	1
Jdp2	0.00123888	-0.357007	0.075	0.157	1
Cox6c	0.00124528	0.343495	0.685	0.569	1
Itgal	0.00126559	0.46602	0.169	0.079	1
P2ry13	0.00126599	-0.346046	0.245	0.361	1
St3gal6	0.00129232	-0.486337	0.242	0.352	1
Cyfip1	0.00132819	-0.308226	0.54	0.644	1
Sparc	0.00133479	-0.231847	0.809	0.921	1
Ube2h	0.00134121	-0.363914	0.145	0.245	1
Plp1	0.00134701	-0.374264	0.015	0.06	1
Hspe1	0.00136163	0.327792	0.709	0.639	1
Ccl4	0.00137626	-0.503346	0.685	0.755	1
Tnfrsf14	0.00142789	-0.126739	0.002	0.032	1
Ccl3	0.00147161	-0.432439	0.516	0.616	1
Gm26669	0.00148781	-0.143934	0.002	0.032	1
Daam1	0.00152577	-0.305104	0.036	0.097	1
Tsc22d3	0.00153023	-0.511915	0.201	0.31	1
Ap2m1	0.00158889	0.464263	0.305	0.194	1
Tm6sf1	0.001619	-0.464603	0.155	0.255	1
Pik3c2a	0.00162506	-0.285227	0.036	0.097	1
Txn1	0.00163033	0.542378	0.429	0.333	1
Arl5b	0.00167615	-0.54852	0.155	0.255	1
Cul9	0.0017148	-0.294219	0.048	0.116	1
Suco	0.00178747	-0.378585	0.08	0.157	1
Ndufc1	0.0018565	0.544706	0.424	0.315	1
S100b	0.00193315	-0.150562	0	0.023	1
Gzmf	0.00193315	-0.189199	0	0.023	1
Gzmc	0.00193315	-0.114295	0	0.023	1
Hdac10	0.00193315	-0.152729	0	0.023	1
Lin7c	0.00195489	-0.312361	0.065	0.139	1
Hspa8	0.00196018	-0.393905	0.833	0.88	1
Creld2	0.0019706	0.436726	0.208	0.111	1
9930111J21Rik2	0.00197846	0.427263	0.276	0.167	1
Srgap2	0.00198847	-0.470075	0.4	0.537	1
Pink1	0.00204135	-0.400403	0.053	0.12	1
Fcgr2b	0.00204953	0.38799	0.661	0.551	1
Pilra	0.00205806	0.310208	0.148	0.065	1
Psmb7	0.00210328	0.400582	0.218	0.12	1
Siglec1	0.00211409	0.222093	0.053	0.005	1
Erich1	0.00212447	-0.123766	0.005	0.037	1
Osm	0.00213135	-0.523889	0.337	0.449	1
3830403N18Rik	0.00215472	0.185974	0.053	0.005	1
Cst7	0.00216406	0.403145	0.402	0.273	1
Pik3ip1	0.00220163	-0.193386	0.005	0.037	1
Wnk1	0.0022027	-0.304949	0.586	0.699	1
Dnajb1	0.00220373	-0.870811	0.228	0.324	1
Zc3h12a	0.00224683	-0.449864	0.215	0.319	1
Gm26917	0.00224978	0.481607	0.586	0.477	1
Brd2	0.00225717	-0.456985	0.4	0.509	1
Nedd8	0.00230599	0.375221	0.421	0.306	1
Rbm3	0.00231505	-0.506962	0.472	0.56	1
Bhlhe41	0.00232641	0.411252	0.274	0.167	1
Psmb4	0.00232901	0.30354	0.407	0.282	1
Lgmn	0.0024128	0.185887	0.973	0.963	1
Ndufs6	0.00247014	0.442629	0.3	0.199	1
Tgif2	0.00247347	-0.303919	0.027	0.079	1
Drap1	0.00247415	0.44046	0.31	0.199	1
Usp25	0.0024783	0.438473	0.283	0.176	1
Ppp1r15a	0.00251141	-0.292501	0.361	0.491	1
Wtip	0.0025377	-0.261677	0.027	0.079	1
Cass4	0.00254855	-0.270326	0.027	0.079	1
Pkn2	0.00255083	-0.354883	0.165	0.264	1
Glrx	0.00261046	0.529529	0.213	0.125	1
Donson	0.0026372	-0.306803	0.024	0.074	1
Bst1	0.00264727	0.198095	0.051	0.005	1
Mrpl42	0.00265088	0.337204	0.218	0.12	1
9930021J03Rik	0.0026659	-0.247912	0.053	0.12	1
Tshz1	0.00271564	-0.175308	0.007	0.042	1
Nampt	0.00275598	0.504902	0.334	0.241	1
Tmem106a	0.00275783	0.490304	0.218	0.125	1
Btg1	0.00277131	-0.326099	0.63	0.713	1
Mapk6	0.00278933	-0.298916	0.102	0.185	1
Aarsd1	0.00279232	-0.236989	0.024	0.074	1
Marcks	0.00296094	0.271761	0.93	0.921	1
Polr2a	0.00297352	-0.362974	0.167	0.269	1
Gdap10	0.00300164	0.294059	0.201	0.106	1
Anxa4	0.00300703	0.296492	0.126	0.051	1
Gm6377	0.00301659	-0.0789344	0.007	0.042	1
Gnb2l1	0.00304156	0.256721	0.823	0.722	1
Enpp2	0.00306555	-0.315284	0.01	0.046	1
Hexa	0.00308714	0.296663	0.707	0.606	1
Ccl2	0.00311046	0.326848	0.487	0.347	1
Klk8	0.00313245	-0.340937	0.051	0.116	1
Timm9	0.00315511	-0.168506	0.024	0.074	1
Nxf1	0.00321084	-0.376693	0.266	0.37	1
P2ry12	0.00321718	-0.249277	0.571	0.704	1
Mtmr6	0.00322358	0.355116	0.172	0.088	1
Nr4a3	0.00323176	-0.246439	0.109	0.199	1
Abca9	0.00324149	-0.386946	0.143	0.236	1
Gzma	0.00325044	-0.276942	0.01	0.046	1
Gbp3	0.00325573	0.39463	0.22	0.13	1
Ddit4	0.00326734	-0.321178	0.015	0.056	1
Smarcc1	0.0032923	0.299937	0.143	0.065	1
Dusp5	0.00333623	-0.302548	0.048	0.111	1
Grn	0.00336594	0.218973	0.935	0.921	1
Ythdc1	0.00337354	-0.341169	0.298	0.407	1
Plac8	0.00340735	0.412065	0.15	0.069	1
Ubn1	0.0034111	-0.322789	0.162	0.264	1
Lilr4b	0.00342497	0.238857	0.082	0.023	1
Qk	0.00346531	-0.295189	0.661	0.722	1
Fam174a	0.00349803	0.418742	0.274	0.176	1
Gxylt1	0.00353719	-0.346967	0.116	0.204	1
Sgk1	0.00354428	-0.423092	0.448	0.56	1
Irak2	0.00354584	-0.303105	0.191	0.301	1
Csnk1e	0.00358456	-0.360864	0.308	0.412	1
Rheb	0.00360693	-0.256096	0.206	0.315	1
Hist1h4d	0.0036273	-0.155387	0.051	0.116	1
Trem2	0.00363126	-0.166117	0.864	0.921	1
Psme1	0.00363887	0.271961	0.7	0.606	1
Brd1	0.0037384	-0.407161	0.165	0.259	1
D10Jhu81e	0.00376877	0.279047	0.104	0.037	1
Ociad1	0.00379256	-0.397296	0.3	0.403	1
Senp2	0.00379832	-0.233658	0.182	0.282	1
Cisd3	0.00380817	0.191271	0.065	0.014	1
Uqcr10	0.00380953	0.564664	0.453	0.361	1
Il6ra	0.00385663	-0.297186	0.303	0.407	1
Anks3	0.0038592	-0.249063	0.034	0.088	1
Tgfbr1	0.00388368	-0.423886	0.562	0.653	1
Rmdn3	0.00389115	0.284834	0.109	0.042	1
Spag9	0.00397544	-0.430668	0.245	0.343	1
Hsp90b1	0.00403598	0.273367	0.828	0.782	1
Smarca2	0.00408399	-0.438072	0.097	0.176	1
Eif2s1	0.00409465	0.260981	0.213	0.116	1
Ldlrad4	0.00414471	-0.332232	0.053	0.116	1
Top1	0.00417853	-0.36759	0.329	0.449	1
Ndel1	0.00421038	-0.359023	0.194	0.292	1
Chrac1	0.00421844	-0.458896	0.133	0.218	1
Serhl	0.00433991	0.214952	0.065	0.014	1
Mydgf	0.00434803	0.31964	0.257	0.157	1
Mterf3	0.00443544	-0.337338	0.027	0.074	1
Mlph	0.00443991	-0.244029	0.065	0.134	1
Ssr4	0.00445267	0.361044	0.63	0.537	1
Atp5j2	0.00451046	0.375184	0.596	0.514	1
Cox7a2	0.00453429	0.450085	0.538	0.454	1
Tsc22d2	0.00454484	-0.347126	0.308	0.421	1
Pfkl	0.00457918	0.286141	0.23	0.134	1
Rassf2	0.00461859	-0.427927	0.189	0.282	1
Hspa1b	0.00464162	-0.535727	0.186	0.287	1
Ndufb8	0.00466326	0.434706	0.37	0.273	1
Sh2d3c	0.00467953	-0.269493	0.027	0.074	1
Luc7l2	0.00471097	-0.466464	0.455	0.546	1
Stat1	0.00472307	0.386709	0.661	0.574	1
Rybp	0.00479624	-0.300725	0.027	0.074	1
Gapdh	0.00488168	0.253561	0.85	0.787	1
Rlim	0.00491209	-0.330004	0.218	0.319	1
Gpx3	0.00493016	0.163695	0.08	0.023	1
Tsfm	0.00495595	-0.211925	0.027	0.074	1
Slc38a2	0.00496413	-0.359875	0.211	0.31	1
Denr	0.00499203	0.341976	0.356	0.25	1
Ccdc85b	0.00500733	-0.209774	0.029	0.079	1
Iqgap1	0.00502098	0.323679	0.126	0.056	1
Bola2	0.0051047	0.45078	0.349	0.259	1
Arf3	0.00510496	0.351947	0.288	0.185	1
Cox6b1	0.0051218	0.386053	0.586	0.509	1
Timm13	0.00522276	0.335928	0.431	0.329	1
Mt1	0.00523898	-0.372138	0.535	0.593	1
Zfp36l2	0.00531787	-0.462249	0.504	0.597	1
Socs1	0.00532556	0.371655	0.119	0.051	1
Akr1a1	0.00535121	0.224559	0.637	0.537	1
Mpeg1	0.00542302	0.223179	0.881	0.801	1
Nfkbib	0.00544591	-0.474994	0.157	0.241	1
Rbpms	0.00550666	-0.285193	0.048	0.106	1
Nbeal2	0.00550877	-0.205072	0.027	0.074	1
Wasf2	0.00551568	-0.407301	0.39	0.505	1
Ptpn14	0.00559768	-0.0850843	0	0.019	1
Gzmd	0.00559768	-0.0738688	0	0.019	1
Irf7	0.0056039	0.177153	0.286	0.181	1
Lyrm2	0.00561423	0.306146	0.085	0.028	1
Map3k14	0.00568912	-0.33558	0.046	0.102	1
Ndufb9	0.00571427	0.382782	0.467	0.356	1
Rabgef1	0.00571603	-0.183788	0.109	0.194	1
Wdr43	0.00572893	0.224223	0.143	0.065	1
Lgals3	0.00573673	0.755246	0.24	0.153	1
Ptprs	0.00580258	-0.342284	0.036	0.088	1
Gtf2b	0.00584174	-0.165689	0.073	0.144	1
Metap1	0.00589086	0.234344	0.107	0.042	1
Arf2	0.00595893	-0.293191	0.123	0.208	1
Acsl4	0.00601381	0.314983	0.254	0.162	1
Mobp	0.0060178	-0.276192	0.024	0.069	1
Fcgrt	0.00603778	0.40769	0.344	0.25	1
Ipcef1	0.00606783	-0.151501	0.027	0.074	1
Usp18	0.00606803	0.269928	0.165	0.083	1
Bcap29	0.00616123	-0.32568	0.08	0.148	1
Rlf	0.00618149	-0.126941	0.051	0.111	1
Ap2a1	0.00622224	0.294449	0.097	0.037	1
H2-Oa	0.00622711	-0.362014	0.264	0.361	1
Klrb1b	0.00627143	0.10383	0.034	0	1
Soga1	0.0062921	-0.359172	0.186	0.282	1
Cd86	0.0063907	-0.379526	0.37	0.463	1
Fgl2	0.00643454	0.298266	0.489	0.37	1
Hk3	0.0065371	0.388336	0.274	0.181	1
Atp13a1	0.00657022	0.101888	0.179	0.093	1
Blnk	0.00657811	-0.376747	0.286	0.398	1
Per1	0.00661846	-0.3905	0.232	0.338	1
Zfp622	0.00667097	-0.364264	0.123	0.204	1
Mrpl34	0.00671619	0.387437	0.208	0.125	1
Tubg1	0.00673252	-0.176478	0.007	0.037	1
Rfwd2	0.00677666	-0.265142	0.092	0.167	1
Bcl9l	0.00681668	-0.246173	0.036	0.088	1
Clip1	0.00684821	-0.310191	0.177	0.264	1
Dst	0.00685002	-0.668062	0.37	0.468	1
Il18bp	0.0069048	0.410309	0.259	0.176	1
Trim30a	0.00697616	0.44185	0.448	0.352	1
Clcc1	0.00708942	0.155729	0.111	0.046	1
Zbtb34	0.00716532	0.219552	0.061	0.014	1
Msra	0.00721063	-0.129821	0.01	0.042	1
Msto1	0.00729199	-0.147383	0.01	0.042	1
Rc3h1	0.00730161	-0.184704	0.099	0.176	1
Sft2d3	0.00736145	-0.177804	0.019	0.06	1
Lpin2	0.00738795	-0.243921	0.373	0.477	1
Actn4	0.00739693	0.46753	0.182	0.106	1
Zfp182	0.00749192	-0.206633	0.012	0.046	1
Ubash3b	0.00750156	-0.334607	0.196	0.287	1
Itpr2	0.00752855	-0.509727	0.245	0.338	1
Actr1a	0.00756719	0.378895	0.121	0.056	1
Gpr34	0.0076036	-0.296768	0.4	0.505	1
App	0.00761259	0.429921	0.446	0.356	1
Epc1	0.00762991	-0.373528	0.133	0.218	1
Dna2	0.00775867	0.211511	0.075	0.023	1
Recql5	0.00781663	-0.184807	0.015	0.051	1
Ltn1	0.0078808	-0.185997	0.031	0.079	1
Rcsd1	0.00788297	-0.475179	0.165	0.25	1
Gbp4	0.00795791	0.3528	0.167	0.093	1
Pnrc2	0.0079822	0.267721	0.14	0.069	1
Pag1	0.0080031	-0.435795	0.402	0.505	1
Numa1	0.00803334	-0.327011	0.213	0.301	1
Parp11	0.00803961	0.262882	0.102	0.042	1
Tpi1	0.00805559	0.349809	0.337	0.245	1
Trappc4	0.00807438	0.385785	0.203	0.125	1
Gbp8	0.00811236	0.25666	0.114	0.051	1
Aamp	0.00811342	-0.258651	0.189	0.282	1
Bola1	0.00815875	-0.261404	0.044	0.097	1
Sall3	0.00824129	-0.217563	0.145	0.227	1
Cd14	0.00833437	-0.570655	0.397	0.481	1
Trappc13	0.00837952	-0.145804	0.034	0.083	1
Klhl18	0.00838761	-0.330546	0.051	0.106	1
Ubqln1	0.00848957	0.311756	0.201	0.116	1
Marcksl1	0.00859264	-0.210093	0.22	0.329	1
Nudt16l1	0.00862141	0.298662	0.094	0.037	1
Magt1	0.00875555	0.505033	0.213	0.134	1
P3h2	0.0088566	-0.224242	0.077	0.144	1
Yes1	0.00893346	-0.177558	0.031	0.079	1
Ctcf	0.00897666	-0.320822	0.136	0.213	1
Pim1	0.00901017	0.435788	0.366	0.269	1
H3f3a	0.00901271	-0.269845	0.492	0.597	1
C130050O18Rik	0.00907478	0.234727	0.058	0.014	1
Plek	0.00910373	-0.267569	0.605	0.676	1
Atp6v1f	0.00918959	0.294436	0.574	0.472	1
Sepp1	0.00919106	-0.220817	0.697	0.755	1
Ifi27	0.00924951	-0.310091	0.114	0.19	1
Nfrkb	0.0092527	0.371099	0.087	0.032	1
AB124611	0.00926542	0.305674	0.15	0.079	1
Rogdi	0.00931221	-0.249097	0.194	0.292	1
Ptdss2	0.00933394	-0.182907	0.031	0.079	1
Ndufa3	0.00938552	0.322932	0.441	0.338	1
Rin3	0.00962506	-0.308962	0.08	0.144	1
Mitf	0.00972174	-0.318838	0.097	0.167	1
Tubb5	0.00980813	0.318261	0.53	0.407	1
Pcf11	0.00981179	-0.336098	0.138	0.218	1
Fmnl3	0.00983476	-0.353993	0.242	0.338	1
Ubl4a	0.00996432	0.163953	0.109	0.046	1
Oas1g	0.00996652	0.304002	0.121	0.056	1
Ifngr2	0.00998116	-0.415005	0.324	0.412	1
Msrb1	0.010049	0.429469	0.169	0.097	1
Fosl2	0.0100522	-0.30515	0.153	0.236	1
Chka	0.0100761	-0.244339	0.177	0.264	1
Atp6v0c	0.0101012	-0.359808	0.586	0.667	1
Atp5h	0.0101486	0.350373	0.562	0.468	1
Kin	0.0102215	-0.193811	0.041	0.093	1
Cyp4f18	0.0102469	0.419752	0.133	0.069	1
Tanc2	0.0103372	-0.331129	0.431	0.528	1
Renbp	0.0103462	-0.266615	0.162	0.245	1
Dicer1	0.0103624	-0.251759	0.075	0.139	1
Mob4	0.0104066	-0.318268	0.131	0.204	1
Ndufa4	0.0104453	0.337291	0.499	0.407	1
Ndufs5	0.010488	0.379878	0.324	0.236	1
Rras2	0.0107493	0.154749	0.065	0.019	1
Ndufv3	0.010766	0.310734	0.477	0.366	1
Zcchc11	0.0107955	-0.227634	0.097	0.167	1
Nfkbia	0.0107999	-0.327283	0.47	0.569	1
Kmt2d	0.0108271	-0.312186	0.094	0.162	1
Impdh2	0.0109206	-0.201987	0.114	0.19	1
Kbtbd8	0.010994	-0.0867916	0.002	0.023	1
Dph1	0.010994	-0.0828794	0.002	0.023	1
Srsf5	0.0110007	-0.35343	0.513	0.593	1
Thrsp	0.0110339	-0.287049	0.046	0.097	1
Herc2	0.0110413	-0.265254	0.298	0.403	1
Gm21092	0.0110534	-0.400753	0.155	0.231	1
Pex10	0.0110807	-0.0848943	0.002	0.023	1
Zfp775	0.0110807	-0.139174	0.002	0.023	1
Plekhb1	0.0110807	-0.125701	0.002	0.023	1
Ulk4	0.0110807	-0.167677	0.002	0.023	1
Slamf7	0.0111126	0.247992	0.099	0.042	1
Rnaset2a	0.0111274	-0.288929	0.615	0.699	1
Gm7334	0.011168	-0.109089	0.002	0.023	1
Phtf2	0.0112258	0.190527	0.048	0.009	1
Ttc13	0.0112376	0.31547	0.092	0.037	1
Dsn1	0.0114334	-0.0513801	0.002	0.023	1
Gm3604	0.0114334	-0.0545141	0.002	0.023	1
Hnrnpl	0.0114352	-0.405996	0.366	0.435	1
Slfn1	0.0114606	0.205527	0.048	0.009	1
Nudt3	0.011576	0.357645	0.177	0.102	1
Cbx5	0.0116241	0.172131	0.087	0.032	1
Tipin	0.0116997	0.157577	0.048	0.009	1
Tnfaip3	0.0117342	-0.366373	0.37	0.458	1
Tceb2	0.0117947	0.300572	0.564	0.468	1
Serinc3	0.0118434	-0.0948234	0.886	0.931	1
Itsn1	0.0119544	0.189715	0.039	0.005	1
Sft2d1	0.0120272	-0.23007	0.588	0.69	1
Hsp90aa1	0.0120464	-0.428825	0.487	0.56	1
Irgm2	0.0121995	0.276228	0.16	0.088	1
Yipf3	0.0123734	-0.291496	0.133	0.208	1
Eif4a1	0.0123849	-0.355776	0.554	0.63	1
Pim3	0.0124388	-0.287282	0.116	0.19	1
Zdhhc14	0.0124691	-0.253742	0.053	0.106	1
Pgm2	0.0125003	0.332176	0.097	0.042	1
Mrpl33	0.0125123	0.315679	0.327	0.236	1
Ranbp9	0.0126029	-0.266276	0.077	0.139	1
Stat2	0.0127332	0.312812	0.269	0.181	1
Chd9	0.0127747	-0.319452	0.153	0.227	1
Olfml2b	0.0128055	-0.174672	0.022	0.06	1
Pigyl	0.0128825	-0.191899	0.075	0.139	1
Gmps	0.0129222	-0.172956	0.046	0.097	1
Phf10	0.0129295	0.203942	0.063	0.019	1
Trim24	0.0129611	-0.249852	0.034	0.079	1
Srsf3	0.0130413	-0.326276	0.414	0.514	1
Pi4k2a	0.0130588	-0.284792	0.104	0.171	1
Sec61g	0.0130751	0.369055	0.564	0.481	1
Fxyd5	0.0130866	0.359267	0.327	0.241	1
Necap1	0.0132087	0.190571	0.077	0.028	1
2310033P09Rik	0.0132518	-0.240123	0.077	0.139	1
Coa5	0.0133917	0.423728	0.281	0.199	1
Oas1a	0.013559	0.317362	0.291	0.204	1
Ddx26b	0.0135914	-0.271282	0.218	0.301	1
Aif1	0.0135963	0.177012	0.828	0.764	1
Copz1	0.0137189	0.277227	0.191	0.116	1
Tlr13	0.0137504	-0.244887	0.191	0.278	1
Spry1	0.0137576	-0.236657	0.019	0.056	1
Cdc42	0.0137604	0.191095	0.702	0.625	1
Trf	0.0137817	0.551969	0.446	0.37	1
Csrnp1	0.0138877	-0.226297	0.206	0.296	1
Atp6v0a1	0.0138897	-0.448903	0.162	0.231	1
Igtp	0.0139311	0.416579	0.259	0.176	1
Nfe2l2	0.0139829	-0.21894	0.501	0.583	1
Ash2l	0.0140158	0.126766	0.07	0.023	1
2310035C23Rik	0.0144191	0.24509	0.116	0.056	1
Prdx1	0.0144253	0.493625	0.53	0.472	1
Ifngr1	0.014539	-0.202901	0.499	0.602	1
Map1lc3a	0.0146241	-0.27468	0.107	0.176	1
Itgam	0.0146877	0.373074	0.639	0.56	1
Rab10	0.0147234	0.22449	0.32	0.227	1
Ccdc66	0.0147267	-0.161327	0.005	0.028	1
Rock2	0.0147398	-0.26968	0.278	0.366	1
Uba52	0.0147771	0.176673	0.964	0.949	1
Mzt2	0.0148396	0.365705	0.237	0.162	1
Ndufa1	0.014862	0.338155	0.438	0.347	1
Aars2	0.0150203	-0.141996	0.005	0.028	1
Plekha1	0.0151021	-0.314597	0.126	0.194	1
Pdap1	0.0151069	0.234398	0.213	0.134	1
Il18	0.0151376	0.226864	0.102	0.046	1
Metrnl	0.0151722	-0.176076	0.031	0.074	1
Map3k1	0.0152514	-0.235608	0.138	0.213	1
Sh2b3	0.0153184	-0.353749	0.155	0.227	1
Zfp212	0.0153238	-0.144626	0.017	0.051	1
Eps15	0.0154341	-0.32021	0.097	0.162	1
Nptn	0.0154663	-0.358982	0.271	0.366	1
Irgm1	0.0155032	0.288245	0.361	0.264	1
Usmg5	0.0155078	0.436764	0.521	0.454	1
Prkch	0.0155119	-0.256139	0.041	0.088	1
Crlf3	0.0155257	-0.326318	0.23	0.315	1
Map3k9	0.0155276	-0.14823	0.017	0.051	1
Atf7ip	0.0155739	-0.302366	0.15	0.227	1
Bach2os	0.0156605	0.107371	0.027	0	1
Klra2	0.0156605	0.140496	0.027	0	1
Tgfbi	0.0158162	0.317828	0.138	0.074	1
Aig1	0.0158343	0.264538	0.155	0.088	1
Papss1	0.0158554	-0.252732	0.111	0.181	1
Ercc5	0.015858	-0.240021	0.041	0.088	1
Zfp62	0.0158628	-0.264332	0.061	0.116	1
Arl6ip4	0.0158758	0.30288	0.165	0.097	1
Marc2	0.0159076	0.307443	0.264	0.181	1
Atp13a2	0.0159871	-0.418541	0.213	0.287	1
Myh10	0.0159919	0.23016	0.094	0.042	1
Arhgap32	0.0160255	-0.182629	0.015	0.046	1
Fam214a	0.0160255	-0.147777	0.015	0.046	1
Lpcat2	0.0161528	-0.22744	0.751	0.815	1
Dnajb11	0.0161629	0.222056	0.189	0.111	1
Ankrd44	0.0161943	-0.372991	0.249	0.324	1
Map2k3	0.0162314	-0.196688	0.077	0.139	1
Pyroxd1	0.0162913	-0.183611	0.012	0.042	1
Zmiz2	0.0163098	0.321446	0.143	0.079	1
Adgrg1	0.0163715	-0.238928	0.288	0.38	1
Gvin1	0.016372	-0.12288	0.012	0.042	1
Ifi44	0.016412	0.208296	0.082	0.032	1
Uqcrq	0.0164284	0.380607	0.54	0.495	1
Hmha1	0.0164505	-0.299651	0.431	0.523	1
Herc3	0.0164531	-0.183989	0.012	0.042	1
Fgfr1op	0.016458	-0.224327	0.075	0.134	1
Rasl2-9	0.0164713	-0.178744	0.007	0.032	1
Slirp	0.016477	0.294496	0.281	0.194	1
Wdtc1	0.0164773	0.165429	0.036	0.005	1
Ust	0.0164773	-0.0912558	0.015	0.046	1
Tatdn1	0.0165345	-0.240081	0.012	0.042	1
Mybl1	0.0165346	-0.131857	0	0.014	1
Gm10134	0.0165346	-0.0807389	0	0.014	1
Gm5148	0.0165346	-0.0636762	0	0.014	1
4930430E12Rik	0.0165346	-0.0465615	0	0.014	1
1010001B22Rik	0.0165346	-0.0329862	0	0.014	1
Gm43720	0.0165346	-0.0658135	0	0.014	1
Cecr2	0.0165346	-0.097873	0	0.014	1
Clec1a	0.0165346	-0.0633053	0	0.014	1
Slc25a30	0.0165346	-0.0689737	0	0.014	1
Mpzl2	0.0165346	-0.164619	0	0.014	1
Gm28424	0.0165346	-0.0926274	0	0.014	1
Zfp879	0.0165346	-0.0919402	0	0.014	1
Ankrd13b	0.0165346	-0.0532276	0	0.014	1
Krt10	0.0165346	-0.0706181	0	0.014	1
Sirt5	0.0165346	-0.0649141	0	0.014	1
Klhl3	0.0165346	-0.217723	0	0.014	1
Slc35d2	0.0165346	-0.0531701	0	0.014	1
Emb	0.0165346	-0.131698	0	0.014	1
Gm17056	0.0165346	-0.0609551	0	0.014	1
Srl	0.0165346	-0.0712337	0	0.014	1
Apod	0.0165346	-0.0919181	0	0.014	1
Prr18	0.0165346	-0.0385508	0	0.014	1
Ly6g6d	0.0165346	-0.0587158	0	0.014	1
Ly6g5b	0.0165346	-0.105704	0	0.014	1
Gm17705	0.0165346	-0.0944213	0	0.014	1
Zfp438	0.0165346	-0.0896624	0	0.014	1
Cep55	0.0165346	-0.0662897	0	0.014	1
Ccnj	0.0165346	-0.0729727	0	0.014	1
Hoga1	0.0165346	-0.0886856	0	0.014	1
Gpam	0.0165346	-0.0559966	0	0.014	1
Slc1a2	0.0165675	-0.245403	0.007	0.032	1
Rnmtl1	0.0165675	-0.0950275	0.007	0.032	1
Xlr4b	0.0166641	-0.136879	0.007	0.032	1
Hmces	0.0166984	-0.156834	0.012	0.042	1
Hist1h2af	0.0167613	-0.109189	0.007	0.032	1
Apbb2	0.0167694	-0.142096	0.08	0.144	1
Eif5b	0.0168481	0.271891	0.368	0.278	1
Zfp74	0.0168576	-0.216157	0.01	0.037	1
Wdfy2	0.0168589	-0.124963	0.007	0.032	1
Wdfy3	0.0169241	-0.306505	0.162	0.241	1
Htra3	0.0169402	0.15581	0.036	0.005	1
Cdk5rap1	0.0169571	-0.0823478	0.007	0.032	1
Casz1	0.0169571	-0.115455	0.007	0.032	1
Cirbp	0.0169786	-0.223677	0.104	0.171	1
Exog	0.0170184	0.139764	0.036	0.005	1
Pramef8	0.0170374	-0.117378	0.01	0.037	1
Acvr1	0.0170552	-0.261981	0.051	0.102	1
Gm10642	0.0170557	-0.0840815	0.007	0.032	1
Pus7l	0.0170557	-0.0883906	0.007	0.032	1
Alyref	0.0170684	-0.301524	0.162	0.236	1
Casc4	0.0171144	-0.207113	0.012	0.042	1
Atp5f1	0.0171389	0.289201	0.458	0.37	1
Il1b	0.0171844	-0.508034	0.303	0.375	1
Kctd3	0.0171973	0.204248	0.061	0.019	1
Racgap1	0.0172545	-0.0654175	0.007	0.032	1
Zc3h12c	0.0172568	-0.100681	0.031	0.074	1
Cox7c	0.0172584	0.212239	0.69	0.611	1
Tom1l1	0.0173104	-0.147063	0.01	0.037	1
Kri1	0.0173548	-0.211904	0.048	0.097	1
Gpr160	0.0173567	0.324156	0.126	0.065	1
Ak3	0.0174363	0.181768	0.061	0.019	1
Tet3	0.0175281	-0.352387	0.138	0.213	1
Senp6	0.0175348	-0.374646	0.189	0.269	1
Chchd10	0.0176082	0.224497	0.087	0.037	1
Gorasp2	0.017672	-0.204241	0.102	0.167	1
Wwtr1	0.0177737	-0.089243	0.01	0.037	1
Mbnl1	0.0177761	-0.299886	0.504	0.574	1
Strip1	0.0179094	0.201287	0.087	0.037	1
Il12rb1	0.0179134	0.195309	0.073	0.028	1
Taok2	0.0179422	0.267723	0.143	0.079	1
Rtn4rl1	0.0179568	-0.182564	0.189	0.278	1
Oxa1l	0.0179718	-0.227115	0.097	0.162	1
Zbtb11os1	0.0179738	-0.0864618	0.012	0.042	1
Stom	0.0181088	0.122553	0.061	0.019	1
Psma7	0.0182878	0.319178	0.436	0.356	1
4933424M12Rik	0.0183441	-0.0562886	0.01	0.037	1
Fam96a	0.0184081	0.243121	0.24	0.157	1
Crybb1	0.0184098	0.440221	0.557	0.505	1
Cstb	0.0184166	0.175523	0.499	0.398	1
Pet100	0.0184645	0.282074	0.199	0.125	1
Trp53inp2	0.0185004	-0.194539	0.039	0.083	1
Xdh	0.0185444	0.27144	0.092	0.042	1
Tmem30a	0.0185765	0.267543	0.31	0.218	1
Naa35	0.0186	-0.213712	0.169	0.255	1
Galns	0.0186823	0.144101	0.087	0.037	1
Khdrbs3	0.0187793	-0.0553914	0.012	0.042	1
Nktr	0.0188314	-0.352118	0.283	0.366	1
Zfp658	0.0188315	-0.301928	0.027	0.065	1
Tma7	0.0188404	0.350516	0.479	0.407	1
Atp11b	0.0189142	0.289898	0.143	0.079	1
Pole3	0.0189728	-0.163558	0.029	0.069	1
Ccdc50	0.0190606	0.271614	0.252	0.171	1
Tmem104	0.0191675	-0.153826	0.153	0.231	1
Runx1	0.0192006	-0.39817	0.392	0.468	1
Flcn	0.0192497	-0.170738	0.138	0.213	1
Snx12	0.0195022	-0.238486	0.099	0.162	1
Pcnp	0.0195396	0.279386	0.24	0.167	1
Nop10	0.0195859	0.37059	0.266	0.19	1
Dot1l	0.01963	-0.293139	0.128	0.204	1
Fcer1g	0.0196389	0.20631	0.954	0.949	1
Errfi1	0.0196471	-0.335594	0.085	0.144	1
Ccnt1	0.0197702	-0.338227	0.145	0.218	1
Capza2	0.019821	0.228531	0.659	0.588	1
Fscn1	0.019887	-0.170093	0.177	0.259	1
Naa20	0.019917	-0.264591	0.107	0.171	1
Tcirg1	0.0200112	-0.258605	0.458	0.528	1
Ecscr	0.0201702	-0.232526	0.114	0.181	1
Rab5c	0.0203024	0.350795	0.358	0.273	1
Atox1	0.0204001	0.249871	0.642	0.602	1
Cpeb2	0.0204638	-0.314396	0.08	0.139	1
Elac2	0.0204644	-0.197336	0.024	0.06	1
Ppp2r2a	0.0208048	-0.22225	0.123	0.19	1
Mdm4	0.0208244	-0.322018	0.121	0.185	1
Cxcl9	0.0211456	0.649143	0.225	0.148	1
Pea15a	0.0211945	-0.406548	0.31	0.384	1
Ifit2	0.0212033	0.387966	0.206	0.134	1
Cdk14	0.0212265	-0.236088	0.051	0.097	1
Rhot2	0.0212526	0.205681	0.051	0.014	1
Hsbp1	0.0212706	0.322247	0.448	0.384	1
Wdr34	0.0213168	0.109399	0.024	0	1
RP23-6I17.1	0.0213168	0.0784071	0.024	0	1
Mfsd5	0.0213477	0.265172	0.213	0.139	1
Fam107b	0.0214468	-0.131996	0.039	0.083	1
Pskh1	0.0214651	-0.136024	0.027	0.065	1
Naa50	0.0215648	-0.349611	0.177	0.25	1
Copa	0.0215891	0.273271	0.262	0.181	1
Meis3	0.0216389	-0.237103	0.046	0.093	1
Slc43a3	0.0217976	0.125167	0.034	0.005	1
Pex16	0.0219271	-0.107565	0.048	0.097	1
Cnbp	0.0219669	-0.295204	0.373	0.449	1
Hpgd	0.0219977	-0.465696	0.172	0.245	1
Cdc5l	0.022036	-0.291385	0.169	0.245	1
Nt5dc2	0.0221008	0.152047	0.034	0.005	1
Atp5g1	0.0221342	0.258509	0.421	0.329	1
Cadm1	0.022308	-0.198676	0.138	0.213	1
Cast	0.0223106	-0.257954	0.024	0.06	1
Ier3ip1	0.0223342	0.34608	0.3	0.222	1
Bcl7c	0.0223497	0.0757864	0.126	0.065	1
AI837181	0.022431	-0.0980681	0.048	0.097	1
Tpp2	0.0224916	-0.224027	0.177	0.264	1
Akt2	0.0224962	0.206784	0.099	0.046	1
Csf2ra	0.022509	-0.320389	0.274	0.352	1
Prdx5	0.0225388	0.305719	0.581	0.5	1
Bin1	0.022603	-0.264262	0.596	0.648	1
Dus1l	0.0227023	0.13588	0.051	0.014	1
Maff	0.0227164	-0.282451	0.097	0.157	1
Calm2	0.0227523	-0.390522	0.504	0.569	1
Fbxo22	0.0228481	0.207006	0.065	0.023	1
Ddx31	0.0229403	0.192898	0.073	0.028	1
Golm1	0.0229421	-0.292601	0.412	0.495	1
Nono	0.0232178	0.342483	0.322	0.25	1
Ntmt1	0.0232436	-0.160677	0.024	0.06	1
Cnp	0.0232837	0.289782	0.133	0.074	1
Serping1	0.0233013	0.211305	0.077	0.032	1
Ypel5	0.0233698	-0.347006	0.094	0.153	1
Kras	0.0233881	-0.298818	0.203	0.278	1
Rpap2	0.0234386	0.166674	0.058	0.019	1
Isyna1	0.0237458	-0.28411	0.051	0.097	1
Sdf4	0.0237786	0.30645	0.433	0.356	1
C1qc	0.02379	0.131029	0.988	0.986	1
Nfxl1	0.0239739	0.330922	0.153	0.093	1
Eef1b2	0.0240668	0.19969	0.792	0.699	1
Alg11	0.0240792	0.147387	0.058	0.019	1
Smim12	0.0241593	0.324332	0.145	0.083	1
Rtcb	0.0242577	0.224266	0.373	0.273	1
Hps4	0.0243178	-0.291327	0.305	0.389	1
Spon1	0.0243654	0.282095	0.07	0.028	1
Zfp652	0.0243681	-0.188709	0.199	0.278	1
Nme1	0.0244311	0.263184	0.218	0.144	1
Prdx2	0.0244774	0.310304	0.288	0.213	1
Cpsf3	0.0244821	-0.25967	0.09	0.148	1
Golph3	0.0245613	-0.138602	0.087	0.148	1
Pde3b	0.0246035	-0.365365	0.392	0.472	1
Yme1l1	0.0246096	-0.237151	0.107	0.167	1
Cables1	0.0246321	-0.333933	0.058	0.106	1
Snapin	0.0248025	-0.21427	0.077	0.134	1
H2-Q7	0.0248289	0.257652	0.748	0.685	1
Taf7	0.0248794	-0.487841	0.172	0.236	1
Slc46a3	0.0248964	-0.217718	0.068	0.12	1
Hdac3	0.0249699	0.183894	0.085	0.037	1
Otub1	0.0249739	0.273969	0.177	0.111	1
Snx6	0.0249978	0.303683	0.274	0.199	1
Rsrc2	0.0251194	-0.360978	0.252	0.329	1
Foxn3	0.0251822	-0.263213	0.184	0.259	1
Nin	0.0251985	0.203936	0.09	0.042	1
Casc3	0.0253718	-0.0815434	0.082	0.144	1
Arih1	0.0254376	-0.203226	0.136	0.208	1
Trmt1l	0.0255431	0.244199	0.109	0.056	1
Tkt	0.0256566	0.261225	0.281	0.199	1
Sf1	0.0257204	-0.248289	0.269	0.347	1
Usp2	0.0257592	-0.281588	0.223	0.301	1
Cerk	0.025819	-0.276354	0.24	0.319	1
Gys1	0.0258917	0.169345	0.041	0.009	1
Azin1	0.0261389	-0.329417	0.174	0.245	1
Chic2	0.0261565	0.244919	0.295	0.213	1
Ric1	0.0262815	0.225071	0.077	0.032	1
Naca	0.0262991	0.157328	0.736	0.671	1
Dbnl	0.0263208	0.277937	0.312	0.227	1
Tmem110	0.0263544	-0.18704	0.031	0.069	1
D1Ertd622e	0.0264072	0.139903	0.111	0.056	1
Gng10	0.0264085	-0.283108	0.467	0.532	1
Uap1l1	0.0264782	0.214469	0.133	0.074	1
Stmn1	0.0264885	0.258783	0.097	0.046	1
Midn	0.0266051	-0.191243	0.109	0.171	1
Dync1li2	0.0270631	-0.219859	0.041	0.083	1
Kitl	0.0270633	-0.209345	0.031	0.069	1
Slc25a4	0.0270902	0.213645	0.225	0.148	1
Cish	0.0272967	0.20659	0.056	0.019	1
Gusb	0.0273134	0.27452	0.511	0.421	1
Dusp2	0.0273419	-0.305407	0.116	0.181	1
Atp8a2	0.0274059	-0.201633	0.051	0.097	1
Cox17	0.0274889	0.458826	0.487	0.412	1
Arid4b	0.0275458	-0.314437	0.143	0.213	1
Bcas3	0.0276057	-0.153821	0.031	0.069	1
Ogfod3	0.0277335	-0.104915	0.034	0.074	1
Csnk1a1	0.0278127	-0.252317	0.375	0.468	1
Rnaset2b	0.0278144	-0.41049	0.54	0.597	1
Ift140	0.0280322	-0.198507	0.017	0.046	1
Gdf15	0.0281003	-0.611907	0.019	0.051	1
Fip1l1	0.0281213	-0.258422	0.107	0.167	1
Susd6	0.0282494	-0.415563	0.186	0.255	1
Ireb2	0.0283165	0.207875	0.082	0.037	1
Znfx1	0.0283174	0.269103	0.308	0.231	1
Slc12a7	0.0283634	0.216727	0.119	0.065	1
Cox6a1	0.0283957	0.327904	0.596	0.505	1
Ado	0.0284186	0.191735	0.056	0.019	1
Eno1	0.0284223	0.42725	0.431	0.37	1
Mrpl50	0.0284337	0.166414	0.048	0.014	1
Pomp	0.0284561	0.317061	0.588	0.523	1
Ankrd50	0.0285497	-0.160715	0.019	0.051	1
Cog1	0.0286244	-0.149556	0.031	0.069	1
Zfp146	0.0286252	-0.216107	0.017	0.046	1
Tmcc1	0.0287821	-0.36125	0.082	0.134	1
Mef2d	0.0288558	-0.354937	0.189	0.264	1
Vhl	0.0289419	-0.170189	0.065	0.116	1
Sergef	0.0289861	-0.165653	0.017	0.046	1
Ubqln2	0.0290165	-0.159205	0.051	0.097	1
Ncapd2	0.0290858	0.164572	0.022	0	1
Fuk	0.0290858	0.132587	0.022	0	1
Prpf38a	0.0291382	0.322239	0.111	0.06	1
Siglech	0.0293394	-0.126301	0.564	0.657	1
Hmgb2	0.0295036	-0.359866	0.327	0.421	1
Oasl1	0.0295907	0.300607	0.131	0.074	1
Selenbp1	0.0296693	0.111822	0.031	0.005	1
Dhx33	0.0296786	0.0811394	0.056	0.019	1
Pde4b	0.0296815	-0.278916	0.148	0.213	1
Ssh2	0.0298543	-0.311436	0.455	0.542	1
Gigyf1	0.029947	-0.24251	0.094	0.153	1
Ncf2	0.0300954	-0.33135	0.402	0.463	1
Chmp1a	0.0300982	-0.215443	0.065	0.116	1
Rapgef5	0.0301522	-0.147322	0.061	0.111	1
Snx9	0.0302053	0.239935	0.119	0.065	1
Tmco6	0.0302176	-0.192851	0.017	0.046	1
Arhgap5	0.0302614	-0.233383	0.196	0.273	1
Mid1	0.0302643	0.168237	0.145	0.083	1
Ivns1abp	0.0302964	-0.294283	0.419	0.491	1
Zfp609	0.0304059	-0.290402	0.046	0.088	1
Puf60	0.0304208	-0.266849	0.153	0.222	1
Mrpl38	0.030459	0.134627	0.104	0.051	1
Ube2r2	0.0304844	0.236868	0.182	0.116	1
Dpm3	0.0306324	0.23931	0.262	0.185	1
Rgs7bp	0.0306561	-0.0764547	0.002	0.019	1
Spaca6	0.0306561	-0.143267	0.002	0.019	1
Rsph9	0.0306561	-0.0925141	0.002	0.019	1
Gng11	0.0308886	-0.0969084	0.002	0.019	1
Gm26809	0.0308886	-0.105269	0.002	0.019	1
RP23-378D16.4	0.0308886	-0.0748642	0.002	0.019	1
Rdh5	0.0308886	-0.0670304	0.002	0.019	1
Mxra7	0.0308886	-0.117593	0.002	0.019	1
Neil1	0.0309121	0.110292	0.031	0.005	1
Cdc34	0.0309222	0.187084	0.148	0.088	1
Fgd4	0.0309698	-0.209685	0.073	0.125	1
Acvrl1	0.0310949	0.225959	0.119	0.065	1
Prkcdbp	0.0311227	-0.164369	0.002	0.019	1
Parp16	0.0311227	-0.0781221	0.002	0.019	1
Rhbdf1	0.0311227	-0.0972486	0.002	0.019	1
Frat2	0.0311227	-0.126737	0.002	0.019	1
Ndufaf4	0.0311494	0.224234	0.094	0.046	1
Ppwd1	0.0312951	0.120016	0.056	0.019	1
Tns1	0.0313323	-0.218228	0.143	0.213	1
Rita1	0.0313583	-0.065928	0.002	0.019	1
Dtnb	0.0313583	-0.0601862	0.002	0.019	1
Akap5	0.0313583	-0.0600282	0.002	0.019	1
Gm26778	0.0315342	-0.340432	0.119	0.181	1
Smim10l2a	0.0315954	-0.0446963	0.002	0.019	1
Fat1	0.0315954	-0.0761845	0.002	0.019	1
Adgrl1	0.0315954	-0.0527363	0.002	0.019	1
Rab11fip4	0.0315954	-0.0657206	0.002	0.019	1
Serpinb9b	0.0315954	-0.0506115	0.002	0.019	1
Atf4	0.0316407	-0.342818	0.37	0.449	1
Thbs1	0.0319292	0.247561	0.15	0.088	1
Taf10	0.031944	0.27798	0.356	0.278	1
Smagp	0.0320084	-0.125979	0.041	0.083	1
Uqcc2	0.032129	0.269322	0.3	0.222	1
Atp5b	0.0321362	0.306158	0.504	0.435	1
Zbtb20	0.032392	-0.501721	0.121	0.176	1
Pfn1	0.0324224	0.107702	0.855	0.782	1
Ifih1	0.0325025	0.235726	0.184	0.116	1
Exosc8	0.0325302	-0.124861	0.065	0.116	1
Tusc2	0.032733	0.214174	0.061	0.023	1
Ccdc58	0.0327979	0.159044	0.075	0.032	1
Fdx1	0.0328219	-0.26553	0.063	0.111	1
Klhl7	0.033101	-0.193004	0.048	0.093	1
Pik3r1	0.0331878	-0.357687	0.477	0.542	1
Tmcc3	0.0332805	-0.266158	0.274	0.352	1
Il7r	0.0332815	-0.16889	0.048	0.093	1
Aldh1l1	0.0332829	0.135088	0.039	0.009	1
Lpp	0.0334348	0.222532	0.14	0.083	1
Zadh2	0.0334947	-0.089183	0.017	0.046	1
Rab11a	0.0335228	0.202319	0.385	0.296	1
Mrpl54	0.0336683	0.307688	0.232	0.167	1
Hmgb1	0.0338578	-0.310473	0.433	0.519	1
Ctps	0.0339398	-0.145905	0.015	0.042	1
Nufip2	0.0339863	-0.425398	0.174	0.236	1
Taf1d	0.0340969	-0.201133	0.085	0.139	1
Tcf4	0.034102	0.29399	0.424	0.343	1
Selt	0.034129	0.265989	0.276	0.199	1
Mex3b	0.0342353	-0.240087	0.015	0.042	1
Timm10b	0.0342668	0.293562	0.368	0.278	1
Zfp36l1	0.0343533	-0.359891	0.562	0.625	1
Pithd1	0.034356	-0.247046	0.036	0.074	1
Tctex1d2	0.0344288	-0.173407	0.092	0.148	1
Fcgr1	0.0344333	0.217086	0.588	0.491	1
Snrpg	0.0344559	0.224518	0.37	0.296	1
Map4k4	0.0344979	-0.22034	0.375	0.449	1
Rai1	0.0345523	0.102459	0.097	0.046	1
Arv1	0.0346649	-0.28756	0.012	0.037	1
Hist1h4c	0.0346826	-0.119039	0.015	0.042	1
Tctn3	0.0346826	-0.127043	0.015	0.042	1
Pik3r4	0.0347681	-0.203444	0.046	0.088	1
Serbp1	0.0347867	0.309358	0.404	0.324	1
Clpb	0.0348329	-0.0887335	0.015	0.042	1
Sipa1l3	0.0349027	0.284659	0.053	0.019	1
Gpt2	0.034939	0.153051	0.061	0.023	1
Serpine2	0.0350171	-0.109987	0.38	0.481	1
Cox5b	0.0352018	0.278653	0.576	0.505	1
Camk2g	0.0352518	-0.174925	0.046	0.088	1
Zfp653	0.0353129	-0.182222	0.012	0.037	1
Pdhx	0.0353213	0.137229	0.039	0.009	1
Mllt3	0.0354845	0.258202	0.053	0.019	1
Tmem8c	0.0355157	-0.0825773	0.015	0.042	1
Inip	0.0355921	0.159887	0.061	0.023	1
Ch25h	0.035601	0.162105	0.039	0.009	1
Vcl	0.0356408	-0.15539	0.012	0.037	1
Bambi	0.0356408	-0.169552	0.012	0.037	1
Prkcsh	0.0356735	0.24316	0.278	0.204	1
Inpp5e	0.0357459	-0.0966129	0.015	0.042	1
Rbpj	0.035819	0.315131	0.269	0.199	1
Zfp280c	0.0358526	0.233241	0.046	0.014	1
Fbxw17	0.0358714	0.168042	0.068	0.028	1
Arid1b	0.0358834	-0.208879	0.097	0.153	1
Rpn1	0.035901	0.132256	0.288	0.204	1
Pde4a	0.0359558	0.227129	0.053	0.019	1
Ccdc90b	0.0364019	-0.225788	0.053	0.097	1
Chst1	0.0364148	0.243949	0.179	0.116	1
Apbb1ip	0.036456	-0.312899	0.317	0.389	1
Cat	0.0364958	0.282287	0.104	0.056	1
Myadm	0.0365891	-0.247338	0.123	0.181	1
Tnfaip8l2	0.0366409	-0.421179	0.242	0.31	1
Epha2	0.0366512	-0.13462	0.104	0.167	1
Osbpl3	0.0368119	-0.0891903	0.005	0.023	1
Ctdsp2	0.0368219	-0.22646	0.109	0.167	1
Ets2	0.0368946	-0.180454	0.223	0.296	1
Hint1	0.0370071	0.243259	0.593	0.528	1
Zbtb12	0.0370278	0.110847	0.039	0.009	1
Arl2	0.0370727	0.194374	0.073	0.032	1
Cyp4f16	0.0371487	-0.159623	0.012	0.037	1
Map4k2	0.0371575	-0.076927	0.029	0.065	1
Tbc1d5	0.0372367	-0.130357	0.087	0.144	1
Hist2h2bb.1	0.0372733	-0.0949723	0.005	0.023	1
Scrn2	0.0372733	-0.101246	0.005	0.023	1
Kif13a	0.0372795	0.182975	0.053	0.019	1
Adam3	0.0373196	-0.0764548	0.012	0.037	1
Ms4a6d	0.0373535	0.193368	0.196	0.13	1
Icmt	0.037418	0.125215	0.046	0.014	1
Clock	0.037484	-0.231356	0.068	0.116	1
Rora	0.0374911	-0.0868133	0.012	0.037	1
Tgif1	0.0375199	-0.151132	0.288	0.375	1
Isca1	0.0375417	-0.297517	0.116	0.176	1
Rint1	0.0377396	-0.114853	0.005	0.023	1
Cdca3	0.0377396	-0.120505	0.005	0.023	1
Zfp595	0.0377396	-0.0999539	0.005	0.023	1
Herc6	0.0377404	0.180128	0.174	0.111	1
Tbc1d22a	0.0377429	-0.190579	0.077	0.13	1
Cfb	0.037764	0.278328	0.131	0.079	1
Cry1	0.0379082	-0.149201	0.01	0.032	1
Gm5595	0.0379746	-0.0738764	0.005	0.023	1
Birc5	0.0379746	-0.136272	0.005	0.023	1
Gm9828	0.0379746	-0.130876	0.005	0.023	1
Hdac9	0.0379746	-0.0805101	0.005	0.023	1
Gm7008	0.0379746	-0.0916121	0.005	0.023	1
Fancm	0.0379746	-0.0876367	0.005	0.023	1
Zscan21	0.0380096	-0.0865768	0.012	0.037	1
Slain2	0.0380436	0.204328	0.104	0.056	1
Uba5	0.0380669	-0.355492	0.087	0.139	1
Snip1	0.0382244	0.0913027	0.068	0.028	1
Baz1b	0.0382268	0.203109	0.235	0.162	1
Cox14	0.038234	0.366581	0.266	0.204	1
Phykpl	0.038242	-0.127992	0.007	0.028	1
Mex3c	0.0383566	-0.220743	0.065	0.111	1
Fis1	0.0383795	0.274004	0.407	0.343	1
Sh3pxd2a	0.0384304	-0.130724	0.073	0.125	1
Atrnl1	0.0384484	-0.0510269	0.005	0.023	1
Pex11a	0.0384519	-0.133933	0.007	0.028	1
Slc25a11	0.0386106	-0.127161	0.121	0.185	1
Tsga10	0.0386233	-0.11808	0.027	0.06	1
Gna12	0.0386552	-0.251496	0.308	0.389	1
Rpp30	0.0386677	-0.150739	0.01	0.032	1
Gm19582	0.0386871	-0.0899989	0.005	0.023	1
Sec61a1	0.0386894	0.196765	0.232	0.162	1
Ncf4	0.0387377	0.119326	0.184	0.116	1
Snrnp40	0.038785	-0.259171	0.051	0.093	1
Pydc4	0.0387987	0.137491	0.123	0.069	1

## Sheet: TAM2vsMo
	p_val	avg_log2FC	pct.1	pct.2	p_val_adj	cluster	gene
Ly6i	1.73076e-82	1.3206	0.843	0.415	2.83896e-78	intMoMF	Ly6i
Plac8	1.23419e-64	1.02558	0.936	0.615	2.02444e-60	intMoMF	Plac8
Prdx5	6.02574e-61	0.91221	0.969	0.838	9.88403e-57	intMoMF	Prdx5
Ly6c2	8.21163e-55	1.28388	0.731	0.368	1.34695e-50	intMoMF	Ly6c2
Klra2	2.0001e-50	0.816665	0.589	0.249	3.28077e-46	intMoMF	Klra2
Ms4a4c	7.83889e-49	0.817668	0.696	0.335	1.28581e-44	intMoMF	Ms4a4c
Ly6a	2.95489e-48	0.918085	0.921	0.716	4.84691e-44	intMoMF	Ly6a
Gbp2	5.31499e-47	0.92715	0.841	0.525	8.71817e-43	intMoMF	Gbp2
H2-K1	1.17179e-44	0.501218	0.994	0.928	1.92209e-40	intMoMF	H2-K1
Fam26f	9.21656e-41	0.923644	0.543	0.256	1.51179e-36	intMoMF	Fam26f
Ifi27l2a	4.19435e-39	0.689607	0.973	0.82	6.88e-35	intMoMF	Ifi27l2a
Psmb10	5.36921e-37	0.633101	0.771	0.487	8.80711e-33	intMoMF	Psmb10
Psme2	2.97421e-34	0.584698	0.911	0.739	4.8786e-30	intMoMF	Psme2
Psmb8	4.99654e-34	0.56529	0.928	0.704	8.19583e-30	intMoMF	Psmb8
C3	2.05191e-32	0.659153	0.798	0.478	3.36575e-28	intMoMF	C3
Cfb	3.00762e-32	0.666702	0.384	0.154	4.9334e-28	intMoMF	Cfb
H2-Q6	3.18857e-32	0.675931	0.727	0.448	5.23021e-28	intMoMF	H2-Q6
Ms4a6c	1.15094e-31	0.607226	0.888	0.637	1.88788e-27	intMoMF	Ms4a6c
Ccr2	3.89407e-31	0.665962	0.581	0.291	6.38745e-27	intMoMF	Ccr2
Magohb	9.33162e-31	0.591797	0.368	0.148	1.53067e-26	intMoMF	Magohb
H2-Q7	3.52734e-30	0.628352	0.783	0.526	5.7859e-26	intMoMF	H2-Q7
Cxcl9	3.9299e-30	0.891928	0.705	0.46	6.44621e-26	intMoMF	Cxcl9
Zbp1	1.28841e-29	0.650926	0.725	0.461	2.11338e-25	intMoMF	Zbp1
Ass1	5.15643e-29	0.661808	0.643	0.377	8.45809e-25	intMoMF	Ass1
Fcer1g	9.49645e-28	0.384678	1	0.961	1.5577e-23	intMoMF	Fcer1g
H2-Q4	1.23923e-27	0.585847	0.622	0.36	2.03271e-23	intMoMF	H2-Q4
Ms4a6b	5.21458e-27	0.598284	0.579	0.322	8.55348e-23	intMoMF	Ms4a6b
Rasgrp1	6.51156e-27	0.51955	0.38	0.164	1.06809e-22	intMoMF	Rasgrp1
Ly6e	1.84565e-26	0.418632	0.992	0.89	3.02742e-22	intMoMF	Ly6e
Atp6v0c	3.21947e-26	0.58502	0.793	0.589	5.2809e-22	intMoMF	Atp6v0c
Arg1	4.48905e-26	-2.08727	0.186	0.413	7.36338e-22	intMoMF	Arg1
Icam1	5.04277e-26	0.603947	0.473	0.237	8.27166e-22	intMoMF	Icam1
Cyba	8.71899e-26	0.42978	0.988	0.907	1.43018e-21	intMoMF	Cyba
Gbp4	4.19104e-25	0.568244	0.514	0.271	6.87456e-21	intMoMF	Gbp4
Slamf8	4.2089e-25	0.520515	0.57	0.325	6.90386e-21	intMoMF	Slamf8
Rtp4	4.28941e-25	0.503651	0.541	0.289	7.03593e-21	intMoMF	Rtp4
Sirpb1c	5.5687e-25	0.452453	0.554	0.289	9.13433e-21	intMoMF	Sirpb1c
Flt1	7.14504e-25	0.489469	0.289	0.111	1.172e-20	intMoMF	Flt1
Nupr1	2.79581e-24	0.488428	0.386	0.176	4.58597e-20	intMoMF	Nupr1
Gapdh	2.8436e-24	0.37679	0.992	0.954	4.66436e-20	intMoMF	Gapdh
Isg15	6.94683e-24	0.618029	0.787	0.55	1.13949e-19	intMoMF	Isg15
Sod2	8.97817e-24	0.60662	0.676	0.433	1.47269e-19	intMoMF	Sod2
Upp1	1.28161e-23	0.547024	0.258	0.096	2.10222e-19	intMoMF	Upp1
Serpina3g	1.3769e-23	0.513773	0.583	0.325	2.25852e-19	intMoMF	Serpina3g
Cybb	3.75144e-23	0.54008	0.901	0.699	6.15349e-19	intMoMF	Cybb
Gpr141	6.5431e-23	0.513602	0.316	0.135	1.07327e-18	intMoMF	Gpr141
Spon1	1.12149e-22	0.441825	0.308	0.129	1.83958e-18	intMoMF	Spon1
H2-DMb1	1.75441e-22	0.484578	0.767	0.527	2.87776e-18	intMoMF	H2-DMb1
Hspa8	2.23441e-22	0.426193	0.981	0.875	3.66509e-18	intMoMF	Hspa8
Ctsc	2.23981e-22	0.421887	0.938	0.782	3.67396e-18	intMoMF	Ctsc
Gbp3	3.0442e-22	0.517058	0.446	0.23	4.99341e-18	intMoMF	Gbp3
Gbp5	3.06642e-22	0.519127	0.506	0.278	5.02985e-18	intMoMF	Gbp5
Pirb	3.80246e-22	0.512201	0.593	0.353	6.23717e-18	intMoMF	Pirb
Igtp	4.03905e-22	0.528149	0.45	0.234	6.62525e-18	intMoMF	Igtp
Hck	8.51983e-22	0.425725	0.645	0.388	1.39751e-17	intMoMF	Hck
Adgre4	2.48224e-21	0.403035	0.165	0.049	4.07161e-17	intMoMF	Adgre4
Ifi47	3.11516e-21	0.467205	0.566	0.336	5.1098e-17	intMoMF	Ifi47
Igsf6	3.76911e-21	0.483764	0.403	0.202	6.18246e-17	intMoMF	Igsf6
Ifi205	5.0769e-21	0.349068	0.566	0.32	8.32763e-17	intMoMF	Ifi205
Mcemp1	5.87663e-21	0.509255	0.421	0.215	9.63943e-17	intMoMF	Mcemp1
Slfn1	8.63432e-21	0.447836	0.483	0.259	1.41629e-16	intMoMF	Slfn1
Cdk2ap2	1.13175e-20	0.571259	0.682	0.453	1.85642e-16	intMoMF	Cdk2ap2
Iigp1	1.64382e-20	0.588226	0.477	0.265	2.69637e-16	intMoMF	Iigp1
Stat1	7.02109e-20	0.445515	0.88	0.709	1.15167e-15	intMoMF	Stat1
Arhgdib	1.08905e-19	0.398767	0.849	0.629	1.78638e-15	intMoMF	Arhgdib
Acp2	1.23106e-19	0.404328	0.386	0.191	2.01931e-15	intMoMF	Acp2
Fpr2	1.33922e-19	0.582842	0.242	0.098	2.19672e-15	intMoMF	Fpr2
Clec4a3	1.93071e-19	0.418255	0.498	0.273	3.16694e-15	intMoMF	Clec4a3
Smpdl3b	2.33673e-19	0.478671	0.227	0.09	3.83293e-15	intMoMF	Smpdl3b
Pilra	3.48284e-19	0.451302	0.471	0.26	5.7129e-15	intMoMF	Pilra
Fgr	4.20882e-19	0.396853	0.494	0.277	6.90373e-15	intMoMF	Fgr
Ifitm3	5.27994e-19	0.334644	0.99	0.899	8.66068e-15	intMoMF	Ifitm3
Tgtp1	6.18611e-19	0.305306	0.165	0.053	1.01471e-14	intMoMF	Tgtp1
Pfn1	6.83284e-19	0.301889	0.979	0.936	1.12079e-14	intMoMF	Pfn1
Gm10076	7.92327e-19	-0.369768	0.994	0.997	1.29965e-14	intMoMF	Gm10076
H2-T22	1.17624e-18	0.404774	0.643	0.412	1.92938e-14	intMoMF	H2-T22
Tifab	1.26792e-18	0.386021	0.347	0.17	2.07977e-14	intMoMF	Tifab
Cmklr1	1.86577e-18	0.328131	0.254	0.106	3.06042e-14	intMoMF	Cmklr1
Gbp9	3.36143e-18	0.366103	0.26	0.113	5.51375e-14	intMoMF	Gbp9
Cox5b	6.6432e-18	0.350666	0.932	0.797	1.08968e-13	intMoMF	Cox5b
Gbp8	6.75971e-18	0.430096	0.384	0.203	1.1088e-13	intMoMF	Gbp8
Tap2	7.24128e-18	0.378938	0.626	0.405	1.18779e-13	intMoMF	Tap2
Cd63	1.04993e-17	-1.49833	0.178	0.34	1.7222e-13	intMoMF	Cd63
Ccr5	1.45761e-17	0.438112	0.576	0.359	2.39092e-13	intMoMF	Ccr5
Clcn7	1.62083e-17	0.372999	0.355	0.18	2.65865e-13	intMoMF	Clcn7
Cebpb	2.21996e-17	0.340199	0.961	0.83	3.6414e-13	intMoMF	Cebpb
Samhd1	4.987e-17	0.300436	0.924	0.734	8.18018e-13	intMoMF	Samhd1
Naaa	5.25098e-17	0.492979	0.643	0.426	8.61318e-13	intMoMF	Naaa
Cnih4	5.87456e-17	0.402108	0.597	0.389	9.63604e-13	intMoMF	Cnih4
Sema4a	8.38274e-17	0.405279	0.467	0.275	1.37502e-12	intMoMF	Sema4a
Il2rg	8.68988e-17	0.426704	0.583	0.373	1.4254e-12	intMoMF	Il2rg
Trem3	9.25725e-17	0.276718	0.105	0.027	1.51847e-12	intMoMF	Trem3
Sirpb1a	1.45115e-16	0.400393	0.221	0.093	2.38031e-12	intMoMF	Sirpb1a
Cd52	2.57897e-16	0.291258	0.986	0.928	4.23028e-12	intMoMF	Cd52
Vamp8	2.94119e-16	0.387387	0.882	0.731	4.82443e-12	intMoMF	Vamp8
H2-DMa	3.62243e-16	0.345499	0.909	0.765	5.94188e-12	intMoMF	H2-DMa
AB124611	4.30634e-16	0.37719	0.508	0.303	7.06369e-12	intMoMF	AB124611
Tap1	6.17196e-16	0.384591	0.731	0.506	1.01239e-11	intMoMF	Tap1
Ms4a6d	6.60303e-16	0.384665	0.651	0.432	1.08309e-11	intMoMF	Ms4a6d
Irf2	7.44903e-16	0.403615	0.531	0.323	1.22186e-11	intMoMF	Irf2
Ndufa4	7.97968e-16	0.393764	0.612	0.399	1.30891e-11	intMoMF	Ndufa4
Capg	1.23751e-15	0.387548	0.638	0.423	2.02988e-11	intMoMF	Capg
Sema4d	1.3339e-15	0.381004	0.572	0.366	2.188e-11	intMoMF	Sema4d
Irf7	1.56522e-15	0.341149	0.645	0.425	2.56744e-11	intMoMF	Irf7
Fcgr1	2.13269e-15	0.355759	0.579	0.362	3.49825e-11	intMoMF	Fcgr1
Csf1r	2.24491e-15	0.36664	0.822	0.583	3.68232e-11	intMoMF	Csf1r
Svbp	2.41015e-15	0.331035	0.483	0.287	3.95337e-11	intMoMF	Svbp
Gbp7	2.41968e-15	0.337026	0.523	0.321	3.96899e-11	intMoMF	Gbp7
Clec12a	3.37782e-15	0.380799	0.457	0.269	5.54063e-11	intMoMF	Clec12a
Slco3a1	3.4653e-15	0.41559	0.231	0.105	5.68413e-11	intMoMF	Slco3a1
Ndufs4	4.25015e-15	0.329084	0.469	0.279	6.97152e-11	intMoMF	Ndufs4
Mmp14	4.37567e-15	0.369923	0.597	0.377	7.17741e-11	intMoMF	Mmp14
Ikbke	4.5122e-15	0.322644	0.345	0.18	7.40135e-11	intMoMF	Ikbke
Fxyd5	7.00646e-15	0.332887	0.924	0.757	1.14927e-10	intMoMF	Fxyd5
Ifi30	7.08639e-15	0.297678	0.95	0.821	1.16238e-10	intMoMF	Ifi30
Cd274	7.35074e-15	0.369288	0.684	0.46	1.20574e-10	intMoMF	Cd274
Itgb2	7.5175e-15	0.350276	0.744	0.524	1.23309e-10	intMoMF	Itgb2
Sf3b6	9.84199e-15	0.274533	0.576	0.364	1.61438e-10	intMoMF	Sf3b6
Pydc4	1.01221e-14	0.368196	0.32	0.167	1.66032e-10	intMoMF	Pydc4
Edf1	1.06062e-14	0.354065	0.717	0.519	1.73973e-10	intMoMF	Edf1
Psme1	1.18559e-14	0.315834	0.917	0.774	1.94472e-10	intMoMF	Psme1
Fgl2	1.69456e-14	0.369195	0.674	0.467	2.77959e-10	intMoMF	Fgl2
Ndufs7	1.99734e-14	0.334146	0.612	0.411	3.27623e-10	intMoMF	Ndufs7
Pla2g7	2.47249e-14	0.469295	0.62	0.423	4.05563e-10	intMoMF	Pla2g7
Ndufb8	2.47706e-14	0.30319	0.748	0.543	4.06311e-10	intMoMF	Ndufb8
Sh3bgrl3	2.57103e-14	0.268471	0.977	0.89	4.21726e-10	intMoMF	Sh3bgrl3
H2-T23	4.07156e-14	0.355091	0.926	0.77	6.67858e-10	intMoMF	H2-T23
Abracl	4.46018e-14	0.332091	0.775	0.585	7.31603e-10	intMoMF	Abracl
Rassf4	5.07965e-14	0.341048	0.455	0.271	8.33215e-10	intMoMF	Rassf4
Psmb9	5.38182e-14	0.352942	0.831	0.63	8.82779e-10	intMoMF	Psmb9
Lmo4	5.8543e-14	0.365312	0.376	0.21	9.60281e-10	intMoMF	Lmo4
Bcl2a1a	6.07002e-14	0.352982	0.69	0.477	9.95665e-10	intMoMF	Bcl2a1a
N4bp1	6.35614e-14	0.35019	0.564	0.364	1.0426e-09	intMoMF	N4bp1
BC028528	7.91894e-14	0.360033	0.386	0.224	1.29894e-09	intMoMF	BC028528
Phf11b	1.2165e-13	0.286208	0.471	0.284	1.99542e-09	intMoMF	Phf11b
Pla2g16	1.34783e-13	0.345375	0.469	0.285	2.21084e-09	intMoMF	Pla2g16
Pilrb1	1.70556e-13	0.331476	0.229	0.107	2.79763e-09	intMoMF	Pilrb1
Cmtm7	1.86965e-13	0.33366	0.605	0.409	3.06678e-09	intMoMF	Cmtm7
Vill	2.02975e-13	0.250289	0.184	0.077	3.3294e-09	intMoMF	Vill
Idnk	2.223e-13	0.315252	0.434	0.258	3.64639e-09	intMoMF	Idnk
Ppargc1b	2.31884e-13	0.286171	0.159	0.063	3.80359e-09	intMoMF	Ppargc1b
Arl5c	2.36732e-13	0.300922	0.267	0.133	3.88312e-09	intMoMF	Arl5c
Hk3	2.56475e-13	0.356668	0.461	0.285	4.20696e-09	intMoMF	Hk3
Clec5a	2.96319e-13	0.318189	0.293	0.153	4.86052e-09	intMoMF	Clec5a
Ccdc88b	3.70541e-13	0.377173	0.374	0.22	6.07799e-09	intMoMF	Ccdc88b
Ccdc109b	3.88397e-13	0.360807	0.289	0.153	6.37088e-09	intMoMF	Ccdc109b
Atp5d	3.96396e-13	0.321095	0.795	0.612	6.50209e-09	intMoMF	Atp5d
Dram1	4.06618e-13	0.347214	0.339	0.188	6.66975e-09	intMoMF	Dram1
Xaf1	4.99655e-13	0.274305	0.436	0.26	8.19584e-09	intMoMF	Xaf1
Rnf213	5.35027e-13	0.281646	0.696	0.486	8.77605e-09	intMoMF	Rnf213
Ptpn1	5.47348e-13	0.352753	0.698	0.494	8.97815e-09	intMoMF	Ptpn1
Tmem51	5.98052e-13	0.260491	0.331	0.181	9.80985e-09	intMoMF	Tmem51
Rnf187	6.37317e-13	0.256673	0.293	0.152	1.04539e-08	intMoMF	Rnf187
Prelid1	6.58197e-13	0.321118	0.783	0.596	1.07964e-08	intMoMF	Prelid1
Aoah	6.68233e-13	0.286666	0.283	0.145	1.0961e-08	intMoMF	Aoah
Alox5ap	6.95795e-13	0.2835	0.777	0.55	1.14131e-08	intMoMF	Alox5ap
Gsdmd	8.53565e-13	0.316363	0.364	0.21	1.4001e-08	intMoMF	Gsdmd
Gda	9.87463e-13	0.269632	0.543	0.334	1.61974e-08	intMoMF	Gda
Tpi1	1.00483e-12	0.352273	0.769	0.576	1.64823e-08	intMoMF	Tpi1
Myo1f	1.13123e-12	0.255777	0.473	0.292	1.85556e-08	intMoMF	Myo1f
Pld4	1.21411e-12	0.315373	0.665	0.452	1.9915e-08	intMoMF	Pld4
Psmb5	1.27324e-12	0.281573	0.531	0.34	2.0885e-08	intMoMF	Psmb5
Aif1	1.31142e-12	0.275192	0.88	0.69	2.15112e-08	intMoMF	Aif1
Mycbp2	1.34077e-12	0.450652	0.585	0.403	2.19926e-08	intMoMF	Mycbp2
Prkcd	1.41101e-12	0.266185	0.868	0.684	2.31447e-08	intMoMF	Prkcd
Pira2	1.54241e-12	0.288645	0.211	0.099	2.53001e-08	intMoMF	Pira2
Fes	1.63542e-12	0.301015	0.386	0.226	2.68258e-08	intMoMF	Fes
Ak2	1.78554e-12	0.259088	0.554	0.367	2.92882e-08	intMoMF	Ak2
Oas1a	1.90377e-12	0.278327	0.496	0.311	3.12275e-08	intMoMF	Oas1a
Gbp6.1	2.28096e-12	0.278306	0.194	0.088	3.74146e-08	intMoMF	Gbp6.1
Peli1	2.42661e-12	0.282379	0.368	0.212	3.98036e-08	intMoMF	Peli1
Pf4	2.46687e-12	-1.88996	0.043	0.162	4.0464e-08	intMoMF	Pf4
Fcgr4	2.47377e-12	0.337342	0.63	0.426	4.05772e-08	intMoMF	Fcgr4
Fis1	2.94303e-12	0.301076	0.69	0.507	4.82746e-08	intMoMF	Fis1
Lacc1	3.0869e-12	0.264521	0.357	0.206	5.06344e-08	intMoMF	Lacc1
BC031181	3.19236e-12	0.277796	0.419	0.253	5.23642e-08	intMoMF	BC031181
Atp5b	3.67959e-12	0.321499	0.717	0.555	6.03563e-08	intMoMF	Atp5b
Msrb1	4.38092e-12	0.288094	0.777	0.588	7.18602e-08	intMoMF	Msrb1
Gmfg	4.86691e-12	0.273494	0.698	0.496	7.98318e-08	intMoMF	Gmfg
Mkrn1	5.21319e-12	0.2508	0.626	0.426	8.5512e-08	intMoMF	Mkrn1
Ccdc50	5.45151e-12	0.260433	0.403	0.245	8.94212e-08	intMoMF	Ccdc50
Snf8	5.53729e-12	0.284233	0.417	0.252	9.08282e-08	intMoMF	Snf8
Tspo	5.83583e-12	0.333886	0.824	0.66	9.57252e-08	intMoMF	Tspo
Lyz2	6.31102e-12	0.280899	0.957	0.845	1.0352e-07	intMoMF	Lyz2
Aldoa	6.45239e-12	0.275578	0.888	0.759	1.05839e-07	intMoMF	Aldoa
Ptpn6	6.70726e-12	0.297909	0.651	0.461	1.10019e-07	intMoMF	Ptpn6
Pafah1b3	7.55652e-12	0.276698	0.244	0.124	1.2395e-07	intMoMF	Pafah1b3
Zeb2	7.88905e-12	0.308676	0.798	0.572	1.29404e-07	intMoMF	Zeb2
Lrrc25	7.99138e-12	0.302923	0.372	0.223	1.31083e-07	intMoMF	Lrrc25
Dynll1	8.12913e-12	0.254969	0.837	0.653	1.33342e-07	intMoMF	Dynll1
Cd40	8.93203e-12	0.311621	0.335	0.188	1.46512e-07	intMoMF	Cd40
Scand1	1.13839e-11	0.292499	0.853	0.698	1.86729e-07	intMoMF	Scand1
Cope	1.25852e-11	0.286073	0.455	0.289	2.06435e-07	intMoMF	Cope
Psmb3	1.5262e-11	0.289172	0.655	0.472	2.50342e-07	intMoMF	Psmb3
Taf6l	1.66698e-11	0.272669	0.558	0.378	2.73434e-07	intMoMF	Taf6l
Hp	1.79721e-11	0.327998	0.217	0.105	2.94797e-07	intMoMF	Hp
Amica1	1.85504e-11	0.307895	0.438	0.275	3.04283e-07	intMoMF	Amica1
Ppp1ca	1.93024e-11	0.268199	0.727	0.527	3.16617e-07	intMoMF	Ppp1ca
Mvp	2.08121e-11	0.294235	0.413	0.259	3.41382e-07	intMoMF	Mvp
Clic1	2.08288e-11	0.272452	0.76	0.571	3.41655e-07	intMoMF	Clic1
Ccl8	2.16595e-11	-2.57276	0.072	0.189	3.55281e-07	intMoMF	Ccl8
Eno1	2.5731e-11	0.283589	0.905	0.771	4.22066e-07	intMoMF	Eno1
Gstp1	2.66971e-11	0.312827	0.55	0.37	4.37912e-07	intMoMF	Gstp1
Clec4a1	2.99802e-11	0.266485	0.353	0.202	4.91765e-07	intMoMF	Clec4a1
Fabp5	3.08097e-11	-1.51399	0.49	0.55	5.05372e-07	intMoMF	Fabp5
Pmepa1	4.06209e-11	-0.675774	0.054	0.169	6.66304e-07	intMoMF	Pmepa1
Timm17a	4.37461e-11	0.292438	0.314	0.182	7.17567e-07	intMoMF	Timm17a
Lst1	4.73208e-11	0.251005	0.89	0.697	7.76203e-07	intMoMF	Lst1
Irg1	4.83219e-11	0.304718	0.275	0.147	7.92624e-07	intMoMF	Irg1
AW112010	4.85711e-11	0.344175	0.921	0.761	7.96711e-07	intMoMF	AW112010
Bax	5.34037e-11	0.265155	0.661	0.475	8.7598e-07	intMoMF	Bax
Cyp4f18	5.75079e-11	0.303407	0.512	0.333	9.43303e-07	intMoMF	Cyp4f18
Pot1b	6.04886e-11	0.29921	0.132	0.053	9.92194e-07	intMoMF	Pot1b
Dgkz	6.85127e-11	0.267253	0.269	0.145	1.12381e-06	intMoMF	Dgkz
Sdhd	7.03585e-11	0.253079	0.488	0.322	1.15409e-06	intMoMF	Sdhd
Batf2	7.20548e-11	0.307492	0.238	0.124	1.18192e-06	intMoMF	Batf2
Acaa1a	7.40447e-11	0.265185	0.374	0.23	1.21456e-06	intMoMF	Acaa1a
Hcls1	7.4295e-11	0.255537	0.7	0.5	1.21866e-06	intMoMF	Hcls1
Fcgr2b	7.51021e-11	0.300275	0.837	0.642	1.2319e-06	intMoMF	Fcgr2b
Ndufaf3	8.57888e-11	0.278915	0.213	0.107	1.40719e-06	intMoMF	Ndufaf3
Nlrc5	8.64857e-11	0.257264	0.271	0.149	1.41862e-06	intMoMF	Nlrc5
Atp5o	1.01486e-10	0.281748	0.663	0.481	1.66467e-06	intMoMF	Atp5o
Spi1	1.02139e-10	0.276532	0.816	0.632	1.67538e-06	intMoMF	Spi1
Tgtp2	1.14809e-10	0.279139	0.207	0.103	1.88322e-06	intMoMF	Tgtp2
Sirpb1b	1.28484e-10	0.28462	0.219	0.113	2.10753e-06	intMoMF	Sirpb1b
Lgmn	1.33081e-10	-1.03348	0.597	0.614	2.18293e-06	intMoMF	Lgmn
Emb	1.74974e-10	0.278585	0.523	0.352	2.8701e-06	intMoMF	Emb
1600014C10Rik	1.88202e-10	0.302437	0.339	0.203	3.08708e-06	intMoMF	1600014C10Rik
Per1	1.9626e-10	0.283584	0.351	0.211	3.21926e-06	intMoMF	Per1
Rrbp1	1.96475e-10	0.26194	0.913	0.755	3.22277e-06	intMoMF	Rrbp1
Nedd8	2.02581e-10	0.261414	0.727	0.54	3.32293e-06	intMoMF	Nedd8
Tmbim4	2.2631e-10	0.27767	0.502	0.344	3.71216e-06	intMoMF	Tmbim4
Actn1	2.5176e-10	-0.577064	0.021	0.114	4.12961e-06	intMoMF	Actn1
Gpsm3	3.14521e-10	0.256344	0.51	0.34	5.15909e-06	intMoMF	Gpsm3
Pnp	3.1477e-10	0.32223	0.684	0.526	5.16317e-06	intMoMF	Pnp
Man2a1	3.15528e-10	0.30844	0.434	0.282	5.1756e-06	intMoMF	Man2a1
Lrp10	3.22333e-10	0.321647	0.357	0.222	5.28723e-06	intMoMF	Lrp10
Adap1	3.37516e-10	0.273683	0.258	0.143	5.53628e-06	intMoMF	Adap1
Ppp1r9b	3.50985e-10	0.279011	0.434	0.282	5.7572e-06	intMoMF	Ppp1r9b
Sec11a	3.51861e-10	0.273796	0.403	0.26	5.77158e-06	intMoMF	Sec11a
Reep5	3.65372e-10	0.264533	0.748	0.578	5.99319e-06	intMoMF	Reep5
Smchd1	4.28611e-10	0.293693	0.419	0.262	7.0305e-06	intMoMF	Smchd1
Adam8	5.34925e-10	-0.792912	0.151	0.271	8.77438e-06	intMoMF	Adam8
Atf6b	6.52142e-10	0.266163	0.231	0.125	1.06971e-05	intMoMF	Atf6b
Cd302	8.36208e-10	0.310695	0.351	0.22	1.37163e-05	intMoMF	Cd302
F10	1.08857e-09	0.273659	0.448	0.29	1.78559e-05	intMoMF	F10
Tonsl	1.17339e-09	0.25769	0.388	0.254	1.92472e-05	intMoMF	Tonsl
Emp3	1.574e-09	0.313341	0.618	0.452	2.58183e-05	intMoMF	Emp3
Stra13	1.58302e-09	0.27293	0.448	0.3	2.59663e-05	intMoMF	Stra13
Rbm3	1.60751e-09	0.260091	0.851	0.693	2.6368e-05	intMoMF	Rbm3
Themis2	2.13725e-09	0.271436	0.378	0.242	3.50573e-05	intMoMF	Themis2
Atp6v0d2	2.65767e-09	-0.624425	0.006	0.081	4.35938e-05	intMoMF	Atp6v0d2
Cxcl2	2.85253e-09	-1.20704	0.227	0.346	4.679e-05	intMoMF	Cxcl2
Tmem173	2.87493e-09	0.284734	0.401	0.262	4.71576e-05	intMoMF	Tmem173
Tmsb4x	2.96445e-09	-0.294996	0.998	0.997	4.86259e-05	intMoMF	Tmsb4x
Tmem14c	3.32517e-09	0.269343	0.562	0.403	5.45428e-05	intMoMF	Tmem14c
Plet1	3.7721e-09	-1.14672	0.014	0.094	6.18738e-05	intMoMF	Plet1
Rest	4.28421e-09	0.274393	0.269	0.157	7.0274e-05	intMoMF	Rest
Timp2	5.90669e-09	-0.692484	0.062	0.158	9.68875e-05	intMoMF	Timp2
Cers6	5.95137e-09	0.432664	0.374	0.244	9.76203e-05	intMoMF	Cers6
Gm9733	6.52425e-09	0.301186	0.186	0.094	0.000107017	intMoMF	Gm9733
Atp5g3	9.18476e-09	0.265729	0.853	0.751	0.000150658	intMoMF	Atp5g3
Mrc1	1.35744e-08	-0.806552	0.122	0.224	0.000222661	intMoMF	Mrc1
Sorl1	1.37525e-08	0.333235	0.262	0.157	0.000225582	intMoMF	Sorl1
Ffar2	2.52955e-08	0.339384	0.182	0.097	0.000414923	intMoMF	Ffar2
Basp1	2.66278e-08	-0.691024	0.541	0.578	0.000436776	intMoMF	Basp1
Exosc4	2.80133e-08	0.254861	0.182	0.096	0.000459503	intMoMF	Exosc4
Abr	2.91363e-08	0.275973	0.357	0.234	0.000477922	intMoMF	Abr
Id2	2.98354e-08	-0.696022	0.405	0.494	0.00048939	intMoMF	Id2
Dnase1l3	3.15245e-08	0.259391	0.277	0.165	0.000517096	intMoMF	Dnase1l3
Fn1	3.58607e-08	-1.09804	0.145	0.242	0.000588222	intMoMF	Fn1
Tapbpl	3.64696e-08	0.286302	0.24	0.142	0.00059821	intMoMF	Tapbpl
Irak3	3.84414e-08	0.270396	0.118	0.053	0.000630554	intMoMF	Irak3
Wfdc17	3.90276e-08	-1.17554	0.556	0.583	0.00064017	intMoMF	Wfdc17
Cyc1	4.91252e-08	0.278473	0.368	0.248	0.0008058	intMoMF	Cyc1
Gpnmb	6.87817e-08	-1.04149	0.035	0.114	0.00112823	intMoMF	Gpnmb
Tns3	1.54146e-07	0.272214	0.273	0.171	0.00252846	intMoMF	Tns3
Ms4a7	1.96765e-07	-0.908077	0.159	0.248	0.00322754	intMoMF	Ms4a7
Tifa	2.62239e-07	0.252936	0.295	0.189	0.0043015	intMoMF	Tifa
F13a1	2.64754e-07	-0.673563	0.029	0.1	0.00434275	intMoMF	F13a1
Apoe	3.13798e-07	-1.55428	0.651	0.627	0.00514723	intMoMF	Apoe
Cdh1	6.24549e-07	-0.422951	0.01	0.069	0.0102445	intMoMF	Cdh1
Igf1	9.11326e-07	-0.544376	0.014	0.073	0.0149485	intMoMF	Igf1
Hilpda	1.00257e-06	-0.758191	0.161	0.25	0.0164452	intMoMF	Hilpda
Trem2	1.03567e-06	-0.685064	0.207	0.291	0.0169882	intMoMF	Trem2
Dhrs3	1.09038e-06	-0.332102	0.037	0.108	0.0178855	intMoMF	Dhrs3
Itgae	1.11617e-06	-0.443803	0.002	0.051	0.0183086	intMoMF	Itgae
Bhlhe40	1.51528e-06	-0.67006	0.38	0.442	0.0248551	intMoMF	Bhlhe40
Mmp13	1.66319e-06	-1.08103	0.029	0.093	0.0272812	intMoMF	Mmp13
Laptm5	1.98651e-06	-0.276652	0.944	0.893	0.0325847	intMoMF	Laptm5
Trf	2.00074e-06	-0.576816	0.122	0.209	0.0328182	intMoMF	Trf
Sgk1	2.05337e-06	-0.79463	0.285	0.359	0.0336814	intMoMF	Sgk1
Arid5b	2.22784e-06	0.289521	0.153	0.085	0.0365433	intMoMF	Arid5b
Abca7	2.33483e-06	0.255062	0.134	0.071	0.0382982	intMoMF	Abca7
Ifitm1	2.45301e-06	-1.30915	0.2	0.283	0.0402368	intMoMF	Ifitm1
Il7r	2.56142e-06	-0.355364	0.029	0.092	0.0420149	intMoMF	Il7r
Ccl24	2.7907e-06	-0.663831	0.18	0.277	0.0457758	intMoMF	Ccl24
Mt1	3.04561e-06	-0.667478	0.581	0.614	0.0499571	intMoMF	Mt1
Spp1	3.33677e-06	-1.61413	0.033	0.095	0.054733	intMoMF	Spp1
Ctsd	3.38499e-06	-1.25433	0.632	0.581	0.0555241	intMoMF	Ctsd
Dusp5	3.72842e-06	-0.588512	0.211	0.3	0.0611573	intMoMF	Dusp5
Lmnb1	5.31914e-06	-0.535994	0.134	0.217	0.0872499	intMoMF	Lmnb1
Clec4e	6.12962e-06	0.285736	0.256	0.164	0.100544	intMoMF	Clec4e
Hebp1	7.1666e-06	-0.342876	0.041	0.105	0.117554	intMoMF	Hebp1
Pkib	9.47511e-06	-0.528826	0.147	0.228	0.15542	intMoMF	Pkib
Nr4a3	9.51816e-06	-0.74974	0.095	0.168	0.156126	intMoMF	Nr4a3
Ctsb	9.92317e-06	-0.772931	0.81	0.769	0.16277	intMoMF	Ctsb
Pdgfa	1.1227e-05	-0.274119	0.008	0.054	0.184157	intMoMF	Pdgfa
Egr1	1.76724e-05	-0.734582	0.176	0.254	0.289881	intMoMF	Egr1
Itga4	1.78714e-05	0.274256	0.351	0.248	0.293145	intMoMF	Itga4
Sepp1	1.9667e-05	-1.03439	0.202	0.272	0.322597	intMoMF	Sepp1
Lhfpl2	2.24006e-05	-0.279138	0.017	0.065	0.367438	intMoMF	Lhfpl2
Tbc1d4	2.28062e-05	-0.288328	0.01	0.055	0.374089	intMoMF	Tbc1d4
Atpif1	2.32234e-05	-0.474264	0.636	0.638	0.380933	intMoMF	Atpif1
H2-Ob	2.53535e-05	-0.251949	0.014	0.061	0.415874	intMoMF	H2-Ob
Aph1c	2.60555e-05	-0.374375	0.056	0.118	0.427388	intMoMF	Aph1c
Kit	2.8705e-05	-0.259164	0.017	0.064	0.470849	intMoMF	Kit
Ltc4s	2.88958e-05	-0.285729	0.025	0.077	0.473977	intMoMF	Ltc4s
H2-M2	3.70748e-05	-0.774041	0.025	0.075	0.608139	intMoMF	H2-M2
Ctsl	4.4376e-05	-0.716676	0.335	0.386	0.727899	intMoMF	Ctsl
Ccl7	4.59803e-05	-1.04216	0.029	0.08	0.754215	intMoMF	Ccl7
Mmp12	4.70354e-05	-1.16634	0.132	0.199	0.771521	intMoMF	Mmp12
Klrd1	5.13203e-05	-0.410403	0.017	0.061	0.841807	intMoMF	Klrd1
Actg1	5.73512e-05	-0.344533	0.969	0.944	0.940732	intMoMF	Actg1
Gpcpd1	7.7376e-05	-0.307109	0.079	0.143	1	intMoMF	Gpcpd1
Fosb	9.41874e-05	-0.489157	0.357	0.42	1	intMoMF	Fosb
Abca1	0.000102005	-0.559085	0.18	0.247	1	intMoMF	Abca1
Gm15056	0.000110741	0.332312	0.093	0.049	1	intMoMF	Gm15056
Slc7a2	0.0001181	-0.500466	0.097	0.161	1	intMoMF	Slc7a2
H2-Oa	0.000161445	-0.469504	0.064	0.119	1	intMoMF	H2-Oa
Dab2	0.00016351	-0.600925	0.293	0.352	1	intMoMF	Dab2
Ccl17	0.000248177	-1.19248	0.043	0.092	1	intMoMF	Ccl17
Gnpda1	0.000255744	-0.36145	0.099	0.161	1	intMoMF	Gnpda1
Acp5	0.000310219	-0.611959	0.291	0.341	1	intMoMF	Acp5
Fth1	0.000366438	-0.430622	0.998	0.994	1	intMoMF	Fth1
Il1a	0.000426901	-0.559636	0.105	0.164	1	intMoMF	Il1a
Spint2	0.000436647	-0.268476	0.033	0.077	1	intMoMF	Spint2
Ifitm6	0.000519623	-0.591568	0.087	0.14	1	intMoMF	Ifitm6
Cd9	0.000626617	-0.481683	0.267	0.327	1	intMoMF	Cd9
Cd24a	0.000653916	-0.283245	0.025	0.063	1	intMoMF	Cd24a
Tbca	0.000667009	-0.391836	0.626	0.608	1	intMoMF	Tbca
Ell2	0.000679687	-0.269648	0.079	0.133	1	intMoMF	Ell2
Arhgap19	0.000811015	-0.28426	0.035	0.077	1	intMoMF	Arhgap19
Vcam1	0.000916483	-0.615107	0.091	0.14	1	intMoMF	Vcam1
Vat1	0.000965599	-0.469717	0.103	0.154	1	intMoMF	Vat1
Cxcl10	0.000979929	-0.314258	0.353	0.26	1	intMoMF	Cxcl10
C1qc	0.00111926	-0.487895	0.481	0.516	1	intMoMF	C1qc
Tomm7	0.00128305	-0.336654	0.798	0.712	1	intMoMF	Tomm7
Wdfy4	0.00144872	-0.548663	0.11	0.159	1	intMoMF	Wdfy4
Socs2	0.00147072	-0.383578	0.081	0.128	1	intMoMF	Socs2
Ptgs1	0.00163241	-0.337586	0.07	0.117	1	intMoMF	Ptgs1
Gcnt2	0.00166307	-0.300672	0.101	0.155	1	intMoMF	Gcnt2
Tnfrsf9	0.00172788	-0.45371	0.037	0.076	1	intMoMF	Tnfrsf9
Anxa1	0.0018624	-0.563333	0.153	0.2	1	intMoMF	Anxa1
Fcgrt	0.00190597	-0.47668	0.165	0.218	1	intMoMF	Fcgrt
Cd83	0.00207796	-0.543722	0.316	0.36	1	intMoMF	Cd83
Pik3r1	0.00215971	-0.438488	0.246	0.297	1	intMoMF	Pik3r1
Grasp	0.00222694	-0.278539	0.052	0.093	1	intMoMF	Grasp
Fam46c	0.00223061	-0.432486	0.161	0.212	1	intMoMF	Fam46c
Ccl9	0.00328336	-0.818285	0.229	0.271	1	intMoMF	Ccl9
Lmna	0.00363313	-0.252595	0.054	0.093	1	intMoMF	Lmna
Tspan4	0.00375141	-0.25727	0.041	0.077	1	intMoMF	Tspan4
Gdf15	0.0039825	-0.407936	0.027	0.058	1	intMoMF	Gdf15
Crem	0.00407102	-0.351609	0.095	0.14	1	intMoMF	Crem
Nr4a1	0.0041236	-0.543341	0.347	0.381	1	intMoMF	Nr4a1
Ccnd1	0.0041482	-0.561801	0.161	0.208	1	intMoMF	Ccnd1
Wwp1	0.00417565	-0.287569	0.048	0.084	1	intMoMF	Wwp1
Vkorc1	0.00469253	-0.31163	0.124	0.171	1	intMoMF	Vkorc1
Stab1	0.00498546	-0.295854	0.066	0.105	1	intMoMF	Stab1
AA467197	0.00562182	-0.476073	0.405	0.441	1	intMoMF	AA467197
Plek	0.00654247	-0.39087	0.541	0.531	1	intMoMF	Plek
Itgb5	0.0078093	-0.335942	0.13	0.172	1	intMoMF	Itgb5
Rab3il1	0.00905966	-0.357193	0.114	0.155	1	intMoMF	Rab3il1
Ccl3	0.0091417	-0.398564	0.151	0.197	1	intMoMF	Ccl3
Hmgn1	0.00922372	-0.29388	0.095	0.135	1	intMoMF	Hmgn1
Zfp36l1	0.00933671	-0.315155	0.479	0.505	1	intMoMF	Zfp36l1
Arg1.1	3.93874e-112	1.97233	0.6	0.255	6.46072e-108	TAM2	Arg1
Ccl24.1	7.49326e-77	2.21585	0.434	0.165	1.22912e-72	TAM2	Ccl24
Tgfbi	3.8958e-66	0.912136	0.834	0.695	6.39028e-62	TAM2	Tgfbi
Gm10076.1	1.12419e-55	0.437636	0.996	0.996	1.84402e-51	TAM2	Gm10076
Mif	6.62843e-46	0.59839	0.871	0.78	1.08726e-41	TAM2	Mif
Napsa	9.16461e-44	-0.971779	0.155	0.374	1.50327e-39	TAM2	Napsa
Hspa1a	1.46016e-42	-1.27009	0.074	0.264	2.3951e-38	TAM2	Hspa1a
Hspa1b	4.11448e-40	-1.25535	0.067	0.25	6.74898e-36	TAM2	Hspa1b
H2-D1	1.853e-39	-0.426498	0.901	0.974	3.03947e-35	TAM2	H2-D1
Zyx	2.71565e-39	-0.641999	0.279	0.534	4.45448e-35	TAM2	Zyx
Lsp1	1.40764e-38	-0.956288	0.188	0.395	2.30895e-34	TAM2	Lsp1
Ier3	2.59702e-37	0.95016	0.616	0.452	4.25989e-33	TAM2	Ier3
Ifitm6.1	3.31623e-37	-1.00097	0.036	0.189	5.43961e-33	TAM2	Ifitm6
Mafb	7.01438e-37	0.795402	0.69	0.548	1.15057e-32	TAM2	Mafb
Ifi205.1	9.66639e-37	-0.812562	0.213	0.436	1.58558e-32	TAM2	Ifi205
Clec12a.1	3.73096e-36	-0.641268	0.162	0.372	6.1199e-32	TAM2	Clec12a
Atp5e	5.91311e-36	0.451273	0.948	0.943	9.69927e-32	TAM2	Atp5e
Fam26f.1	7.85273e-35	-0.738914	0.167	0.371	1.28808e-30	TAM2	Fam26f
Fgl2.1	8.63098e-35	-0.621609	0.347	0.583	1.41574e-30	TAM2	Fgl2
Vim	2.55558e-34	-0.667136	0.648	0.823	4.19192e-30	TAM2	Vim
Slamf7	3.49483e-34	-0.572045	0.171	0.38	5.73258e-30	TAM2	Slamf7
Traf1	5.09894e-33	-0.583218	0.085	0.26	8.36379e-29	TAM2	Traf1
Cst3	9.8133e-33	-1.06884	0.877	0.948	1.60968e-28	TAM2	Cst3
Il1b	2.13607e-32	0.513692	0.847	0.687	3.50379e-28	TAM2	Il1b
Fn1.1	1.15211e-31	1.1604	0.327	0.171	1.8898e-27	TAM2	Fn1
Dab2.1	3.09911e-31	0.906227	0.437	0.29	5.08346e-27	TAM2	Dab2
Itgb7	1.5667e-30	-0.559906	0.063	0.214	2.56986e-26	TAM2	Itgb7
Rassf4.1	3.44552e-30	-0.487679	0.171	0.368	5.65169e-26	TAM2	Rassf4
Pltp	3.24425e-29	-0.806571	0.114	0.277	5.32155e-25	TAM2	Pltp
H2-Eb1	8.28207e-29	-0.557202	0.854	0.867	1.35851e-24	TAM2	H2-Eb1
Spp1.1	9.76143e-29	1.91793	0.153	0.047	1.60117e-24	TAM2	Spp1
Cd74	3.78366e-28	-0.398438	0.97	0.949	6.20634e-24	TAM2	Cd74
Slfn5	4.3518e-28	-0.654268	0.081	0.23	7.13826e-24	TAM2	Slfn5
Gatm	4.96018e-28	0.967389	0.468	0.343	8.13618e-24	TAM2	Gatm
Gapdh.1	6.10801e-28	0.315341	0.972	0.952	1.0019e-23	TAM2	Gapdh
Klrk1	6.70211e-28	-0.542689	0.074	0.219	1.09935e-23	TAM2	Klrk1
Ly6e.1	1.45179e-27	-0.364067	0.847	0.936	2.38137e-23	TAM2	Ly6e
H2-Oa.1	1.52467e-27	-0.510411	0.034	0.156	2.50092e-23	TAM2	H2-Oa
H2-T23.1	2.23653e-27	-0.403542	0.678	0.857	3.66858e-23	TAM2	H2-T23
Mndal	4.18095e-27	-0.523189	0.205	0.398	6.85802e-23	TAM2	Mndal
Tpi1.1	6.31889e-27	0.601777	0.665	0.567	1.03649e-22	TAM2	Tpi1
Limd2	2.31067e-26	-0.450489	0.198	0.389	3.79019e-22	TAM2	Limd2
Cbfa2t3	7.61963e-26	-0.523108	0.096	0.249	1.24985e-21	TAM2	Cbfa2t3
H2-Aa	1.23689e-25	-0.435029	0.906	0.881	2.02887e-21	TAM2	H2-Aa
Il2rg.1	1.81026e-25	-0.389755	0.271	0.478	2.96937e-21	TAM2	Il2rg
Ahnak	1.86116e-25	-0.880037	0.202	0.375	3.05286e-21	TAM2	Ahnak
Myo1f.1	2.15176e-25	-0.36227	0.197	0.387	3.52953e-21	TAM2	Myo1f
Sell	4.48342e-25	-0.668437	0.034	0.147	7.35416e-21	TAM2	Sell
S100a4	5.5948e-25	-0.688882	0.172	0.335	9.17714e-21	TAM2	S100a4
Ifi47.1	9.55961e-25	-0.568502	0.253	0.435	1.56806e-20	TAM2	Ifi47
Pld4.1	1.55102e-24	-0.33862	0.341	0.564	2.54414e-20	TAM2	Pld4
Mrpl52	2.81414e-24	0.498431	0.787	0.771	4.61603e-20	TAM2	Mrpl52
Trafd1	4.08188e-24	-0.39772	0.331	0.54	6.69551e-20	TAM2	Trafd1
Gpr141.1	8.41533e-24	-0.481571	0.076	0.209	1.38037e-19	TAM2	Gpr141
Phf11b.1	1.3409e-23	-0.439225	0.198	0.374	2.19948e-19	TAM2	Phf11b
Ccnd3	2.09866e-23	-0.43122	0.089	0.229	3.44243e-19	TAM2	Ccnd3
Fcgr2b.1	2.8513e-23	0.531423	0.717	0.641	4.67699e-19	TAM2	Fcgr2b
Cd48	2.89845e-23	-0.350601	0.177	0.35	4.75432e-19	TAM2	Cd48
Icam1.1	2.99432e-23	-0.429543	0.165	0.33	4.91158e-19	TAM2	Icam1
Alox5ap.1	3.93175e-23	-0.518631	0.465	0.649	6.44925e-19	TAM2	Alox5ap
Rnf213.1	4.33509e-23	-0.473731	0.388	0.588	7.11085e-19	TAM2	Rnf213
Fyn	4.99872e-23	-0.484126	0.071	0.198	8.19941e-19	TAM2	Fyn
Gbp5.1	6.24368e-23	-0.468009	0.2	0.373	1.02415e-18	TAM2	Gbp5
Sp140	6.37978e-23	-0.348075	0.222	0.411	1.04648e-18	TAM2	Sp140
Ifit2	6.92028e-23	-0.695583	0.107	0.246	1.13513e-18	TAM2	Ifit2
Ndufv3	9.21948e-23	0.606166	0.687	0.652	1.51227e-18	TAM2	Ndufv3
Cd47	9.53797e-23	-0.396911	0.387	0.589	1.56451e-18	TAM2	Cd47
Ifit3	1.31047e-22	-0.715981	0.056	0.171	2.14957e-18	TAM2	Ifit3
Klrd1.1	1.66144e-22	-0.567275	0.005	0.084	2.72526e-18	TAM2	Klrd1
Myo1g	1.98154e-22	-0.376601	0.14	0.296	3.25032e-18	TAM2	Myo1g
Ifi203	2.06076e-22	-0.592661	0.248	0.426	3.38027e-18	TAM2	Ifi203
Vps37b	2.86533e-22	-0.379784	0.082	0.213	4.7e-18	TAM2	Vps37b
Cd300a	5.11117e-22	-0.463025	0.194	0.357	8.38386e-18	TAM2	Cd300a
Prcp	5.53742e-22	-0.303671	0.272	0.472	9.08303e-18	TAM2	Prcp
Sqstm1	6.04444e-22	-0.380455	0.28	0.479	9.9147e-18	TAM2	Sqstm1
Shfm1	7.06383e-22	0.372863	0.932	0.941	1.15868e-17	TAM2	Shfm1
Itga4.1	7.11088e-22	-0.50443	0.162	0.32	1.1664e-17	TAM2	Itga4
Tle3	9.59772e-22	-0.368616	0.118	0.266	1.57431e-17	TAM2	Tle3
Rnase6	1.0025e-21	-0.45045	0.059	0.173	1.6444e-17	TAM2	Rnase6
Themis2.1	1.05931e-21	-0.455921	0.164	0.317	1.73758e-17	TAM2	Themis2
Ier5	1.11117e-21	-0.371119	0.323	0.522	1.82264e-17	TAM2	Ier5
Ckb	2.27987e-21	-0.42694	0.078	0.203	3.73968e-17	TAM2	Ckb
Dpp4	2.75509e-21	-0.353695	0.024	0.117	4.51917e-17	TAM2	Dpp4
Rasgrp4	3.96888e-21	-0.333462	0.047	0.156	6.51016e-17	TAM2	Rasgrp4
Irf1	4.9646e-21	-0.368434	0.309	0.498	8.14343e-17	TAM2	Irf1
Flna	6.75858e-21	-0.499531	0.237	0.405	1.10861e-16	TAM2	Flna
Wdfy4.1	6.87928e-21	-0.618453	0.077	0.196	1.12841e-16	TAM2	Wdfy4
Tln1	6.93896e-21	-0.389498	0.376	0.574	1.1382e-16	TAM2	Tln1
Csrp1	7.06717e-21	-0.315177	0.045	0.152	1.15923e-16	TAM2	Csrp1
Rasa4	7.94036e-21	-0.316728	0.182	0.348	1.30246e-16	TAM2	Rasa4
Bcl2a1b	8.958e-21	0.485294	0.752	0.686	1.46938e-16	TAM2	Bcl2a1b
Ifngr1	9.41709e-21	-0.408042	0.274	0.456	1.54469e-16	TAM2	Ifngr1
Ciita	9.69632e-21	-0.363204	0.094	0.223	1.59049e-16	TAM2	Ciita
Kmo	1.1757e-20	-0.389414	0.034	0.132	1.92849e-16	TAM2	Kmo
Ccdc88a	1.6633e-20	-0.327245	0.085	0.212	2.72831e-16	TAM2	Ccdc88a
H2-Ab1	2.41381e-20	-0.376964	0.914	0.887	3.95938e-16	TAM2	H2-Ab1
Etv6	2.47885e-20	-0.410009	0.169	0.321	4.06606e-16	TAM2	Etv6
Kpna4	3.0502e-20	-0.391374	0.314	0.5	5.00325e-16	TAM2	Kpna4
Grasp.1	3.96364e-20	-0.40128	0.029	0.122	6.50155e-16	TAM2	Grasp
Oasl2	4.08206e-20	-0.424124	0.262	0.437	6.69581e-16	TAM2	Oasl2
Arid4a	5.80514e-20	-0.349277	0.12	0.257	9.52216e-16	TAM2	Arid4a
Dennd4a	6.76366e-20	-0.366462	0.063	0.176	1.10944e-15	TAM2	Dennd4a
Cebpb.1	7.5421e-20	0.311094	0.901	0.818	1.23713e-15	TAM2	Cebpb
Etnk1	8.70116e-20	-0.403893	0.088	0.211	1.42725e-15	TAM2	Etnk1
Ldha	1.12112e-19	0.450079	0.754	0.728	1.83898e-15	TAM2	Ldha
Ubc	1.12962e-19	-0.35843	0.57	0.76	1.85291e-15	TAM2	Ubc
Flt3	1.26839e-19	-0.308469	0.002	0.066	2.08054e-15	TAM2	Flt3
Man2b1	1.4385e-19	-0.269851	0.287	0.475	2.35957e-15	TAM2	Man2b1
Foxp1	1.49294e-19	-0.438412	0.068	0.18	2.44888e-15	TAM2	Foxp1
H2-Q4.1	1.9672e-19	-0.28363	0.279	0.465	3.2268e-15	TAM2	H2-Q4
AA467197.1	2.06444e-19	0.655451	0.513	0.392	3.38631e-15	TAM2	AA467197
Lrrc8c	2.1803e-19	-0.312367	0.088	0.211	3.57634e-15	TAM2	Lrrc8c
Sdc4	2.33657e-19	0.594883	0.567	0.466	3.83267e-15	TAM2	Sdc4
Ptprc	2.4192e-19	-0.409634	0.535	0.729	3.96822e-15	TAM2	Ptprc
Samhd1.1	2.86851e-19	-0.379652	0.648	0.825	4.70522e-15	TAM2	Samhd1
Pkm	2.92319e-19	0.383627	0.789	0.794	4.79491e-15	TAM2	Pkm
Mbnl1	4.51005e-19	-0.345406	0.275	0.449	7.39783e-15	TAM2	Mbnl1
Zcchc11	4.55895e-19	-0.348155	0.045	0.144	7.47805e-15	TAM2	Zcchc11
Nr4a3.1	6.45189e-19	-0.574332	0.084	0.201	1.0583e-14	TAM2	Nr4a3
Parp14	6.86405e-19	-0.41418	0.223	0.381	1.12591e-14	TAM2	Parp14
Adgre5	8.31488e-19	-0.436469	0.144	0.285	1.36389e-14	TAM2	Adgre5
Tmem176a	8.59418e-19	-0.525027	0.065	0.172	1.4097e-14	TAM2	Tmem176a
Tmem176b	9.28495e-19	-0.652973	0.105	0.228	1.52301e-14	TAM2	Tmem176b
Lgmn.1	1.15338e-18	0.527316	0.669	0.578	1.89188e-14	TAM2	Lgmn
Gpr132	1.31318e-18	-0.390506	0.21	0.368	2.15401e-14	TAM2	Gpr132
Dpy19l1	1.37801e-18	-0.264838	0.058	0.164	2.26035e-14	TAM2	Dpy19l1
Adrbk2	1.45718e-18	-0.338509	0.089	0.207	2.39022e-14	TAM2	Adrbk2
Irgm1	2.34222e-18	-0.320838	0.257	0.428	3.84194e-14	TAM2	Irgm1
Tmem131	2.62719e-18	-0.400945	0.221	0.374	4.30937e-14	TAM2	Tmem131
Nrp1	2.98049e-18	-0.389331	0.09	0.206	4.8889e-14	TAM2	Nrp1
H2-K1.1	3.01077e-18	-0.250811	0.9	0.958	4.93856e-14	TAM2	H2-K1
Eno1.1	3.06904e-18	0.38243	0.805	0.781	5.03415e-14	TAM2	Eno1
Tns3.1	4.1874e-18	-0.292718	0.105	0.231	6.86859e-14	TAM2	Tns3
Ms4a4c.1	5.26242e-18	-0.567897	0.291	0.44	8.63195e-14	TAM2	Ms4a4c
Cyfip2	5.34221e-18	-0.272045	0.031	0.118	8.76283e-14	TAM2	Cyfip2
Igtp.1	5.71416e-18	-0.432443	0.174	0.316	9.37294e-14	TAM2	Igtp
Ramp1	5.78648e-18	-0.341339	0.027	0.11	9.49157e-14	TAM2	Ramp1
Lyz2.1	6.01029e-18	-0.664519	0.874	0.852	9.85868e-14	TAM2	Lyz2
Itgae.1	6.21373e-18	-0.511499	0.005	0.067	1.01924e-13	TAM2	Itgae
Nadk	6.67849e-18	-0.318651	0.135	0.269	1.09547e-13	TAM2	Nadk
Prkx	7.20072e-18	-0.314163	0.068	0.175	1.18113e-13	TAM2	Prkx
Fcgr3	8.68033e-18	0.458334	0.663	0.614	1.42384e-13	TAM2	Fcgr3
Sf3b1	1.02323e-17	-0.283847	0.353	0.541	1.67841e-13	TAM2	Sf3b1
Cd40.1	1.10725e-17	-0.422201	0.127	0.255	1.81622e-13	TAM2	Cd40
Tap1.1	1.19022e-17	-0.28866	0.41	0.611	1.95232e-13	TAM2	Tap1
Hspa8.1	1.19798e-17	-0.353417	0.837	0.92	1.96505e-13	TAM2	Hspa8
Ccdc12	1.88274e-17	-0.311048	0.338	0.516	3.08826e-13	TAM2	Ccdc12
Gm42418	2.34004e-17	0.26361	1	1	3.83836e-13	TAM2	Gm42418
Sepp1.1	2.94063e-17	-0.890762	0.18	0.31	4.82352e-13	TAM2	Sepp1
Cd209a	3.08808e-17	-0.891071	0.003	0.061	5.06538e-13	TAM2	Cd209a
Etv3	3.83919e-17	-0.379335	0.161	0.298	6.29743e-13	TAM2	Etv3
Anxa6	4.44288e-17	-0.294964	0.114	0.236	7.28766e-13	TAM2	Anxa6
H2-T22.1	4.77259e-17	-0.25381	0.326	0.512	7.82847e-13	TAM2	H2-T22
Bcl11a	4.82777e-17	-0.318927	0.005	0.064	7.91899e-13	TAM2	Bcl11a
Rel	4.88092e-17	-0.419481	0.231	0.382	8.00618e-13	TAM2	Rel
Cstb	5.94977e-17	0.32202	0.814	0.778	9.75941e-13	TAM2	Cstb
Btla	6.35746e-17	-0.275412	0.001	0.055	1.04281e-12	TAM2	Btla
Sp110	7.07547e-17	-0.283113	0.242	0.409	1.16059e-12	TAM2	Sp110
Kit.1	8.49991e-17	-0.290803	0.014	0.083	1.39424e-12	TAM2	Kit
Selplg	9.55745e-17	-0.320158	0.268	0.436	1.56771e-12	TAM2	Selplg
Jarid2	1.05803e-16	-0.318789	0.134	0.264	1.73548e-12	TAM2	Jarid2
Dna2	1.39818e-16	-0.2782	0.042	0.129	2.29344e-12	TAM2	Dna2
Pyhin1	1.82523e-16	-0.423667	0.236	0.382	2.99393e-12	TAM2	Pyhin1
Atf6	1.85883e-16	-0.310951	0.071	0.173	3.04904e-12	TAM2	Atf6
Naga	1.93688e-16	-0.357982	0.095	0.205	3.17706e-12	TAM2	Naga
Ccl8.1	1.98668e-16	-1.56897	0.106	0.212	3.25875e-12	TAM2	Ccl8
Cytip	2.31114e-16	-0.344888	0.21	0.356	3.79097e-12	TAM2	Cytip
Gbp2.1	2.59089e-16	-0.389358	0.46	0.632	4.24983e-12	TAM2	Gbp2
Cnn2	3.09822e-16	-0.265164	0.156	0.292	5.08201e-12	TAM2	Cnn2
Plbd1	3.21226e-16	-0.31307	0.483	0.663	5.26907e-12	TAM2	Plbd1
AI607873	3.86803e-16	-0.377363	0.22	0.366	6.34472e-12	TAM2	AI607873
Wfdc17.1	3.91541e-16	-0.71606	0.474	0.64	6.42244e-12	TAM2	Wfdc17
Dapp1	4.02352e-16	-0.275716	0.11	0.229	6.59977e-12	TAM2	Dapp1
Apobec3	4.1025e-16	-0.302419	0.218	0.367	6.72933e-12	TAM2	Apobec3
Fam129a	4.89759e-16	-0.340182	0.045	0.132	8.03352e-12	TAM2	Fam129a
Slfn2	5.02385e-16	-0.336414	0.423	0.605	8.24063e-12	TAM2	Slfn2
Casp4	5.13968e-16	-0.30895	0.087	0.193	8.43062e-12	TAM2	Casp4
Irf7.1	5.57931e-16	-0.452278	0.355	0.515	9.15174e-12	TAM2	Irf7
Notch2	6.58966e-16	-0.256192	0.11	0.227	1.0809e-11	TAM2	Notch2
Pip4k2a	6.60483e-16	-0.296929	0.177	0.315	1.08339e-11	TAM2	Pip4k2a
Dnajc7	7.66649e-16	-0.29047	0.133	0.257	1.25753e-11	TAM2	Dnajc7
Gpx1	7.90465e-16	-0.272582	0.862	0.925	1.2966e-11	TAM2	Gpx1
Ifi35	8.84118e-16	-0.30645	0.15	0.277	1.45022e-11	TAM2	Ifi35
Lgals3bp	1.09784e-15	-0.259719	0.319	0.491	1.80078e-11	TAM2	Lgals3bp
Nup210	1.14419e-15	-0.268423	0.013	0.077	1.87681e-11	TAM2	Nup210
Oas3	1.44008e-15	-0.380307	0.099	0.207	2.36216e-11	TAM2	Oas3
Ifitm3.1	1.52997e-15	-0.409634	0.888	0.925	2.50961e-11	TAM2	Ifitm3
Eef2	1.63559e-15	-0.284758	0.581	0.763	2.68286e-11	TAM2	Eef2
Gng12	1.68234e-15	-0.335544	0.166	0.298	2.75954e-11	TAM2	Gng12
Cd82	1.97174e-15	-0.251102	0.07	0.167	3.23425e-11	TAM2	Cd82
Sh3bp1	2.5537e-15	-0.251378	0.206	0.348	4.18884e-11	TAM2	Sh3bp1
Oasl1	2.73663e-15	-0.393765	0.092	0.197	4.48889e-11	TAM2	Oasl1
Mnda	3.10039e-15	-0.379812	0.315	0.477	5.08558e-11	TAM2	Mnda
Samd9l	3.18588e-15	-0.335072	0.07	0.166	5.2258e-11	TAM2	Samd9l
Gm15987	3.24231e-15	-0.288761	0.015	0.078	5.31837e-11	TAM2	Gm15987
Cox17	3.47334e-15	0.543916	0.736	0.756	5.69732e-11	TAM2	Cox17
Thbs1	3.7389e-15	0.484089	0.434	0.306	6.13292e-11	TAM2	Thbs1
Eif3f	3.97817e-15	-0.259551	0.483	0.667	6.5254e-11	TAM2	Eif3f
Ifi44	3.9785e-15	-0.272387	0.078	0.179	6.52593e-11	TAM2	Ifi44
Usmg5	4.00083e-15	0.425989	0.777	0.789	6.56257e-11	TAM2	Usmg5
Spag9	4.41635e-15	-0.298497	0.236	0.383	7.24413e-11	TAM2	Spag9
Pdia3	4.43407e-15	-0.307216	0.345	0.513	7.27321e-11	TAM2	Pdia3
Slc44a2	4.59778e-15	-0.298634	0.03	0.103	7.54173e-11	TAM2	Slc44a2
Itm2b	4.63031e-15	-0.449891	0.788	0.908	7.59509e-11	TAM2	Itm2b
Sp100	4.92156e-15	-0.331817	0.311	0.472	8.07284e-11	TAM2	Sp100
Fcgrt.1	5.82668e-15	-0.260149	0.134	0.255	9.5575e-11	TAM2	Fcgrt
Herpud1	7.58524e-15	-0.255346	0.117	0.231	1.24421e-10	TAM2	Herpud1
Psmb8.1	8.09341e-15	-0.273295	0.643	0.789	1.32756e-10	TAM2	Psmb8
Serinc3	8.13037e-15	-0.337054	0.418	0.59	1.33362e-10	TAM2	Serinc3
Itpr1	8.3292e-15	-0.298182	0.044	0.126	1.36624e-10	TAM2	Itpr1
Bcl3	9.7728e-15	-0.314939	0.106	0.214	1.60303e-10	TAM2	Bcl3
Cd180	9.79571e-15	-0.311087	0.128	0.244	1.60679e-10	TAM2	Cd180
Msn	9.85451e-15	-0.260399	0.446	0.623	1.61644e-10	TAM2	Msn
Tspo.1	1.03007e-14	-0.323246	0.594	0.734	1.68963e-10	TAM2	Tspo
Clec10a	1.05529e-14	-0.565175	0.063	0.152	1.73099e-10	TAM2	Clec10a
Junb	1.08358e-14	0.344038	0.893	0.851	1.7774e-10	TAM2	Junb
Lrrk1	1.18354e-14	-0.269911	0.085	0.187	1.94136e-10	TAM2	Lrrk1
Sgk1.1	1.51764e-14	0.642475	0.413	0.311	2.48939e-10	TAM2	Sgk1
Tbc1d4.1	1.62436e-14	-0.302027	0.012	0.07	2.66444e-10	TAM2	Tbc1d4
Cited2	1.66294e-14	-0.27742	0.195	0.332	2.72771e-10	TAM2	Cited2
Mx1	1.68071e-14	-0.493613	0.032	0.104	2.75687e-10	TAM2	Mx1
Zfand5	1.68227e-14	-0.279548	0.273	0.424	2.75942e-10	TAM2	Zfand5
45356	1.69423e-14	-0.251979	0.146	0.268	2.77904e-10	TAM2	45356
Usp18	1.73849e-14	-0.342791	0.096	0.198	2.85165e-10	TAM2	Usp18
Rasgef1b	1.91933e-14	-0.344817	0.101	0.207	3.14828e-10	TAM2	Rasgef1b
Prpf38b	2.30146e-14	-0.254884	0.151	0.275	3.77508e-10	TAM2	Prpf38b
Klf13	2.35573e-14	-0.254057	0.269	0.423	3.8641e-10	TAM2	Klf13
Il10ra	2.37284e-14	-0.271339	0.347	0.512	3.89217e-10	TAM2	Il10ra
Syngr2	2.60805e-14	-0.321145	0.457	0.619	4.27799e-10	TAM2	Syngr2
Dock10	2.91708e-14	-0.270094	0.203	0.333	4.78488e-10	TAM2	Dock10
Lipa	3.07874e-14	-0.450182	0.132	0.24	5.05005e-10	TAM2	Lipa
Dnaja1	3.18592e-14	-0.296471	0.315	0.475	5.22587e-10	TAM2	Dnaja1
Neat1	3.37139e-14	-0.281058	0.231	0.373	5.53009e-10	TAM2	Neat1
Rnaset2b	3.40787e-14	-0.263832	0.227	0.368	5.58993e-10	TAM2	Rnaset2b
Dnajb1	3.65299e-14	-0.255997	0.109	0.216	5.99201e-10	TAM2	Dnajb1
Glipr1	3.94004e-14	-0.264664	0.092	0.194	6.46284e-10	TAM2	Glipr1
Kdm6b	5.07443e-14	-0.317561	0.291	0.445	8.3236e-10	TAM2	Kdm6b
Myh9	5.39255e-14	-0.267023	0.434	0.6	8.84539e-10	TAM2	Myh9
Ptpro	7.33538e-14	-0.290943	0.048	0.127	1.20322e-09	TAM2	Ptpro
Mpeg1	8.67562e-14	-0.285717	0.572	0.738	1.42306e-09	TAM2	Mpeg1
Tspan13	1.19217e-13	-0.336383	0.194	0.324	1.95552e-09	TAM2	Tspan13
Cd69	1.24683e-13	-0.353192	0.062	0.147	2.04518e-09	TAM2	Cd69
Tnfaip3	1.36803e-13	-0.329739	0.301	0.448	2.24398e-09	TAM2	Tnfaip3
Cd83.1	1.63271e-13	-0.429408	0.271	0.402	2.67814e-09	TAM2	Cd83
Msr1	2.03433e-13	0.604591	0.397	0.304	3.33691e-09	TAM2	Msr1
Ly9	2.13284e-13	-0.324957	0.112	0.215	3.4985e-09	TAM2	Ly9
Ptgs1.1	2.67614e-13	0.470826	0.159	0.082	4.38967e-09	TAM2	Ptgs1
Pnp.1	2.90858e-13	-0.30995	0.444	0.608	4.77095e-09	TAM2	Pnp
Gng10	2.97709e-13	-0.256762	0.211	0.339	4.88332e-09	TAM2	Gng10
Mkl1	3.21919e-13	-0.260134	0.048	0.125	5.28043e-09	TAM2	Mkl1
Bbx	3.82358e-13	-0.275265	0.072	0.161	6.27182e-09	TAM2	Bbx
Serpina3g.1	4.33687e-13	-0.254634	0.27	0.414	7.11377e-09	TAM2	Serpina3g
Nfkb1	4.49412e-13	-0.252841	0.316	0.475	7.37171e-09	TAM2	Nfkb1
Actn1.1	4.51706e-13	-0.30663	0.052	0.13	7.40933e-09	TAM2	Actn1
Cd302.1	5.09037e-13	-0.299755	0.165	0.28	8.34974e-09	TAM2	Cd302
Rilpl2	5.10025e-13	-0.295129	0.182	0.303	8.36594e-09	TAM2	Rilpl2
Ifit1	6.28234e-13	-0.531019	0.06	0.14	1.03049e-08	TAM2	Ifit1
Nfam1	6.34356e-13	-0.25219	0.125	0.233	1.04053e-08	TAM2	Nfam1
Isg20	9.04462e-13	-0.341581	0.074	0.161	1.48359e-08	TAM2	Isg20
Phf11d	1.16895e-12	-0.342668	0.086	0.176	1.91743e-08	TAM2	Phf11d
Mt1.1	1.47335e-12	0.49693	0.643	0.59	2.41674e-08	TAM2	Mt1
Zbp1.1	1.58949e-12	-0.269749	0.395	0.557	2.60723e-08	TAM2	Zbp1
Gbp3.1	1.6826e-12	-0.287008	0.184	0.304	2.75997e-08	TAM2	Gbp3
H2-M2.1	1.6896e-12	-0.890503	0.029	0.091	2.77145e-08	TAM2	H2-M2
Hif1a	1.81248e-12	0.475371	0.701	0.676	2.97301e-08	TAM2	Hif1a
Cxcl10.1	1.98736e-12	-0.862817	0.204	0.314	3.25987e-08	TAM2	Cxcl10
Dhx58	2.23094e-12	-0.250436	0.071	0.155	3.65941e-08	TAM2	Dhx58
Tgm2	2.458e-12	0.517041	0.581	0.531	4.03185e-08	TAM2	Tgm2
Cybb.1	3.33162e-12	-0.304904	0.658	0.768	5.46486e-08	TAM2	Cybb
Daxx	3.83355e-12	-0.366419	0.133	0.235	6.28818e-08	TAM2	Daxx
Uqcrq	3.94631e-12	0.320856	0.774	0.791	6.47314e-08	TAM2	Uqcrq
Il1rn	4.11968e-12	0.443199	0.576	0.473	6.75751e-08	TAM2	Il1rn
Rara	4.31036e-12	-0.255229	0.107	0.206	7.07029e-08	TAM2	Rara
Dnase1l3.1	7.72466e-12	-0.251456	0.117	0.218	1.26708e-07	TAM2	Dnase1l3
Pydc4.1	9.49726e-12	-0.343775	0.127	0.224	1.55784e-07	TAM2	Pydc4
Pml	1.17068e-11	-0.300132	0.063	0.139	1.92026e-07	TAM2	Pml
Clec4a1.1	1.38715e-11	-0.309385	0.156	0.262	2.27533e-07	TAM2	Clec4a1
Coro1a	1.45979e-11	-0.33167	0.569	0.703	2.3945e-07	TAM2	Coro1a
Glul	1.65774e-11	-0.257818	0.146	0.251	2.7192e-07	TAM2	Glul
Creg1	2.16201e-11	-0.400587	0.374	0.514	3.54635e-07	TAM2	Creg1
Oas1a.1	2.23725e-11	-0.26002	0.253	0.385	3.66977e-07	TAM2	Oas1a
Hspa5	2.57968e-11	-0.263994	0.433	0.59	4.23145e-07	TAM2	Hspa5
Ifit3b	2.79816e-11	-0.270777	0.009	0.054	4.58982e-07	TAM2	Ifit3b
Hp.1	3.37435e-11	-0.495611	0.072	0.148	5.53495e-07	TAM2	Hp
Pgk1	4.20561e-11	0.479561	0.584	0.549	6.89846e-07	TAM2	Pgk1
Dusp6	4.55148e-11	0.56382	0.247	0.169	7.46579e-07	TAM2	Dusp6
Oas2	4.66927e-11	-0.285355	0.068	0.144	7.65901e-07	TAM2	Oas2
Aprt	6.17785e-11	0.493592	0.576	0.562	1.01335e-06	TAM2	Aprt
Blvrb	6.62525e-11	-0.355089	0.269	0.385	1.08674e-06	TAM2	Blvrb
Il18bp	7.10148e-11	-0.462627	0.226	0.334	1.16486e-06	TAM2	Il18bp
Mrc1.1	7.49396e-11	0.664599	0.259	0.181	1.22923e-06	TAM2	Mrc1
Map3k8	7.70752e-11	-0.261145	0.069	0.144	1.26426e-06	TAM2	Map3k8
Cxcl2.1	8.45813e-11	0.379823	0.395	0.291	1.38739e-06	TAM2	Cxcl2
Mefv	1.01197e-10	-0.268912	0.052	0.121	1.65993e-06	TAM2	Mefv
Xdh	1.15026e-10	-0.265837	0.096	0.179	1.88678e-06	TAM2	Xdh
Plac8.1	1.34657e-10	-0.434569	0.616	0.685	2.20877e-06	TAM2	Plac8
Irf8	1.42173e-10	-0.374584	0.45	0.589	2.33206e-06	TAM2	Irf8
Isg15.1	1.51938e-10	-0.514027	0.499	0.632	2.49223e-06	TAM2	Isg15
Ndufc1	1.74565e-10	0.455939	0.612	0.604	2.86339e-06	TAM2	Ndufc1
Mmp13.1	1.78516e-10	0.509726	0.123	0.061	2.92821e-06	TAM2	Mmp13
Basp1.1	1.90449e-10	0.45076	0.599	0.558	3.12393e-06	TAM2	Basp1
1810037I17Rik	1.90669e-10	0.35777	0.734	0.758	3.12754e-06	TAM2	1810037I17Rik
Klf2	1.95171e-10	-0.364885	0.132	0.225	3.2014e-06	TAM2	Klf2
Bnip3	3.68033e-10	0.585921	0.343	0.271	6.03685e-06	TAM2	Bnip3
Btg1	3.99729e-10	0.308012	0.854	0.855	6.55675e-06	TAM2	Btg1
Nr4a1.1	4.38684e-10	-0.43315	0.305	0.418	7.19573e-06	TAM2	Nr4a1
Ly6c2.1	4.59749e-10	-0.591121	0.348	0.459	7.54126e-06	TAM2	Ly6c2
Jun	4.92958e-10	-0.428162	0.377	0.501	8.086e-06	TAM2	Jun
Cxcl9.1	8.07309e-10	-0.301591	0.413	0.541	1.32423e-05	TAM2	Cxcl9
Pgam1	8.41723e-10	0.388757	0.609	0.598	1.38068e-05	TAM2	Pgam1
Tnip3	1.1491e-09	-0.372677	0.085	0.16	1.88487e-05	TAM2	Tnip3
Atp6v0d2.1	1.33013e-09	-0.457589	0.036	0.09	2.18182e-05	TAM2	Atp6v0d2
Malat1	1.37834e-09	-0.262288	0.922	0.938	2.26089e-05	TAM2	Malat1
Osm	1.40527e-09	0.470063	0.456	0.38	2.30506e-05	TAM2	Osm
Slfn8	1.9651e-09	-0.253944	0.12	0.203	3.22335e-05	TAM2	Slfn8
H2afz	1.99959e-09	-0.266062	0.702	0.813	3.27993e-05	TAM2	H2afz
Tagap	2.01871e-09	-0.351904	0.07	0.137	3.31129e-05	TAM2	Tagap
Sec61g	2.02172e-09	0.337304	0.75	0.792	3.31623e-05	TAM2	Sec61g
Uqcr11	2.31473e-09	0.34129	0.681	0.696	3.79686e-05	TAM2	Uqcr11
2010107E04Rik	2.52175e-09	0.354103	0.76	0.789	4.13643e-05	TAM2	2010107E04Rik
F7	4.29471e-09	0.464965	0.161	0.098	7.04462e-05	TAM2	F7
Mmp12.1	4.69714e-09	0.5551	0.237	0.162	7.70472e-05	TAM2	Mmp12
Gm10116	8.01066e-09	-0.286119	0.374	0.507	0.000131399	TAM2	Gm10116
Socs2.1	9.7791e-09	0.412647	0.161	0.099	0.000160407	TAM2	Socs2
Ctsl.1	1.04042e-08	0.458534	0.417	0.356	0.00017066	TAM2	Ctsl
Vcam1.1	1.0687e-08	-0.446728	0.09	0.159	0.000175298	TAM2	Vcam1
Ifitm2	1.12743e-08	-0.257599	0.651	0.785	0.000184933	TAM2	Ifitm2
Pld3	1.19201e-08	-0.371414	0.137	0.216	0.000195525	TAM2	Pld3
Srgn	1.58588e-08	0.302573	0.868	0.867	0.000260132	TAM2	Srgn
Cox7c	1.93882e-08	0.272511	0.817	0.846	0.000318024	TAM2	Cox7c
Ccr1	2.11384e-08	0.44467	0.39	0.328	0.000346733	TAM2	Ccr1
Vegfa	2.20325e-08	0.336718	0.411	0.324	0.000361398	TAM2	Vegfa
Gpi1	3.43444e-08	0.365949	0.626	0.661	0.000563352	TAM2	Gpi1
Dusp2	4.03062e-08	-0.277922	0.114	0.188	0.000661142	TAM2	Dusp2
Ifi204	4.41178e-08	-0.329921	0.339	0.451	0.000723665	TAM2	Ifi204
Pou2f2	6.06445e-08	-0.280828	0.097	0.167	0.000994751	TAM2	Pou2f2
Rsad2	6.48559e-08	-0.595666	0.128	0.201	0.00106383	TAM2	Rsad2
Gm9733.1	6.99823e-08	-0.2865	0.07	0.129	0.00114792	TAM2	Gm9733
Fam162a	7.55601e-08	0.512546	0.369	0.313	0.00123941	TAM2	Fam162a
Prkcd.1	7.81607e-08	0.423444	0.703	0.714	0.00128207	TAM2	Prkcd
Ecm1	8.13507e-08	0.420706	0.2	0.138	0.00133439	TAM2	Ecm1
Gdf15.1	8.8932e-08	-0.275293	0.027	0.069	0.00145875	TAM2	Gdf15
Igf1.1	1.0071e-07	-0.387895	0.036	0.082	0.00165194	TAM2	Igf1
Ccl12	1.24796e-07	0.433121	0.199	0.134	0.00204703	TAM2	Ccl12
Ccl5	1.2723e-07	-0.632146	0.472	0.547	0.00208695	TAM2	Ccl5
Lgals1	1.37238e-07	0.345184	0.655	0.653	0.00225112	TAM2	Lgals1
Ccnd1.1	1.48546e-07	-0.363292	0.153	0.229	0.00243661	TAM2	Ccnd1
Cmpk2	1.58809e-07	-0.314997	0.031	0.075	0.00260495	TAM2	Cmpk2
Anxa3	1.76851e-07	0.393039	0.298	0.236	0.00290088	TAM2	Anxa3
Slc40a1	1.8232e-07	-0.295108	0.017	0.053	0.00299059	TAM2	Slc40a1
Pmepa1.1	1.95661e-07	0.512288	0.19	0.132	0.00320942	TAM2	Pmepa1
Cox7a2	2.80404e-07	0.288442	0.736	0.788	0.00459947	TAM2	Cox7a2
Aldoa.1	5.74087e-07	0.253212	0.767	0.782	0.00941675	TAM2	Aldoa
Hilpda.1	6.10013e-07	0.58564	0.274	0.216	0.010006	TAM2	Hilpda
Rai14	7.76741e-07	0.298481	0.108	0.063	0.0127409	TAM2	Rai14
Ly6a.1	8.81839e-07	-0.324831	0.707	0.766	0.0144648	TAM2	Ly6a
Pf4.1	9.87268e-07	0.996314	0.182	0.124	0.0161942	TAM2	Pf4
Tuba1b	1.16685e-06	0.34354	0.696	0.714	0.0191398	TAM2	Tuba1b
Atp5g1	1.2065e-06	0.393568	0.569	0.588	0.0197902	TAM2	Atp5g1
Nr4a2	1.57411e-06	-0.265509	0.218	0.3	0.02582	TAM2	Nr4a2
Snrpe	7.72936e-06	0.343985	0.653	0.692	0.126785	TAM2	Snrpe
Clec4n	8.83164e-06	0.396452	0.475	0.438	0.144865	TAM2	Clec4n
Ubl5	9.32463e-06	0.259786	0.735	0.779	0.152952	TAM2	Ubl5
Bcl2a1a.1	1.2627e-05	0.333409	0.529	0.495	0.20712	TAM2	Bcl2a1a
Sec61b	1.28221e-05	0.277172	0.763	0.801	0.210321	TAM2	Sec61b
Tomm7.1	1.65739e-05	0.288971	0.692	0.742	0.271862	TAM2	Tomm7
Rab3il1.1	1.72795e-05	0.363363	0.179	0.132	0.283435	TAM2	Rab3il1
Ero1l	3.28604e-05	0.492848	0.247	0.203	0.539009	TAM2	Ero1l
Hsp90b1	4.16383e-05	0.31372	0.645	0.676	0.682994	TAM2	Hsp90b1
C5ar1	4.35175e-05	0.446486	0.188	0.146	0.713817	TAM2	C5ar1
Ms4a4a	4.86729e-05	0.340813	0.304	0.252	0.798381	TAM2	Ms4a4a
Chil3	8.32327e-05	0.541928	0.145	0.102	1	TAM2	Chil3
F10.1	9.85138e-05	0.401532	0.338	0.296	1	TAM2	F10
Prelid1.1	0.000108311	0.273859	0.61	0.629	1	TAM2	Prelid1
Tma7	0.00011841	0.257047	0.679	0.728	1	TAM2	Tma7
Rgs1	0.000135891	0.395299	0.504	0.499	1	TAM2	Rgs1
Snrpg	0.000140677	0.380691	0.55	0.582	1	TAM2	Snrpg
Tnfrsf9.1	0.000151361	0.488347	0.091	0.059	1	TAM2	Tnfrsf9
Atp6v1g1	0.000153947	0.251364	0.648	0.709	1	TAM2	Atp6v1g1
Matk	0.000157083	0.409923	0.124	0.088	1	TAM2	Matk
Maf	0.000169042	0.357615	0.26	0.216	1	TAM2	Maf
C3ar1	0.000181233	0.40029	0.285	0.248	1	TAM2	C3ar1
Spint1	0.000246244	0.349603	0.295	0.256	1	TAM2	Spint1
A930007I19Rik	0.000294951	0.299249	0.088	0.058	1	TAM2	A930007I19Rik
Cd9.1	0.00030058	0.438337	0.336	0.309	1	TAM2	Cd9
Higd1a	0.000320241	0.351185	0.456	0.456	1	TAM2	Higd1a
Dazap2	0.000335519	0.334692	0.569	0.612	1	TAM2	Dazap2
Akap7	0.000350427	0.283521	0.078	0.05	1	TAM2	Akap7
Prdx1	0.000483277	-0.41412	0.623	0.743	1	TAM2	Prdx1
Romo1	0.000538066	0.371376	0.489	0.504	1	TAM2	Romo1
Itgam	0.000659017	0.413372	0.316	0.29	1	TAM2	Itgam
Slc7a2.1	0.000727796	0.276815	0.177	0.137	1	TAM2	Slc7a2
Bola2	0.000889325	0.391892	0.44	0.447	1	TAM2	Bola2
Nampt	0.000897397	0.313216	0.565	0.578	1	TAM2	Nampt
Lair1	0.000905614	0.368771	0.36	0.343	1	TAM2	Lair1
Dok2	0.00107771	0.362219	0.231	0.198	1	TAM2	Dok2
Rbpj	0.00125999	0.447198	0.409	0.407	1	TAM2	Rbpj
Egr2	0.0013261	0.534308	0.255	0.227	1	TAM2	Egr2
Gsr	0.0015274	0.268136	0.347	0.315	1	TAM2	Gsr
Il1a.1	0.00175547	0.36352	0.179	0.142	1	TAM2	Il1a
Slc16a3	0.00208275	0.417997	0.346	0.331	1	TAM2	Slc16a3
Trem2.1	0.0021535	0.267343	0.304	0.265	1	TAM2	Trem2
Bcl2a1d	0.00231039	0.290847	0.569	0.566	1	TAM2	Bcl2a1d
Mmp14.1	0.0024857	0.307358	0.416	0.402	1	TAM2	Mmp14
Dynll1.1	0.00250782	0.316468	0.641	0.701	1	TAM2	Dynll1
Pilra.1	0.00260036	0.3315	0.306	0.28	1	TAM2	Pilra
F11r	0.00260176	0.427676	0.2	0.172	1	TAM2	F11r
Plk3	0.00265217	0.358224	0.207	0.177	1	TAM2	Plk3
Srp9	0.00419407	0.253673	0.576	0.614	1	TAM2	Srp9
Dbi	0.0042076	0.327404	0.579	0.633	1	TAM2	Dbi
Ttr	0.00421219	0.581052	0.031	0.053	1	TAM2	Ttr
Bcl2l1	0.00445169	0.31159	0.171	0.142	1	TAM2	Bcl2l1
Cyp4f18.1	0.00452306	0.316997	0.367	0.352	1	TAM2	Cyp4f18
Hbegf	0.00493359	0.522973	0.112	0.087	1	TAM2	Hbegf
Calm3	0.00499566	0.285798	0.511	0.541	1	TAM2	Calm3
Rhob	0.00590365	0.315141	0.262	0.233	1	TAM2	Rhob
Adam8.1	0.00658593	0.353222	0.269	0.246	1	TAM2	Adam8
Nme1	0.00685161	0.414768	0.316	0.309	1	TAM2	Nme1
Bsg	0.00733567	0.310648	0.489	0.522	1	TAM2	Bsg
Gm26917	0.00733668	0.273283	0.526	0.559	1	TAM2	Gm26917
Mxi1	0.00756673	0.302515	0.148	0.123	1	TAM2	Mxi1
Tfec	0.00823546	0.326548	0.182	0.155	1	TAM2	Tfec
Ppp1r3b	0.00873802	0.25434	0.076	0.055	1	TAM2	Ppp1r3b
Zfp703	0.00949714	0.369597	0.26	0.24	1	TAM2	Zfp703
Kmo.1	8.67595e-222	1.54003	0.501	0.033	1.42312e-217	DCs	Kmo
Klrd1.2	2.51537e-216	1.70605	0.365	0.008	4.12596e-212	DCs	Klrd1
Cbfa2t3.1	7.02427e-215	1.80578	0.721	0.112	1.15219e-210	DCs	Cbfa2t3
H2-Oa.2	2.8813e-200	1.70731	0.516	0.049	4.72619e-196	DCs	H2-Oa
Itgae.2	1.47591e-197	1.66696	0.311	0.003	2.42094e-193	DCs	Itgae
Flt3.1	2.91283e-183	1.08919	0.294	0.004	4.77792e-179	DCs	Flt3
Wdfy4.2	1.18173e-176	1.95758	0.577	0.087	1.9384e-172	DCs	Wdfy4
Lsp1.1	3.77847e-174	1.92349	0.84	0.239	6.19782e-170	DCs	Lsp1
Lyz2.2	2.55483e-170	-3.23019	0.425	0.927	4.19069e-166	DCs	Lyz2
Napsa.1	8.29472e-169	1.98623	0.79	0.217	1.36058e-164	DCs	Napsa
Cd209a.1	1.28708e-168	2.30669	0.274	0.004	2.1112e-164	DCs	Cd209a
Kit.2	1.16279e-161	1.11856	0.33	0.016	1.90732e-157	DCs	Kit
Cst3.1	2.03615e-161	2.97142	0.994	0.911	3.3399e-157	DCs	Cst3
H2-Ob.1	6.73188e-159	1.06944	0.32	0.014	1.10423e-154	DCs	H2-Ob
Dpp4.1	3.44693e-156	1.18605	0.402	0.034	5.654e-152	DCs	Dpp4
H2-DMb2	1.39222e-155	1.48661	0.546	0.085	2.28366e-151	DCs	H2-DMb2
Actn1.2	8.00369e-151	1.52176	0.441	0.049	1.31285e-146	DCs	Actn1
Fyn.1	2.17084e-149	1.43097	0.555	0.089	3.56084e-145	DCs	Fyn
P2ry10	6.08286e-148	0.972136	0.335	0.021	9.97772e-144	DCs	P2ry10
Zbtb46	4.37705e-147	0.773312	0.235	0.003	7.17967e-143	DCs	Zbtb46
Plet1.1	4.40073e-143	2.20848	0.387	0.036	7.21852e-139	DCs	Plet1
Ftl1	1.92488e-142	-1.71925	0.942	0.984	3.15739e-138	DCs	Ftl1
Ccnd1.2	1.01972e-141	1.74455	0.633	0.135	1.67265e-137	DCs	Ccnd1
Fth1.1	1.01054e-140	-2.03263	0.989	0.995	1.65759e-136	DCs	Fth1
Btla.1	2.09903e-139	0.917126	0.235	0.004	3.44304e-135	DCs	Btla
Cebpb.2	2.29408e-135	-2.14908	0.536	0.897	3.76298e-131	DCs	Cebpb
Ppp1r14a	2.38592e-133	0.841369	0.227	0.004	3.91362e-129	DCs	Ppp1r14a
Apoe.1	3.50998e-130	-5.06458	0.08	0.714	5.75743e-126	DCs	Apoe
Bcl11a.1	2.65373e-127	0.996823	0.253	0.01	4.35292e-123	DCs	Bcl11a
Grasp.2	3.08885e-123	1.27379	0.376	0.043	5.06664e-119	DCs	Grasp
Mafb.1	5.18459e-122	-3.24462	0.054	0.684	8.50429e-118	DCs	Mafb
Spint2.1	2.63531e-120	0.924792	0.333	0.031	4.32271e-116	DCs	Spint2
Nup210.1	9.44144e-120	0.980247	0.281	0.019	1.54868e-115	DCs	Nup210
Sema7a	5.98906e-118	0.992588	0.255	0.014	9.82385e-114	DCs	Sema7a
Tgfbi.1	3.62553e-116	-2.52457	0.335	0.809	5.94696e-112	DCs	Tgfbi
Fcer1g.1	9.79562e-116	-1.29474	0.914	0.975	1.60678e-111	DCs	Fcer1g
Klrk1.1	8.34206e-115	1.37763	0.525	0.111	1.36835e-110	DCs	Klrk1
Sept6	1.66153e-109	0.780341	0.276	0.022	2.72541e-105	DCs	Sept6
Itgb7.1	6.16021e-109	1.22211	0.508	0.105	1.01046e-104	DCs	Itgb7
Rnase6.1	2.49979e-107	1.17997	0.451	0.082	4.1004e-103	DCs	Rnase6
AW112010.1	2.71053e-107	-2.45019	0.482	0.83	4.44609e-103	DCs	AW112010
Ciita.1	1.21228e-106	1.18044	0.533	0.121	1.98849e-102	DCs	Ciita
Ccnd2	3.23595e-106	1.60802	0.663	0.206	5.30792e-102	DCs	Ccnd2
Ccl17.1	5.4581e-106	1.84764	0.35	0.044	8.95292e-102	DCs	Ccl17
C1qb	1.52917e-105	-3.8974	0.073	0.639	2.50829e-101	DCs	C1qb
Ctnnd2	6.56784e-103	0.603488	0.173	0.003	1.07732e-98	DCs	Ctnnd2
Gng10.1	1.12065e-99	1.31326	0.68	0.233	1.83821e-95	DCs	Gng10
Ctsd.1	1.41417e-97	-3.32091	0.158	0.654	2.31967e-93	DCs	Ctsd
Ifitm1.1	1.96612e-97	2.27465	0.648	0.214	3.22502e-93	DCs	Ifitm1
Ifitm6.2	1.59918e-95	1.29673	0.443	0.085	2.62314e-91	DCs	Ifitm6
Cd7	2.65578e-95	1.21423	0.145	0.001	4.35627e-91	DCs	Cd7
Lgmn.2	7.23033e-95	-2.83535	0.201	0.675	1.18599e-90	DCs	Lgmn
Ckb.1	1.48139e-94	1.27778	0.479	0.107	2.42992e-90	DCs	Ckb
Syngr2.1	1.56693e-93	1.42065	0.888	0.509	2.57023e-89	DCs	Syngr2
Lamp1	2.47155e-93	-1.63526	0.536	0.82	4.05408e-89	DCs	Lamp1
Lst1.1	7.41958e-93	-1.88576	0.382	0.776	1.21703e-88	DCs	Lst1
Ccnd3.1	2.09574e-92	1.05902	0.521	0.125	3.43764e-88	DCs	Ccnd3
C1qc.1	2.51825e-92	-3.54299	0.054	0.581	4.13068e-88	DCs	C1qc
Vrk1	4.13504e-92	1.13369	0.492	0.115	6.7827e-88	DCs	Vrk1
Npc2	1.48777e-91	-1.22863	0.821	0.937	2.44038e-87	DCs	Npc2
Ctss	7.06108e-91	-1.20129	0.95	0.964	1.15823e-86	DCs	Ctss
Jak2	6.24798e-90	1.29209	0.732	0.278	1.02486e-85	DCs	Jak2
Ctsb.1	3.48335e-88	-2.36627	0.585	0.804	5.71374e-84	DCs	Ctsb
Sept3	8.84458e-88	0.568169	0.134	0.001	1.45078e-83	DCs	Sept3
Cd24a.1	1.88401e-86	1.1011	0.257	0.028	3.09034e-82	DCs	Cd24a
C1qa	3.92041e-85	-3.49292	0.048	0.554	6.43065e-81	DCs	C1qa
Cstb.1	6.40933e-85	-1.69025	0.581	0.823	1.05132e-80	DCs	Cstb
Qpct	2.67716e-83	1.04711	0.311	0.047	4.39135e-79	DCs	Qpct
Pkib.1	5.28702e-83	1.14242	0.557	0.164	8.6723e-79	DCs	Pkib
C3.1	3.62503e-82	-2.22583	0.095	0.588	5.94614e-78	DCs	C3
Pvrl1	9.50188e-82	0.687391	0.214	0.018	1.55859e-77	DCs	Pvrl1
Bri3bp	2.00068e-81	0.988715	0.486	0.127	3.28171e-77	DCs	Bri3bp
Cd74.1	5.87174e-81	0.797452	0.987	0.952	9.63142e-77	DCs	Cd74
Tmem131.1	1.21192e-80	1.24704	0.683	0.262	1.98791e-76	DCs	Tmem131
Nav1	4.24579e-80	0.683018	0.253	0.029	6.96436e-76	DCs	Nav1
Fcgr3.1	4.48964e-80	-1.78445	0.268	0.688	7.36435e-76	DCs	Fcgr3
Cnn2.1	6.9448e-80	0.967013	0.598	0.187	1.13916e-75	DCs	Cnn2
Gnb4	5.05998e-79	0.645638	0.168	0.009	8.29989e-75	DCs	Gnb4
Siglecg	1.10717e-78	0.48531	0.151	0.005	1.81609e-74	DCs	Siglecg
Fcgr2b.2	1.68375e-78	-1.67617	0.294	0.727	2.76185e-74	DCs	Fcgr2b
H2afy	1.9815e-77	1.06687	0.842	0.449	3.25025e-73	DCs	H2afy
Tspan13.1	7.1706e-76	1.1257	0.639	0.22	1.17619e-71	DCs	Tspan13
Traf1.1	9.18897e-76	1.26693	0.508	0.148	1.50727e-71	DCs	Traf1
Mycl	1.97093e-75	0.522533	0.125	0.002	3.23292e-71	DCs	Mycl
Chn2	2.47187e-75	0.565363	0.162	0.008	4.05461e-71	DCs	Chn2
Mllt4	4.86824e-75	0.708446	0.266	0.036	7.98537e-71	DCs	Mllt4
Asb2	6.0358e-75	0.80711	0.231	0.026	9.90051e-71	DCs	Asb2
Slc46a3	1.72519e-74	0.617401	0.177	0.012	2.82982e-70	DCs	Slc46a3
Psap	7.83871e-74	-1.29482	0.935	0.985	1.28578e-69	DCs	Psap
Pfkp	1.11335e-73	1.19736	0.683	0.275	1.82622e-69	DCs	Pfkp
Prdx5.1	1.33926e-73	-1.4462	0.726	0.876	2.19678e-69	DCs	Prdx5
Avpi1	3.01243e-73	0.817193	0.294	0.047	4.94129e-69	DCs	Avpi1
Csf1r.1	8.26785e-73	-1.76321	0.283	0.667	1.35618e-68	DCs	Csf1r
Dapp1.1	1.55099e-72	1.06133	0.488	0.139	2.54409e-68	DCs	Dapp1
Ltb	7.01151e-72	0.835851	0.22	0.024	1.1501e-67	DCs	Ltb
Dock10.1	1.56508e-71	1.04607	0.626	0.233	2.5672e-67	DCs	Dock10
Etv3.1	4.71108e-71	1.26045	0.57	0.198	7.72758e-67	DCs	Etv3
Slc7a5	5.91106e-71	0.821716	0.218	0.024	9.69592e-67	DCs	Slc7a5
Prkd3	6.43699e-71	0.843553	0.343	0.069	1.05586e-66	DCs	Prkd3
Srebf2	1.41223e-70	0.861277	0.365	0.078	2.31649e-66	DCs	Srebf2
Pla2g7.1	1.49261e-70	-1.97117	0.06	0.51	2.44833e-66	DCs	Pla2g7
H2afz.1	2.64894e-70	1.06383	0.942	0.746	4.34506e-66	DCs	H2afz
H2-Eb1.1	3.1963e-70	0.939738	0.961	0.847	5.24289e-66	DCs	H2-Eb1
H2-Ab1.1	3.65493e-70	0.823923	0.978	0.885	5.99518e-66	DCs	H2-Ab1
Fndc5	4.96161e-70	0.42588	0.11	0.001	8.13852e-66	DCs	Fndc5
Xcr1	2.1102e-68	0.687011	0.112	0.002	3.46137e-64	DCs	Xcr1
Ccl22	7.02156e-68	1.34909	0.199	0.02	1.15175e-63	DCs	Ccl22
Ahr	2.37386e-67	1.08872	0.454	0.128	3.89384e-63	DCs	Ahr
Cdh1.1	6.8487e-67	0.950553	0.24	0.033	1.12339e-62	DCs	Cdh1
Olfm1	5.48569e-66	1.0008	0.57	0.202	8.99818e-62	DCs	Olfm1
Alcam	9.30696e-66	0.780135	0.326	0.066	1.52662e-61	DCs	Alcam
S100a4.1	1.36857e-65	1.39912	0.587	0.228	2.24486e-61	DCs	S100a4
Acap1	2.11004e-65	0.488065	0.162	0.012	3.4611e-61	DCs	Acap1
Zfp366	2.60203e-65	0.389285	0.117	0.003	4.26811e-61	DCs	Zfp366
Arap2	5.51114e-65	0.68373	0.194	0.021	9.03993e-61	DCs	Arap2
Tes	1.23078e-64	0.903142	0.521	0.166	2.01885e-60	DCs	Tes
Lrrk1.1	2.72719e-64	0.92725	0.413	0.109	4.47342e-60	DCs	Lrrk1
1700025G04Rik	2.88031e-64	0.622544	0.218	0.028	4.72457e-60	DCs	1700025G04Rik
Bloc1s2	3.83175e-64	0.826972	0.423	0.115	6.28523e-60	DCs	Bloc1s2
Fabp5.1	9.43696e-64	-2.82288	0.192	0.595	1.54795e-59	DCs	Fabp5
Herpud1.1	1.17417e-63	1.02406	0.475	0.145	1.92599e-59	DCs	Herpud1
Arg1.2	1.51113e-63	-3.84348	0.019	0.437	2.4787e-59	DCs	Arg1
Ccl5.1	2.25292e-63	-3.01815	0.173	0.573	3.69547e-59	DCs	Ccl5
Cytip.1	3.8735e-63	1.03866	0.635	0.251	6.3537e-59	DCs	Cytip
Serpinb6b	4.67572e-63	0.82764	0.168	0.015	7.66958e-59	DCs	Serpinb6b
Tbc1d4.2	5.54308e-63	0.916934	0.205	0.025	9.09232e-59	DCs	Tbc1d4
Actg1.1	1.21238e-62	0.775271	0.985	0.941	1.98866e-58	DCs	Actg1
Cd14	1.89187e-62	-2.18127	0.097	0.516	3.10324e-58	DCs	Cd14
Ctsc.1	2.21263e-62	-1.17054	0.663	0.826	3.62938e-58	DCs	Ctsc
Ppm1m	2.37884e-62	0.814607	0.41	0.11	3.90201e-58	DCs	Ppm1m
Plekha5	2.60405e-61	0.473193	0.136	0.008	4.27142e-57	DCs	Plekha5
Ece1	1.86178e-60	0.906992	0.443	0.131	3.05387e-56	DCs	Ece1
Plp2	5.2184e-60	0.814169	0.337	0.078	8.55974e-56	DCs	Plp2
Myadm	5.41754e-60	0.910315	0.633	0.25	8.88639e-56	DCs	Myadm
Hspa1b.1	9.17463e-60	1.48111	0.451	0.141	1.50492e-55	DCs	Hspa1b
Gpr33	1.05269e-59	0.319693	0.097	0.001	1.72673e-55	DCs	Gpr33
Ffar4	1.1042e-59	0.386135	0.097	0.001	1.81121e-55	DCs	Ffar4
Map4k1	2.44486e-59	0.698961	0.346	0.081	4.01031e-55	DCs	Map4k1
Lmnb1.1	4.91728e-59	0.911079	0.495	0.161	8.06582e-55	DCs	Lmnb1
Snx22	1.16724e-58	0.398131	0.091	0.001	1.91463e-54	DCs	Snx22
Tyrobp	1.45427e-58	-0.666867	0.963	0.979	2.38544e-54	DCs	Tyrobp
Txn1	4.12422e-58	-1.14478	0.706	0.84	6.76495e-54	DCs	Txn1
Adgrg5	1.60058e-57	0.730368	0.326	0.075	2.62543e-53	DCs	Adgrg5
Clec10a.1	2.815e-57	1.47769	0.337	0.085	4.61744e-53	DCs	Clec10a
Rtn1	6.19574e-57	0.414349	0.132	0.008	1.01629e-52	DCs	Rtn1
Naga.1	2.36189e-56	1.03783	0.413	0.127	3.87421e-52	DCs	Naga
Tuba1a	3.10486e-56	0.832261	0.419	0.125	5.09291e-52	DCs	Tuba1a
Cd209c	5.03234e-56	0.563397	0.084	0	8.25454e-52	DCs	Cd209c
Ninj1	9.44232e-56	-1.80664	0.14	0.515	1.54882e-51	DCs	Ninj1
Ap1s3	1.47274e-55	0.329403	0.117	0.006	2.41573e-51	DCs	Ap1s3
Rin3	2.05137e-55	0.875886	0.441	0.14	3.36487e-51	DCs	Rin3
Ifi205.2	2.06286e-55	1.16263	0.667	0.306	3.38371e-51	DCs	Ifi205
Crip1	3.0538e-55	1.03555	0.931	0.726	5.00915e-51	DCs	Crip1
Msr1.1	4.09013e-55	-1.73911	0.011	0.389	6.70905e-51	DCs	Msr1
Mical1	5.51713e-55	0.676999	0.272	0.055	9.04975e-51	DCs	Mical1
Il1rn.1	5.57939e-55	-1.87785	0.177	0.562	9.15187e-51	DCs	Il1rn
Bhlhe40.1	5.61894e-55	1.10769	0.739	0.386	9.21675e-51	DCs	Bhlhe40
Hfe	9.71362e-55	0.866283	0.4	0.117	1.59333e-50	DCs	Hfe
B2m	2.29049e-54	-0.531238	0.996	0.994	3.75708e-50	DCs	B2m
Card11	2.47705e-54	0.612062	0.216	0.034	4.06311e-50	DCs	Card11
Fmnl1	2.62945e-54	0.820764	0.572	0.219	4.31308e-50	DCs	Fmnl1
Irf4	4.56556e-54	0.799746	0.19	0.026	7.48889e-50	DCs	Irf4
Icosl	5.7842e-54	0.665864	0.231	0.04	9.48782e-50	DCs	Icosl
Mthfd2	6.22745e-54	0.821139	0.343	0.089	1.02149e-49	DCs	Mthfd2
Thbs1.1	7.44979e-54	-2.87844	0.03	0.403	1.22199e-49	DCs	Thbs1
Klri2	7.85567e-54	0.340245	0.093	0.002	1.28857e-49	DCs	Klri2
Mmp14.2	2.02646e-53	-1.64695	0.086	0.457	3.32401e-49	DCs	Mmp14
Dpy19l1.1	2.71974e-53	0.732418	0.346	0.091	4.46118e-49	DCs	Dpy19l1
H2-Aa.1	7.57612e-53	0.727968	0.968	0.878	1.24271e-48	DCs	H2-Aa
Acadl	1.31802e-52	0.86003	0.432	0.142	2.16195e-48	DCs	Acadl
Plbd1.1	1.61846e-52	0.909988	0.853	0.558	2.65476e-48	DCs	Plbd1
Rasgrp4.1	2.13757e-52	0.677475	0.333	0.083	3.50626e-48	DCs	Rasgrp4
Gpr183	2.2561e-52	0.773962	0.242	0.045	3.70068e-48	DCs	Gpr183
Sirpa	3.4992e-52	-1.31807	0.445	0.708	5.73974e-48	DCs	Sirpa
S100a6	3.62427e-52	1.10676	0.914	0.652	5.9449e-48	DCs	S100a6
Mtmr4	2.85308e-51	0.615588	0.227	0.04	4.6799e-47	DCs	Mtmr4
Arhgef40	4.97074e-51	0.46133	0.151	0.016	8.1535e-47	DCs	Arhgef40
Lrba	9.11986e-51	0.48857	0.14	0.013	1.49593e-46	DCs	Lrba
Itm2b.1	1.69572e-50	-1.14903	0.849	0.866	2.78148e-46	DCs	Itm2b
Slc1a5	2.64834e-50	0.66056	0.285	0.065	4.34407e-46	DCs	Slc1a5
Pip4k2a.1	3.34325e-50	0.780706	0.555	0.22	5.48393e-46	DCs	Pip4k2a
Rogdi	5.56713e-50	0.741936	0.341	0.091	9.13177e-46	DCs	Rogdi
Ccl6	6.06341e-50	-2.31873	0.339	0.647	9.94582e-46	DCs	Ccl6
Fcgr4.1	7.28541e-50	-1.62415	0.149	0.502	1.19503e-45	DCs	Fcgr4
Dennd4a.1	8.0527e-50	0.858567	0.352	0.101	1.32088e-45	DCs	Dennd4a
Actb	1.09833e-49	0.58749	1	0.998	1.80159e-45	DCs	Actb
Unc119b	2.60332e-49	0.494081	0.181	0.026	4.27023e-45	DCs	Unc119b
Ier3.1	3.10294e-49	-1.97206	0.222	0.557	5.08975e-45	DCs	Ier3
Rab43	3.52785e-49	0.664299	0.294	0.07	5.78673e-45	DCs	Rab43
Etnk1.1	4.92177e-49	0.774282	0.408	0.129	8.07318e-45	DCs	Etnk1
Dnajc7.1	1.07499e-48	0.872211	0.473	0.171	1.76331e-44	DCs	Dnajc7
Kbtbd11	2.1117e-48	0.501819	0.156	0.018	3.46383e-44	DCs	Kbtbd11
Ddr1	3.89272e-48	0.289849	0.086	0.002	6.38523e-44	DCs	Ddr1
Fgd2	5.36428e-48	0.834677	0.365	0.108	8.79903e-44	DCs	Fgd2
Serpinb9	9.48115e-48	0.843589	0.242	0.051	1.55519e-43	DCs	Serpinb9
Pak1	1.26073e-47	0.680268	0.473	0.171	2.06798e-43	DCs	Pak1
Dbn1	9.01281e-47	0.339215	0.078	0.001	1.47837e-42	DCs	Dbn1
Clec9a	9.23532e-47	0.691864	0.197	0.033	1.51487e-42	DCs	Clec9a
Dna2.1	1.09113e-46	0.5938	0.285	0.068	1.78977e-42	DCs	Dna2

## Sheet: TAM1vsMo
	p_val	avg_log2FC	pct.1	pct.2	p_val_adj	cluster	gene
Ddit4	1.84621e-104	2.23764	0.664	0.051	3.02833e-100	Hom-MG-1	Ddit4
Fkbp5	1.81138e-64	1.28148	0.653	0.127	2.97121e-60	Hom-MG-1	Fkbp5
Sult1a1	1.44475e-55	1.20076	0.478	0.064	2.36983e-51	Hom-MG-1	Sult1a1
Pnrc1	1.72375e-55	1.28585	0.918	0.446	2.82747e-51	Hom-MG-1	Pnrc1
Ubb	8.79011e-54	1.13384	0.981	0.836	1.44184e-49	Hom-MG-1	Ubb
Hexb	1.62044e-51	0.86671	0.996	0.974	2.65801e-47	Hom-MG-1	Hexb
B2m	6.00617e-51	-0.856242	0.996	0.984	9.85192e-47	Hom-MG-1	B2m
Sertad1	8.98361e-47	1.2593	0.5	0.097	1.47358e-42	Hom-MG-1	Sertad1
Ogfrl1	1.17552e-43	1.13212	0.709	0.248	1.9282e-39	Hom-MG-1	Ogfrl1
Tmem37	3.89945e-42	1.01663	0.433	0.074	6.39627e-38	Hom-MG-1	Tmem37
Rhob	1.48916e-41	1.0752	0.97	0.743	2.44266e-37	Hom-MG-1	Rhob
Havcr2	7.74158e-41	0.936218	0.705	0.249	1.26985e-36	Hom-MG-1	Havcr2
Cirbp	2.77608e-40	1.06626	0.541	0.137	4.5536e-36	Hom-MG-1	Cirbp
Ttr	3.37079e-40	1.01607	0.354	0.044	5.52911e-36	Hom-MG-1	Ttr
Cd74	3.54371e-40	-1.86033	0.578	0.854	5.81275e-36	Hom-MG-1	Cd74
Tsc22d3	4.97533e-40	1.20691	0.657	0.224	8.16103e-36	Hom-MG-1	Tsc22d3
Tmem86a	7.82025e-40	1.0944	0.754	0.314	1.28276e-35	Hom-MG-1	Tmem86a
Gm8797	5.52128e-38	0.940464	0.459	0.1	9.05655e-34	Hom-MG-1	Gm8797
Nfkbia	1.79176e-37	1.33574	0.914	0.527	2.93903e-33	Hom-MG-1	Nfkbia
Srsf2	2.10888e-36	1.09062	0.795	0.37	3.4592e-32	Hom-MG-1	Srsf2
Dusp1	5.46562e-36	1.29042	0.858	0.461	8.96526e-32	Hom-MG-1	Dusp1
Ier5	3.33791e-35	1.01437	0.933	0.609	5.47518e-31	Hom-MG-1	Ier5
Pmp22	3.66415e-35	1.05307	0.66	0.24	6.0103e-31	Hom-MG-1	Pmp22
Glul	1.2735e-34	0.919912	0.966	0.713	2.08892e-30	Hom-MG-1	Glul
Rsrp1	2.28517e-34	0.939842	0.799	0.361	3.74836e-30	Hom-MG-1	Rsrp1
Pnpla2	3.1553e-34	0.915368	0.433	0.1	5.17563e-30	Hom-MG-1	Pnpla2
Zfp36	3.45138e-34	1.01633	0.966	0.742	5.66131e-30	Hom-MG-1	Zfp36
Tagap	3.67441e-34	1.07626	0.623	0.218	6.02713e-30	Hom-MG-1	Tagap
Gm26778	1.48545e-33	0.902742	0.511	0.147	2.43659e-29	Hom-MG-1	Gm26778
Selplg	2.79361e-33	0.89547	0.974	0.8	4.58236e-29	Hom-MG-1	Selplg
Ccnd3	2.93417e-33	0.755686	0.396	0.08	4.81291e-29	Hom-MG-1	Ccnd3
Ifngr1	1.17661e-32	0.895301	0.91	0.538	1.92999e-28	Hom-MG-1	Ifngr1
Jun	2.55906e-32	0.906815	0.963	0.653	4.19762e-28	Hom-MG-1	Jun
H2-K1	5.6847e-32	-0.718592	0.989	0.983	9.32461e-28	Hom-MG-1	H2-K1
St3gal6	9.56146e-32	0.857204	0.709	0.282	1.56837e-27	Hom-MG-1	St3gal6
H2-Aa	1.51165e-31	-1.94329	0.261	0.645	2.47956e-27	Hom-MG-1	H2-Aa
Phyhd1	1.73551e-31	0.6627	0.478	0.127	2.84675e-27	Hom-MG-1	Phyhd1
Abhd15	2.03989e-31	0.724085	0.295	0.041	3.34604e-27	Hom-MG-1	Abhd15
Klf13	2.57722e-31	0.931868	0.586	0.204	4.22742e-27	Hom-MG-1	Klf13
Tmsb4x	4.77061e-31	-0.908018	1	0.973	7.82523e-27	Hom-MG-1	Tmsb4x
H2-Ab1	5.90468e-31	-2.11936	0.34	0.664	9.68545e-27	Hom-MG-1	H2-Ab1
Cd81	9.0828e-31	0.649501	0.996	0.926	1.48985e-26	Hom-MG-1	Cd81
Cited2	1.71923e-30	1.43877	0.563	0.212	2.82005e-26	Hom-MG-1	Cited2
Hpgd	1.90571e-30	0.792809	0.653	0.234	3.12594e-26	Hom-MG-1	Hpgd
Dirc2	3.59463e-30	0.710406	0.407	0.095	5.89627e-26	Hom-MG-1	Dirc2
Mafb	4.80238e-30	0.804653	0.985	0.798	7.87735e-26	Hom-MG-1	Mafb
Lsp1	5.23595e-30	0.786392	0.388	0.086	8.58853e-26	Hom-MG-1	Lsp1
Ndfip1	1.31945e-29	0.829986	0.664	0.269	2.16429e-25	Hom-MG-1	Ndfip1
P2ry12	2.47933e-29	0.835151	0.951	0.652	4.06684e-25	Hom-MG-1	P2ry12
Serinc3	3.55893e-29	0.636371	1	0.899	5.83771e-25	Hom-MG-1	Serinc3
Hist1h4d	4.7445e-29	0.760631	0.351	0.072	7.78241e-25	Hom-MG-1	Hist1h4d
H2-Eb1	5.55659e-29	-1.84162	0.269	0.627	9.11448e-25	Hom-MG-1	H2-Eb1
Rnase4	1.65304e-28	0.90488	0.754	0.387	2.71148e-24	Hom-MG-1	Rnase4
Ltc4s	1.95358e-28	0.854841	0.866	0.49	3.20445e-24	Hom-MG-1	Ltc4s
Dusp6	5.78436e-28	0.810137	0.597	0.221	9.48809e-24	Hom-MG-1	Dusp6
Akap8l	6.40777e-28	0.817139	0.496	0.153	1.05107e-23	Hom-MG-1	Akap8l
Gpr34	7.84523e-28	0.774103	0.858	0.465	1.28685e-23	Hom-MG-1	Gpr34
Atp6v0c	8.5531e-28	0.795347	0.925	0.591	1.40297e-23	Hom-MG-1	Atp6v0c
Cyb561a3	3.90329e-27	0.548715	0.243	0.03	6.40257e-23	Hom-MG-1	Cyb561a3
Ubc	5.15893e-27	0.79707	0.974	0.792	8.4622e-23	Hom-MG-1	Ubc
Jund	6.39004e-27	0.679034	0.963	0.695	1.04816e-22	Hom-MG-1	Jund
Gm10076	7.79578e-27	-0.830073	0.981	0.954	1.27874e-22	Hom-MG-1	Gm10076
4933406I18Rik	9.2429e-27	0.519104	0.213	0.021	1.51611e-22	Hom-MG-1	4933406I18Rik
Gm10116	1.28718e-26	1.02444	0.709	0.375	2.11136e-22	Hom-MG-1	Gm10116
Numb	1.87517e-26	0.672438	0.552	0.19	3.07584e-22	Hom-MG-1	Numb
Cd37	2.11028e-26	0.726939	0.724	0.33	3.46149e-22	Hom-MG-1	Cd37
Ecscr	2.96362e-26	0.784253	0.493	0.158	4.86122e-22	Hom-MG-1	Ecscr
Ier2	3.07518e-26	1.05907	0.784	0.429	5.04422e-22	Hom-MG-1	Ier2
Tpst2	3.6013e-26	0.745566	0.701	0.324	5.90721e-22	Hom-MG-1	Tpst2
Txnip	3.98341e-26	0.8501	0.799	0.409	6.53399e-22	Hom-MG-1	Txnip
0610040J01Rik	4.62555e-26	0.714387	0.403	0.105	7.58729e-22	Hom-MG-1	0610040J01Rik
Usp2	6.57537e-26	0.785157	0.634	0.253	1.07856e-21	Hom-MG-1	Usp2
E430024P14Rik	7.55542e-26	0.554447	0.198	0.018	1.23932e-21	Hom-MG-1	E430024P14Rik
Sesn1	1.45636e-25	0.709114	0.369	0.092	2.38887e-21	Hom-MG-1	Sesn1
Btg2	1.79589e-25	0.69435	0.959	0.659	2.94579e-21	Hom-MG-1	Btg2
Egr1	2.21614e-25	1.01609	0.873	0.594	3.63513e-21	Hom-MG-1	Egr1
Tmem55b	2.55446e-25	0.769683	0.623	0.266	4.19007e-21	Hom-MG-1	Tmem55b
Zfand5	2.91138e-25	0.646104	0.825	0.46	4.77554e-21	Hom-MG-1	Zfand5
Junb	3.28623e-25	0.810554	0.948	0.741	5.3904e-21	Hom-MG-1	Junb
Apbb1ip	4.0862e-25	0.802688	0.705	0.343	6.7026e-21	Hom-MG-1	Apbb1ip
Foxo3	5.37206e-25	0.570903	0.381	0.097	8.8118e-21	Hom-MG-1	Foxo3
Pik3ip1	7.65408e-25	0.504839	0.198	0.019	1.2555e-20	Hom-MG-1	Pik3ip1
Kpna4	1.05633e-24	0.774547	0.787	0.412	1.7327e-20	Hom-MG-1	Kpna4
Srsf7	1.86718e-24	0.822806	0.608	0.26	3.06273e-20	Hom-MG-1	Srsf7
Tlr7	2.53188e-24	0.810794	0.649	0.302	4.15304e-20	Hom-MG-1	Tlr7
Tnfaip8l2	3.72444e-24	0.759545	0.616	0.265	6.1092e-20	Hom-MG-1	Tnfaip8l2
Fam105a	4.30027e-24	0.715798	0.772	0.404	7.05373e-20	Hom-MG-1	Fam105a
Cbx4	5.67393e-24	0.732296	0.47	0.156	9.30695e-20	Hom-MG-1	Cbx4
Entpd1	5.79601e-24	0.72217	0.795	0.432	9.50719e-20	Hom-MG-1	Entpd1
Abi3	7.45164e-24	0.697859	0.761	0.393	1.22229e-19	Hom-MG-1	Abi3
Zfp90	9.83771e-24	0.619337	0.366	0.095	1.61368e-19	Hom-MG-1	Zfp90
H3f3b	1.69528e-23	0.669603	0.993	0.873	2.78077e-19	Hom-MG-1	H3f3b
Dnajb1	1.75326e-23	0.570302	0.623	0.254	2.87587e-19	Hom-MG-1	Dnajb1
Adrb1	2.89062e-23	0.628065	0.377	0.1	4.74148e-19	Hom-MG-1	Adrb1
Ddx50	3.19549e-23	0.549384	0.537	0.193	5.24156e-19	Hom-MG-1	Ddx50
Son	5.02015e-23	0.629239	0.888	0.571	8.23455e-19	Hom-MG-1	Son
Gm42418	6.30589e-23	-0.77151	1	1	1.03436e-18	Hom-MG-1	Gm42418
Mlph	6.62408e-23	0.6934	0.347	0.092	1.08655e-18	Hom-MG-1	Mlph
Srsf5	7.46078e-23	0.651178	0.892	0.535	1.22379e-18	Hom-MG-1	Srsf5
Ppp1r15a	1.05475e-22	0.838872	0.709	0.377	1.73011e-18	Hom-MG-1	Ppp1r15a
Wasf2	1.33509e-22	0.62928	0.821	0.443	2.18995e-18	Hom-MG-1	Wasf2
B3galnt1	1.3624e-22	0.591692	0.291	0.066	2.23474e-18	Hom-MG-1	B3galnt1
Rnf130	1.44742e-22	0.697288	0.799	0.434	2.37421e-18	Hom-MG-1	Rnf130
Aim2	2.3767e-22	0.665948	0.511	0.192	3.8985e-18	Hom-MG-1	Aim2
Zfp36l1	2.64832e-22	0.65222	0.881	0.573	4.34404e-18	Hom-MG-1	Zfp36l1
Hgsnat	2.87215e-22	0.510512	0.261	0.05	4.71119e-18	Hom-MG-1	Hgsnat
Adrb2	4.59877e-22	0.474372	0.485	0.164	7.54337e-18	Hom-MG-1	Adrb2
Myc	4.94015e-22	0.846694	0.325	0.084	8.10333e-18	Hom-MG-1	Myc
Edem2	6.85051e-22	0.562298	0.5	0.181	1.12369e-17	Hom-MG-1	Edem2
Acer3	2.32876e-21	0.5121	0.511	0.192	3.81987e-17	Hom-MG-1	Acer3
Chn2	2.61587e-21	0.534912	0.31	0.074	4.29081e-17	Hom-MG-1	Chn2
Prkch	2.69711e-21	0.535777	0.276	0.06	4.42407e-17	Hom-MG-1	Prkch
Frrs1	3.40837e-21	0.591535	0.377	0.112	5.59076e-17	Hom-MG-1	Frrs1
Rilpl1	3.48214e-21	0.597431	0.373	0.109	5.71176e-17	Hom-MG-1	Rilpl1
Ifitm10	3.64057e-21	0.614627	0.336	0.088	5.97163e-17	Hom-MG-1	Ifitm10
Arl10	3.842e-21	0.520837	0.22	0.036	6.30203e-17	Hom-MG-1	Arl10
Adap2	5.41795e-21	0.622572	0.634	0.281	8.88707e-17	Hom-MG-1	Adap2
Cables1	5.92024e-21	0.47465	0.317	0.078	9.71098e-17	Hom-MG-1	Cables1
Csnk1e	6.83906e-21	0.619576	0.713	0.343	1.12181e-16	Hom-MG-1	Csnk1e
Peli2	7.97903e-21	0.553932	0.302	0.073	1.3088e-16	Hom-MG-1	Peli2
Arhgap17	9.85363e-21	0.610031	0.619	0.279	1.61629e-16	Hom-MG-1	Arhgap17
Cmklr1	1.07384e-20	0.558007	0.392	0.122	1.76142e-16	Hom-MG-1	Cmklr1
Ppp1r10	1.13644e-20	0.539304	0.552	0.219	1.86411e-16	Hom-MG-1	Ppp1r10
Gtf2b	1.57317e-20	0.579563	0.317	0.085	2.58047e-16	Hom-MG-1	Gtf2b
Sept7	2.33975e-20	0.603291	0.437	0.151	3.83789e-16	Hom-MG-1	Sept7
Cnbp	3.00402e-20	0.637076	0.728	0.382	4.9275e-16	Hom-MG-1	Cnbp
Ndfip2	3.29098e-20	0.52783	0.392	0.122	5.39819e-16	Hom-MG-1	Ndfip2
Srrm1	3.68372e-20	0.625927	0.631	0.3	6.0424e-16	Hom-MG-1	Srrm1
Nrm	3.70553e-20	0.564625	0.276	0.063	6.07818e-16	Hom-MG-1	Nrm
Ddx5	6.18542e-20	0.531168	0.993	0.796	1.01459e-15	Hom-MG-1	Ddx5
Anapc16	7.89225e-20	0.662794	0.459	0.179	1.29457e-15	Hom-MG-1	Anapc16
Ptpro	9.45305e-20	0.623226	0.369	0.117	1.55058e-15	Hom-MG-1	Ptpro
Ppp1r21	1.08981e-19	0.647571	0.5	0.201	1.78761e-15	Hom-MG-1	Ppp1r21
Sla	1.1135e-19	0.609787	0.537	0.224	1.82647e-15	Hom-MG-1	Sla
Myo1b	1.13293e-19	0.470529	0.224	0.041	1.85834e-15	Hom-MG-1	Myo1b
C1qc	1.1546e-19	0.375555	1	0.984	1.89389e-15	Hom-MG-1	C1qc
Ldhb	1.36334e-19	0.648372	0.799	0.45	2.23629e-15	Hom-MG-1	Ldhb
Tmem119	1.59583e-19	0.54376	0.97	0.731	2.61763e-15	Hom-MG-1	Tmem119
Ston1	1.6748e-19	0.389382	0.123	0.006	2.74718e-15	Hom-MG-1	Ston1
Sqstm1	2.53119e-19	0.593828	0.828	0.513	4.15192e-15	Hom-MG-1	Sqstm1
Il10rb	2.92975e-19	0.612896	0.511	0.213	4.80566e-15	Hom-MG-1	Il10rb
P2ry6	2.96251e-19	0.559424	0.705	0.352	4.85941e-15	Hom-MG-1	P2ry6
Lrrc25	3.09683e-19	0.57267	0.437	0.161	5.07973e-15	Hom-MG-1	Lrrc25
Hnrnpdl	3.59858e-19	0.618289	0.586	0.275	5.90276e-15	Hom-MG-1	Hnrnpdl
Rassf1	5.01964e-19	0.506184	0.433	0.153	8.23371e-15	Hom-MG-1	Rassf1
Rin2	6.49364e-19	0.550108	0.59	0.26	1.06515e-14	Hom-MG-1	Rin2
Il15ra	7.62216e-19	0.501901	0.243	0.052	1.25026e-14	Hom-MG-1	Il15ra
Golm1	1.24032e-18	0.671632	0.769	0.436	2.0345e-14	Hom-MG-1	Golm1
Fcgr3	1.31711e-18	0.569318	0.959	0.738	2.16046e-14	Hom-MG-1	Fcgr3
Hbp1	1.6074e-18	0.554066	0.407	0.144	2.63662e-14	Hom-MG-1	Hbp1
Calhm2	1.61074e-18	0.502157	0.243	0.055	2.64209e-14	Hom-MG-1	Calhm2
Hmgn2	1.62701e-18	0.620994	0.56	0.255	2.66879e-14	Hom-MG-1	Hmgn2
Tifa	1.68612e-18	0.525109	0.433	0.158	2.76575e-14	Hom-MG-1	Tifa
Ccnl1	2.25351e-18	0.532126	0.851	0.505	3.69643e-14	Hom-MG-1	Ccnl1
Rcsd1	2.29961e-18	0.516648	0.504	0.206	3.77205e-14	Hom-MG-1	Rcsd1
Paqr7	2.32718e-18	0.501675	0.276	0.072	3.81727e-14	Hom-MG-1	Paqr7
Pcbp1	2.79024e-18	0.526233	0.679	0.353	4.57683e-14	Hom-MG-1	Pcbp1
Zbtb7a	3.90895e-18	0.573698	0.59	0.275	6.41185e-14	Hom-MG-1	Zbtb7a
Gspt1	4.79705e-18	0.565679	0.478	0.202	7.8686e-14	Hom-MG-1	Gspt1
Gbp2	5.77349e-18	-1.54691	0.104	0.367	9.47025e-14	Hom-MG-1	Gbp2
Il6ra	5.92289e-18	0.440452	0.731	0.365	9.71532e-14	Hom-MG-1	Il6ra
Prkca	6.97128e-18	0.415819	0.243	0.055	1.1435e-13	Hom-MG-1	Prkca
Pex13	8.05779e-18	0.5303	0.25	0.061	1.32172e-13	Hom-MG-1	Pex13
Ctc1	8.43468e-18	0.581843	0.504	0.21	1.38354e-13	Hom-MG-1	Ctc1
Yipf4	8.64748e-18	0.518517	0.332	0.102	1.41845e-13	Hom-MG-1	Yipf4
Ninj1	1.09596e-17	0.582941	0.534	0.237	1.7977e-13	Hom-MG-1	Ninj1
Rbm38	1.27074e-17	0.369672	0.205	0.038	2.0844e-13	Hom-MG-1	Rbm38
Lyl1	1.28323e-17	0.543726	0.459	0.182	2.10488e-13	Hom-MG-1	Lyl1
Arrb2	1.45831e-17	0.559114	0.657	0.335	2.39207e-13	Hom-MG-1	Arrb2
Aif1	2.30501e-17	-0.850111	0.746	0.788	3.78091e-13	Hom-MG-1	Aif1
Tspyl2	2.77117e-17	0.526676	0.22	0.047	4.54555e-13	Hom-MG-1	Tspyl2
Clk1	3.05157e-17	0.477186	0.75	0.411	5.0055e-13	Hom-MG-1	Clk1
Malat1	3.36505e-17	0.280704	0.985	0.866	5.5197e-13	Hom-MG-1	Malat1
Tspan4	3.64005e-17	0.514667	0.381	0.133	5.97077e-13	Hom-MG-1	Tspan4
Arl8a	4.43881e-17	0.533287	0.466	0.19	7.28097e-13	Hom-MG-1	Arl8a
Rnaset2b	4.99664e-17	0.516749	0.873	0.556	8.19598e-13	Hom-MG-1	Rnaset2b
Dusp7	6.75477e-17	0.518842	0.343	0.111	1.10799e-12	Hom-MG-1	Dusp7
Mt1	6.98339e-17	0.822699	0.806	0.511	1.14549e-12	Hom-MG-1	Mt1
Epc1	7.29531e-17	0.484154	0.429	0.165	1.19665e-12	Hom-MG-1	Epc1
Dhx9	7.46948e-17	0.497614	0.545	0.242	1.22522e-12	Hom-MG-1	Dhx9
Hmgcl	7.68813e-17	0.57228	0.317	0.101	1.26108e-12	Hom-MG-1	Hmgcl
Arhgap5	8.0942e-17	0.435136	0.575	0.247	1.32769e-12	Hom-MG-1	Arhgap5
Prkab1	8.8575e-17	0.505094	0.336	0.109	1.4529e-12	Hom-MG-1	Prkab1
Rnf167	9.04903e-17	0.561362	0.325	0.105	1.48431e-12	Hom-MG-1	Rnf167
Ly6a	1.05522e-16	-1.47133	0.235	0.485	1.73087e-12	Hom-MG-1	Ly6a
Fcrl1	1.0851e-16	0.41681	0.142	0.017	1.77988e-12	Hom-MG-1	Fcrl1
Lrrfip1	1.11621e-16	0.526526	0.425	0.168	1.83092e-12	Hom-MG-1	Lrrfip1
Ube2s	1.28419e-16	0.515946	0.496	0.214	2.10646e-12	Hom-MG-1	Ube2s
Uba52	1.29535e-16	-0.505016	0.989	0.948	2.12476e-12	Hom-MG-1	Uba52
Zfp36l2	1.44061e-16	0.520061	0.854	0.539	2.36303e-12	Hom-MG-1	Zfp36l2
Sf1	1.45467e-16	0.580801	0.567	0.28	2.3861e-12	Hom-MG-1	Sf1
Mtch1	1.49454e-16	0.561851	0.478	0.207	2.45149e-12	Hom-MG-1	Mtch1
Inpp5d	1.56231e-16	0.524402	0.862	0.583	2.56266e-12	Hom-MG-1	Inpp5d
Serf2	1.98362e-16	-0.84367	0.832	0.8	3.25373e-12	Hom-MG-1	Serf2
Tox4	2.04065e-16	0.56197	0.522	0.235	3.34728e-12	Hom-MG-1	Tox4
Dnajb9	2.2234e-16	0.470645	0.362	0.124	3.64704e-12	Hom-MG-1	Dnajb9
Ephx1	2.33837e-16	0.466002	0.183	0.034	3.83563e-12	Hom-MG-1	Ephx1
Maf1	2.85864e-16	0.558814	0.351	0.125	4.68903e-12	Hom-MG-1	Maf1
Stau1	3.42624e-16	0.483694	0.362	0.13	5.62006e-12	Hom-MG-1	Stau1
Clic1	3.7668e-16	0.55443	0.858	0.527	6.17868e-12	Hom-MG-1	Clic1
Fth1	4.31911e-16	-0.776673	0.996	0.976	7.08464e-12	Hom-MG-1	Fth1
Cd164	4.60546e-16	0.567632	0.649	0.341	7.55434e-12	Hom-MG-1	Cd164
Rnf13	4.7529e-16	0.484104	0.586	0.281	7.79618e-12	Hom-MG-1	Rnf13
C1qb	5.04726e-16	0.278058	1	0.99	8.27902e-12	Hom-MG-1	C1qb
Lifr	5.44606e-16	0.417279	0.358	0.124	8.93318e-12	Hom-MG-1	Lifr
Abca9	6.27168e-16	0.327047	0.496	0.202	1.02874e-11	Hom-MG-1	Abca9
Fam212a	6.53993e-16	0.588608	0.343	0.119	1.07274e-11	Hom-MG-1	Fam212a
Dapp1	6.56825e-16	0.439561	0.463	0.186	1.07739e-11	Hom-MG-1	Dapp1
Lair1	6.89133e-16	0.520933	0.907	0.669	1.13039e-11	Hom-MG-1	Lair1
Il7r	7.29451e-16	0.460438	0.261	0.071	1.19652e-11	Hom-MG-1	Il7r
Hhex	7.73721e-16	0.491847	0.377	0.137	1.26913e-11	Hom-MG-1	Hhex
Lpar6	7.96782e-16	0.488505	0.317	0.102	1.30696e-11	Hom-MG-1	Lpar6
Rab43	8.22419e-16	0.454109	0.291	0.089	1.34901e-11	Hom-MG-1	Rab43
Sf3b1	8.70277e-16	0.535587	0.799	0.487	1.42752e-11	Hom-MG-1	Sf3b1
Nsun6	8.90287e-16	0.450241	0.425	0.165	1.46034e-11	Hom-MG-1	Nsun6
St3gal5	9.77065e-16	0.480776	0.47	0.195	1.60268e-11	Hom-MG-1	St3gal5
Taf1d	1.07297e-15	0.487823	0.317	0.103	1.75999e-11	Hom-MG-1	Taf1d
Gps2	1.31255e-15	0.500037	0.362	0.134	2.15298e-11	Hom-MG-1	Gps2
Taf7	1.31906e-15	0.417036	0.433	0.173	2.16365e-11	Hom-MG-1	Taf7
Snx17	1.36137e-15	0.532319	0.511	0.23	2.23306e-11	Hom-MG-1	Snx17
Serpine2	1.36967e-15	0.447622	0.784	0.442	2.24667e-11	Hom-MG-1	Serpine2
Arid4a	1.61137e-15	0.435682	0.455	0.193	2.64314e-11	Hom-MG-1	Arid4a
Tgfbr1	1.63755e-15	0.42969	0.903	0.627	2.68608e-11	Hom-MG-1	Tgfbr1
Rap1a	1.69563e-15	0.483393	0.571	0.28	2.78134e-11	Hom-MG-1	Rap1a
Cd52	1.8017e-15	-0.999779	0.735	0.76	2.95533e-11	Hom-MG-1	Cd52
Agmo	1.82413e-15	0.466604	0.228	0.057	2.99213e-11	Hom-MG-1	Agmo
Tspan13	1.82521e-15	0.566693	0.485	0.215	2.99389e-11	Hom-MG-1	Tspan13
Rac3	1.93775e-15	0.296802	0.101	0.006	3.17849e-11	Hom-MG-1	Rac3
Zfp697	2.23035e-15	0.344883	0.179	0.034	3.65844e-11	Hom-MG-1	Zfp697
Tubb2a	2.28257e-15	0.496948	0.284	0.086	3.7441e-11	Hom-MG-1	Tubb2a
Tbc1d10a	2.50504e-15	0.554242	0.403	0.162	4.10902e-11	Hom-MG-1	Tbc1d10a
Hspa4	2.51886e-15	0.464507	0.597	0.292	4.13168e-11	Hom-MG-1	Hspa4
Per1	2.99395e-15	0.435378	0.563	0.262	4.91097e-11	Hom-MG-1	Per1
Plod1	3.16475e-15	0.467279	0.496	0.221	5.19114e-11	Hom-MG-1	Plod1
Rbm26	3.20832e-15	0.464671	0.545	0.26	5.26261e-11	Hom-MG-1	Rbm26
Gm15635	3.40577e-15	0.305631	0.119	0.012	5.58648e-11	Hom-MG-1	Gm15635
Blnk	3.46842e-15	0.496812	0.612	0.32	5.68924e-11	Hom-MG-1	Blnk
Xrn2	3.7831e-15	0.475087	0.41	0.165	6.20541e-11	Hom-MG-1	Xrn2
Creb3	3.82159e-15	0.39485	0.332	0.113	6.26855e-11	Hom-MG-1	Creb3
Wsb1	3.98724e-15	0.274559	0.724	0.392	6.54027e-11	Hom-MG-1	Wsb1
Gab2	4.01835e-15	0.529513	0.399	0.164	6.59129e-11	Hom-MG-1	Gab2
Phf20l1	4.40473e-15	0.411422	0.451	0.187	7.22509e-11	Hom-MG-1	Phf20l1
Ntmt1	4.86643e-15	0.294344	0.179	0.035	7.9824e-11	Hom-MG-1	Ntmt1
Tmem206	5.10525e-15	0.399233	0.295	0.092	8.37414e-11	Hom-MG-1	Tmem206
Atraid	5.68417e-15	0.512457	0.534	0.254	9.32375e-11	Hom-MG-1	Atraid
Irak2	5.69907e-15	0.446377	0.485	0.215	9.34818e-11	Hom-MG-1	Irak2
Ctsa	5.71408e-15	0.561868	0.896	0.653	9.37281e-11	Hom-MG-1	Ctsa
Papd4	5.92544e-15	0.49244	0.306	0.105	9.7195e-11	Hom-MG-1	Papd4
Chka	5.9412e-15	0.437391	0.478	0.208	9.74535e-11	Hom-MG-1	Chka
Eif1	6.22521e-15	0.426066	0.985	0.837	1.02112e-10	Hom-MG-1	Eif1
Tra2b	6.4892e-15	0.478037	0.772	0.451	1.06442e-10	Hom-MG-1	Tra2b
Eif5	6.85636e-15	0.474852	0.69	0.384	1.12465e-10	Hom-MG-1	Eif5
Lst1	7.57462e-15	-1.00798	0.381	0.566	1.24247e-10	Hom-MG-1	Lst1
H2-Q7	7.69224e-15	-0.905219	0.56	0.685	1.26176e-10	Hom-MG-1	H2-Q7
Actr10	7.86313e-15	0.416259	0.257	0.075	1.28979e-10	Hom-MG-1	Actr10
Dok3	8.48923e-15	0.524993	0.276	0.088	1.39249e-10	Hom-MG-1	Dok3
Ppp1r12a	9.07381e-15	0.525521	0.373	0.147	1.48838e-10	Hom-MG-1	Ppp1r12a
Afap1l1	9.19826e-15	0.328252	0.16	0.028	1.50879e-10	Hom-MG-1	Afap1l1
Ivns1abp	9.21017e-15	0.531845	0.761	0.467	1.51074e-10	Hom-MG-1	Ivns1abp
Kansl2	9.87006e-15	0.385002	0.243	0.067	1.61899e-10	Hom-MG-1	Kansl2
Rtfdc1	1.15338e-14	0.507404	0.321	0.118	1.89189e-10	Hom-MG-1	Rtfdc1
Vgll4	1.41674e-14	0.533737	0.377	0.148	2.32387e-10	Hom-MG-1	Vgll4
Fermt3	1.41703e-14	0.511554	0.642	0.341	2.32436e-10	Hom-MG-1	Fermt3
C4b	1.53377e-14	-1.33048	0.235	0.462	2.51584e-10	Hom-MG-1	C4b
Rap2a	1.54804e-14	0.446225	0.433	0.182	2.53926e-10	Hom-MG-1	Rap2a
Tubb4b	1.56885e-14	0.41328	0.239	0.066	2.57339e-10	Hom-MG-1	Tubb4b
Wasl	1.71805e-14	0.435887	0.295	0.096	2.81811e-10	Hom-MG-1	Wasl
Btaf1	1.75392e-14	0.456282	0.325	0.116	2.87695e-10	Hom-MG-1	Btaf1
Cybb	1.77739e-14	-1.23725	0.075	0.3	2.91545e-10	Hom-MG-1	Cybb
Kcnk13	1.86313e-14	0.458714	0.31	0.106	3.0561e-10	Hom-MG-1	Kcnk13
Vsir	2.15218e-14	0.461745	0.929	0.673	3.53021e-10	Hom-MG-1	Vsir
Ctsl	2.26476e-14	0.497391	0.959	0.775	3.71488e-10	Hom-MG-1	Ctsl
Mef2a	2.30171e-14	0.450451	0.858	0.575	3.77549e-10	Hom-MG-1	Mef2a
Vapa	2.32656e-14	0.524785	0.612	0.324	3.81625e-10	Hom-MG-1	Vapa
Mpeg1	2.35315e-14	-0.756706	0.817	0.837	3.85988e-10	Hom-MG-1	Mpeg1
Fcho2	2.57032e-14	0.463187	0.403	0.168	4.21609e-10	Hom-MG-1	Fcho2
Ube2v1	2.88886e-14	0.397156	0.216	0.057	4.7386e-10	Hom-MG-1	Ube2v1
Rnf180	3.12095e-14	0.395189	0.164	0.032	5.11929e-10	Hom-MG-1	Rnf180
Otud1	3.27574e-14	0.750022	0.272	0.088	5.3732e-10	Hom-MG-1	Otud1
Snta1	3.30529e-14	0.328796	0.317	0.107	5.42167e-10	Hom-MG-1	Snta1
Il16	3.65692e-14	0.485042	0.325	0.117	5.99845e-10	Hom-MG-1	Il16
Pdcd2l	3.69429e-14	0.401668	0.228	0.062	6.05974e-10	Hom-MG-1	Pdcd2l
Lyn	3.69712e-14	0.452507	0.888	0.612	6.06438e-10	Hom-MG-1	Lyn
Pmepa1	4.12862e-14	0.521142	0.888	0.592	6.77218e-10	Hom-MG-1	Pmepa1
Rnf138	4.45146e-14	0.33446	0.213	0.054	7.30173e-10	Hom-MG-1	Rnf138
Gns	4.65128e-14	0.458611	0.892	0.611	7.6295e-10	Hom-MG-1	Gns
Tor1aip2	4.75619e-14	0.466362	0.526	0.258	7.80158e-10	Hom-MG-1	Tor1aip2
Arhgef1	4.87331e-14	0.438766	0.407	0.167	7.99369e-10	Hom-MG-1	Arhgef1
Comt	5.01536e-14	0.450968	0.672	0.37	8.2267e-10	Hom-MG-1	Comt
Wdr74	5.48187e-14	0.369365	0.179	0.04	8.9919e-10	Hom-MG-1	Wdr74
Pag1	5.56508e-14	0.369267	0.765	0.449	9.12841e-10	Hom-MG-1	Pag1
Tgfb1	6.11723e-14	0.5414	0.776	0.478	1.00341e-09	Hom-MG-1	Tgfb1
Slc2a8	6.35676e-14	0.379071	0.224	0.061	1.0427e-09	Hom-MG-1	Slc2a8
Pip4k2a	6.43594e-14	0.460769	0.534	0.258	1.05569e-09	Hom-MG-1	Pip4k2a
Aup1	6.49111e-14	0.48717	0.552	0.282	1.06474e-09	Hom-MG-1	Aup1
Arhgap22	6.58139e-14	0.389676	0.28	0.091	1.07955e-09	Hom-MG-1	Arhgap22
Ccng2	6.58692e-14	0.393906	0.392	0.156	1.08045e-09	Hom-MG-1	Ccng2
Sepp1	7.37394e-14	0.493623	0.951	0.743	1.20955e-09	Hom-MG-1	Sepp1
Abtb1	8.60027e-14	0.425783	0.201	0.051	1.4107e-09	Hom-MG-1	Abtb1
Raly	8.64627e-14	0.508021	0.44	0.198	1.41825e-09	Hom-MG-1	Raly
Ppp5c	9.20404e-14	0.522876	0.269	0.09	1.50974e-09	Hom-MG-1	Ppp5c
Scamp2	9.23836e-14	0.466063	0.851	0.589	1.51537e-09	Hom-MG-1	Scamp2
Clk2	9.33828e-14	0.428243	0.257	0.08	1.53176e-09	Hom-MG-1	Clk2
Irf5	9.52421e-14	0.48394	0.59	0.314	1.56226e-09	Hom-MG-1	Irf5
Rgs19	9.9012e-14	0.515753	0.358	0.146	1.62409e-09	Hom-MG-1	Rgs19
Chd1	1.01515e-13	0.44983	0.384	0.156	1.66515e-09	Hom-MG-1	Chd1
Mras	1.06699e-13	0.417053	0.194	0.047	1.75019e-09	Hom-MG-1	Mras
Zdhhc20	1.09021e-13	0.473247	0.429	0.189	1.78828e-09	Hom-MG-1	Zdhhc20
Susd3	1.14203e-13	0.409543	0.545	0.263	1.87327e-09	Hom-MG-1	Susd3
Fam120b	1.18485e-13	0.432961	0.224	0.062	1.94352e-09	Hom-MG-1	Fam120b
Tmem104	1.22742e-13	0.428468	0.396	0.163	2.01333e-09	Hom-MG-1	Tmem104
Dip2b	1.24881e-13	0.40467	0.549	0.268	2.04843e-09	Hom-MG-1	Dip2b
Pde3b	1.33113e-13	0.380748	0.75	0.437	2.18346e-09	Hom-MG-1	Pde3b
Gm29291	1.36833e-13	0.280284	0.131	0.019	2.24447e-09	Hom-MG-1	Gm29291
C1qa	1.36857e-13	0.288591	1	0.988	2.24487e-09	Hom-MG-1	C1qa
Ap1s2	1.42894e-13	0.375313	0.183	0.043	2.34389e-09	Hom-MG-1	Ap1s2
Tcn2	1.43221e-13	0.366473	0.713	0.392	2.34925e-09	Hom-MG-1	Tcn2
Pnp	1.61485e-13	0.574257	0.616	0.35	2.64884e-09	Hom-MG-1	Pnp
Hagh	1.64695e-13	0.418489	0.287	0.099	2.7015e-09	Hom-MG-1	Hagh
Tmsb10	1.74223e-13	-0.828377	0.731	0.79	2.85778e-09	Hom-MG-1	Tmsb10
Snrnp48	1.77954e-13	0.361242	0.224	0.063	2.91897e-09	Hom-MG-1	Snrnp48
Hist1h2bc	1.80009e-13	0.734318	0.425	0.195	2.95269e-09	Hom-MG-1	Hist1h2bc
Gpcpd1	2.08081e-13	0.485168	0.347	0.135	3.41315e-09	Hom-MG-1	Gpcpd1
Tnfrsf11a	2.09859e-13	0.47681	0.362	0.148	3.44231e-09	Hom-MG-1	Tnfrsf11a
Cebpg	2.14086e-13	0.375063	0.526	0.253	3.51166e-09	Hom-MG-1	Cebpg
Nudc	2.49871e-13	0.35782	0.351	0.136	4.09864e-09	Hom-MG-1	Nudc
Atp6ap2	2.60954e-13	0.496704	0.623	0.333	4.28042e-09	Hom-MG-1	Atp6ap2
Fos	2.63085e-13	0.752855	0.828	0.602	4.31538e-09	Hom-MG-1	Fos
Alg5	2.68186e-13	0.441328	0.358	0.142	4.39906e-09	Hom-MG-1	Alg5
Srgap2	2.79642e-13	0.390454	0.754	0.451	4.58697e-09	Hom-MG-1	Srgap2
Cnot4	3.13223e-13	0.418783	0.321	0.119	5.1378e-09	Hom-MG-1	Cnot4
Casp3	3.19096e-13	0.325521	0.153	0.03	5.23413e-09	Hom-MG-1	Casp3
Gadd45g	3.20307e-13	0.612225	0.183	0.045	5.25399e-09	Hom-MG-1	Gadd45g
Bcl10	3.36402e-13	0.458623	0.489	0.227	5.51801e-09	Hom-MG-1	Bcl10
Zc3h6	3.63972e-13	0.363652	0.194	0.049	5.97023e-09	Hom-MG-1	Zc3h6
Mfap3	3.68564e-13	0.395851	0.291	0.101	6.04556e-09	Hom-MG-1	Mfap3
Gpr137b-ps	3.705e-13	0.384839	0.228	0.067	6.07732e-09	Hom-MG-1	Gpr137b-ps
Sox4	4.10975e-13	0.657659	0.381	0.162	6.74122e-09	Hom-MG-1	Sox4
Adipor1	4.42476e-13	0.503281	0.575	0.308	7.25793e-09	Hom-MG-1	Adipor1
Atp5e	4.51925e-13	-0.852833	0.787	0.757	7.41292e-09	Hom-MG-1	Atp5e
Fcer1g	4.52027e-13	-0.549698	1	0.942	7.41459e-09	Hom-MG-1	Fcer1g
Klf2	4.77083e-13	0.752815	0.627	0.36	7.8256e-09	Hom-MG-1	Klf2
Nipbl	4.91745e-13	0.418052	0.444	0.202	8.0661e-09	Hom-MG-1	Nipbl
Asah1	5.02901e-13	0.390376	0.825	0.532	8.24908e-09	Hom-MG-1	Asah1
Fhl3	5.04247e-13	0.247253	0.078	0.004	8.27117e-09	Hom-MG-1	Fhl3
Stambpl1	5.10021e-13	0.41619	0.243	0.074	8.36588e-09	Hom-MG-1	Stambpl1
Wdfy2	5.1804e-13	0.302642	0.127	0.019	8.49741e-09	Hom-MG-1	Wdfy2
Fbxl6	5.26828e-13	0.442699	0.243	0.075	8.64156e-09	Hom-MG-1	Fbxl6
Faf2	5.58691e-13	0.371006	0.299	0.107	9.1642e-09	Hom-MG-1	Faf2
Zfp217	5.83526e-13	0.371292	0.235	0.071	9.57157e-09	Hom-MG-1	Zfp217
Tm6sf1	5.90723e-13	0.357865	0.459	0.202	9.68963e-09	Hom-MG-1	Tm6sf1
Rab5a	6.22161e-13	0.461026	0.407	0.18	1.02053e-08	Hom-MG-1	Rab5a
Rgs1	6.3689e-13	0.70441	0.743	0.451	1.04469e-08	Hom-MG-1	Rgs1
Mfng	6.43086e-13	0.404687	0.396	0.168	1.05485e-08	Hom-MG-1	Mfng
Erf	6.43723e-13	0.408234	0.317	0.118	1.0559e-08	Hom-MG-1	Erf
Rbmx	6.75572e-13	0.363532	0.164	0.036	1.10814e-08	Hom-MG-1	Rbmx
Syngr2	7.04344e-13	0.39216	0.664	0.378	1.15534e-08	Hom-MG-1	Syngr2
Brd1	7.31557e-13	0.438915	0.448	0.206	1.19997e-08	Hom-MG-1	Brd1
Ube2v2	7.40866e-13	0.357056	0.194	0.051	1.21524e-08	Hom-MG-1	Ube2v2
Epc2	7.64173e-13	0.41058	0.261	0.088	1.25347e-08	Hom-MG-1	Epc2
Arf4	7.89051e-13	0.441458	0.608	0.331	1.29428e-08	Hom-MG-1	Arf4
Tmub2	7.90829e-13	0.382231	0.231	0.071	1.2972e-08	Hom-MG-1	Tmub2
Cep152	8.02679e-13	0.477201	0.175	0.041	1.31663e-08	Hom-MG-1	Cep152
Elmo1	8.17806e-13	0.420793	0.608	0.322	1.34145e-08	Hom-MG-1	Elmo1
Nek6	8.53144e-13	0.475134	0.31	0.116	1.39941e-08	Hom-MG-1	Nek6
Cebpz	8.7771e-13	0.434969	0.549	0.285	1.43971e-08	Hom-MG-1	Cebpz
Ociad1	8.88504e-13	0.393171	0.593	0.316	1.45741e-08	Hom-MG-1	Ociad1
Rcbtb2	9.46053e-13	0.46097	0.396	0.174	1.55181e-08	Hom-MG-1	Rcbtb2
Rtp4	9.55351e-13	0.452195	0.463	0.22	1.56706e-08	Hom-MG-1	Rtp4
Rmdn1	9.92433e-13	0.414115	0.231	0.072	1.62789e-08	Hom-MG-1	Rmdn1
Trit1	1.02072e-12	0.370565	0.179	0.043	1.67429e-08	Hom-MG-1	Trit1
Ptp4a3	1.08834e-12	0.404545	0.332	0.128	1.7852e-08	Hom-MG-1	Ptp4a3
Fau	1.1316e-12	-0.399825	1	0.973	1.85616e-08	Hom-MG-1	Fau
Lrch1	1.29435e-12	0.331714	0.317	0.118	2.12311e-08	Hom-MG-1	Lrch1
Rab2a	1.3008e-12	0.37586	0.593	0.318	2.13371e-08	Hom-MG-1	Rab2a
Gpr183	1.30633e-12	0.380277	0.351	0.135	2.14278e-08	Hom-MG-1	Gpr183
Notch4	1.32273e-12	0.342416	0.131	0.022	2.16967e-08	Hom-MG-1	Notch4
Fgl2	1.40463e-12	-1.0628	0.175	0.383	2.30401e-08	Hom-MG-1	Fgl2
Rcan1	1.40524e-12	0.431719	0.25	0.08	2.30502e-08	Hom-MG-1	Rcan1
Pecr	1.47829e-12	0.390812	0.168	0.039	2.42483e-08	Hom-MG-1	Pecr
Tpra1	1.57299e-12	0.457118	0.22	0.067	2.58018e-08	Hom-MG-1	Tpra1
Slc29a1	1.58033e-12	0.411971	0.343	0.139	2.59221e-08	Hom-MG-1	Slc29a1
Ythdf2	1.6894e-12	0.389502	0.429	0.19	2.77112e-08	Hom-MG-1	Ythdf2
Ino80	1.71701e-12	0.38089	0.179	0.045	2.81641e-08	Hom-MG-1	Ino80
Ifi27l2a	1.77601e-12	-1.31443	0.593	0.658	2.9132e-08	Hom-MG-1	Ifi27l2a
Zfp1	1.83152e-12	0.334116	0.131	0.023	3.00424e-08	Hom-MG-1	Zfp1
Csmd3	1.86422e-12	0.342109	0.239	0.073	3.05789e-08	Hom-MG-1	Csmd3
Tmem60	1.89182e-12	0.462742	0.22	0.067	3.10315e-08	Hom-MG-1	Tmem60
Scoc	1.90414e-12	0.426099	0.623	0.336	3.12336e-08	Hom-MG-1	Scoc
Sharpin	1.92615e-12	0.377089	0.25	0.084	3.15946e-08	Hom-MG-1	Sharpin
Usf1	1.96123e-12	0.371611	0.302	0.112	3.21701e-08	Hom-MG-1	Usf1
P2ry13	1.96861e-12	0.440982	0.545	0.283	3.22912e-08	Hom-MG-1	P2ry13
Ccdc28b	2.0115e-12	0.30938	0.157	0.034	3.29947e-08	Hom-MG-1	Ccdc28b
Irf2	2.02563e-12	0.374741	0.5	0.246	3.32265e-08	Hom-MG-1	Irf2
Dok1	2.10743e-12	0.36907	0.302	0.113	3.45681e-08	Hom-MG-1	Dok1
Naga	2.2116e-12	0.406732	0.459	0.22	3.62768e-08	Hom-MG-1	Naga
Ppp1r18	2.24536e-12	0.394953	0.608	0.314	3.68306e-08	Hom-MG-1	Ppp1r18
Ptov1	2.34266e-12	0.364988	0.317	0.12	3.84267e-08	Hom-MG-1	Ptov1
Klf4	2.51309e-12	0.30984	0.41	0.178	4.12222e-08	Hom-MG-1	Klf4
Maf	2.51495e-12	0.391408	0.728	0.41	4.12528e-08	Hom-MG-1	Maf
Fam134b	2.53668e-12	0.468598	0.597	0.332	4.16092e-08	Hom-MG-1	Fam134b
Ubald2	2.58593e-12	0.40076	0.437	0.198	4.2417e-08	Hom-MG-1	Ubald2
Tex30	2.59383e-12	0.271942	0.112	0.016	4.25467e-08	Hom-MG-1	Tex30
Map1lc3a	2.66659e-12	0.411532	0.328	0.128	4.374e-08	Hom-MG-1	Map1lc3a
Uqcrh	2.74369e-12	-0.794046	0.653	0.703	4.50048e-08	Hom-MG-1	Uqcrh
Fcgr4	2.86112e-12	-1.11865	0.142	0.343	4.6931e-08	Hom-MG-1	Fcgr4
Cnpy3	2.89347e-12	0.368982	0.373	0.158	4.74616e-08	Hom-MG-1	Cnpy3
Hist1h1e	2.95067e-12	0.623903	0.347	0.151	4.83998e-08	Hom-MG-1	Hist1h1e
Cmas	3.04767e-12	0.305939	0.265	0.09	4.99909e-08	Hom-MG-1	Cmas
4833420G17Rik	3.13768e-12	0.41098	0.228	0.071	5.14674e-08	Hom-MG-1	4833420G17Rik
Dnttip1	3.19004e-12	0.362295	0.216	0.064	5.23263e-08	Hom-MG-1	Dnttip1
Nrip1	3.24855e-12	0.38473	0.675	0.394	5.3286e-08	Hom-MG-1	Nrip1
Hps4	3.27532e-12	0.36326	0.608	0.324	5.37251e-08	Hom-MG-1	Hps4
BC005561	3.37822e-12	0.406243	0.246	0.08	5.5413e-08	Hom-MG-1	BC005561
Rmnd5b	3.62805e-12	0.340653	0.16	0.036	5.95108e-08	Hom-MG-1	Rmnd5b
Sertad2	4.15597e-12	0.380911	0.239	0.078	6.81703e-08	Hom-MG-1	Sertad2
Filip1l	4.26802e-12	0.325319	0.194	0.052	7.00083e-08	Hom-MG-1	Filip1l
Zfp146	4.38038e-12	0.327221	0.146	0.03	7.18514e-08	Hom-MG-1	Zfp146
Trf	4.38282e-12	0.265824	0.743	0.42	7.18913e-08	Hom-MG-1	Trf
Rbm39	4.38627e-12	0.380175	0.94	0.719	7.1948e-08	Hom-MG-1	Rbm39
Rsl1d1	4.40353e-12	0.487589	0.284	0.107	7.2231e-08	Hom-MG-1	Rsl1d1
Prmt1	4.48659e-12	0.394349	0.272	0.097	7.35936e-08	Hom-MG-1	Prmt1
Slc38a2	4.52998e-12	0.478045	0.485	0.241	7.43053e-08	Hom-MG-1	Slc38a2
Tor4a	4.54374e-12	0.362351	0.216	0.063	7.4531e-08	Hom-MG-1	Tor4a
Ccdc59	4.78872e-12	0.430872	0.336	0.141	7.85494e-08	Hom-MG-1	Ccdc59
Hmgb1	4.81204e-12	0.406725	0.75	0.468	7.89319e-08	Hom-MG-1	Hmgb1
Cd37.1	5.04598e-12	0.24514	0.093	0.01	8.27692e-08	Hom-MG-1	Cd37.1
Rhobtb1	5.0683e-12	0.332021	0.239	0.075	8.31354e-08	Hom-MG-1	Rhobtb1
Rbm3	5.08185e-12	0.414317	0.765	0.495	8.33576e-08	Hom-MG-1	Rbm3
Sema4b	5.09977e-12	0.259679	0.093	0.01	8.36516e-08	Hom-MG-1	Sema4b
Cd14	5.39426e-12	0.33414	0.709	0.409	8.8482e-08	Hom-MG-1	Cd14
Rab4b	5.58648e-12	0.438234	0.25	0.086	9.1635e-08	Hom-MG-1	Rab4b
Fam46a	6.02564e-12	0.546149	0.451	0.224	9.88386e-08	Hom-MG-1	Fam46a
Mycl	6.16947e-12	0.233953	0.097	0.011	1.01198e-07	Hom-MG-1	Mycl
Zfp644	6.18035e-12	0.42929	0.351	0.15	1.01376e-07	Hom-MG-1	Zfp644
Apba1	6.25357e-12	0.282582	0.19	0.051	1.02577e-07	Hom-MG-1	Apba1
Slc9a3r1	6.33949e-12	0.432216	0.265	0.095	1.03987e-07	Hom-MG-1	Slc9a3r1
Hnrnpab	6.41331e-12	0.334308	0.675	0.388	1.05197e-07	Hom-MG-1	Hnrnpab
Fam21	6.52551e-12	0.363001	0.373	0.161	1.07038e-07	Hom-MG-1	Fam21
D8Ertd82e	6.70089e-12	0.402822	0.224	0.072	1.09915e-07	Hom-MG-1	D8Ertd82e
Tbk1	6.93953e-12	0.475601	0.261	0.096	1.13829e-07	Hom-MG-1	Tbk1
Gmpr2	6.9894e-12	0.355659	0.216	0.066	1.14647e-07	Hom-MG-1	Gmpr2
Ap5s1	6.9984e-12	0.308371	0.134	0.026	1.14795e-07	Hom-MG-1	Ap5s1
Rcl1	7.26385e-12	0.300651	0.142	0.029	1.19149e-07	Hom-MG-1	Rcl1
Srpr	7.37982e-12	0.372686	0.481	0.236	1.21051e-07	Hom-MG-1	Srpr
Ngdn	7.46103e-12	0.357768	0.265	0.092	1.22383e-07	Hom-MG-1	Ngdn
Srsf10	8.0435e-12	0.472393	0.44	0.214	1.31938e-07	Hom-MG-1	Srsf10
Cxxc5	8.08584e-12	0.384239	0.448	0.202	1.32632e-07	Hom-MG-1	Cxxc5
AF251705	8.3249e-12	0.430095	0.933	0.684	1.36553e-07	Hom-MG-1	AF251705
Tspan7	8.45619e-12	0.325215	0.489	0.243	1.38707e-07	Hom-MG-1	Tspan7
Adsl	8.86281e-12	0.304219	0.153	0.034	1.45377e-07	Hom-MG-1	Adsl
Arl6ip5	8.9864e-12	0.38304	0.392	0.178	1.47404e-07	Hom-MG-1	Arl6ip5
Kmt2e	9.3385e-12	0.473758	0.545	0.303	1.53179e-07	Hom-MG-1	Kmt2e
Herpud1	9.59313e-12	0.291706	0.649	0.358	1.57356e-07	Hom-MG-1	Herpud1
Rnaset2a	9.91249e-12	0.402986	0.925	0.631	1.62595e-07	Hom-MG-1	Rnaset2a
Maml3	1.01136e-11	0.360992	0.265	0.092	1.65894e-07	Hom-MG-1	Maml3
Ugt1a7c	1.02506e-11	0.351932	0.175	0.046	1.68141e-07	Hom-MG-1	Ugt1a7c
Surf2	1.05104e-11	0.332048	0.175	0.046	1.72402e-07	Hom-MG-1	Surf2
Slc1a3	1.05221e-11	0.447207	0.47	0.23	1.72594e-07	Hom-MG-1	Slc1a3
Slc40a1	1.0899e-11	0.231674	0.287	0.101	1.78777e-07	Hom-MG-1	Slc40a1
Saysd1	1.11424e-11	0.316394	0.265	0.094	1.82769e-07	Hom-MG-1	Saysd1
Nr6a1os	1.13655e-11	0.259552	0.071	0.004	1.86429e-07	Hom-MG-1	Nr6a1os
Ube2g1	1.17384e-11	0.379888	0.216	0.067	1.92545e-07	Hom-MG-1	Ube2g1
Slc25a5	1.17968e-11	0.480862	0.821	0.564	1.93503e-07	Hom-MG-1	Slc25a5
Tifab	1.24027e-11	0.414814	0.377	0.169	2.03441e-07	Hom-MG-1	Tifab
Slco2b1	1.25893e-11	0.374476	0.836	0.54	2.06502e-07	Hom-MG-1	Slco2b1
Cry1	1.26798e-11	0.355173	0.123	0.022	2.07986e-07	Hom-MG-1	Cry1
Zmym2	1.30954e-11	0.391257	0.19	0.055	2.14803e-07	Hom-MG-1	Zmym2
Gls	1.35532e-11	0.366634	0.493	0.252	2.22313e-07	Hom-MG-1	Gls
Pink1	1.41148e-11	0.266318	0.246	0.082	2.31525e-07	Hom-MG-1	Pink1
Prpf19	1.48125e-11	0.370309	0.265	0.097	2.4297e-07	Hom-MG-1	Prpf19
Pdcd7	1.52761e-11	0.364372	0.194	0.056	2.50575e-07	Hom-MG-1	Pdcd7
Sft2d1	1.5705e-11	0.433295	0.873	0.611	2.5761e-07	Hom-MG-1	Sft2d1
Ppt2	1.73239e-11	0.348823	0.257	0.092	2.84164e-07	Hom-MG-1	Ppt2
Map3k2	1.77711e-11	0.334288	0.328	0.134	2.91499e-07	Hom-MG-1	Map3k2
Ctsf	1.81406e-11	0.351374	0.478	0.236	2.97561e-07	Hom-MG-1	Ctsf
Cul1	1.83062e-11	0.389936	0.362	0.157	3.00277e-07	Hom-MG-1	Cul1
Tnfsfm13	1.87506e-11	0.378367	0.168	0.045	3.07567e-07	Hom-MG-1	Tnfsfm13
Dnase2a	1.90436e-11	0.35171	0.489	0.251	3.12373e-07	Hom-MG-1	Dnase2a
Stx5a	1.91776e-11	0.44372	0.272	0.103	3.14571e-07	Hom-MG-1	Stx5a
Vdac2	1.91802e-11	0.468753	0.672	0.41	3.14612e-07	Hom-MG-1	Vdac2
Pten	1.92737e-11	0.382495	0.489	0.246	3.16147e-07	Hom-MG-1	Pten
Gfm2	1.93746e-11	0.389021	0.157	0.038	3.17802e-07	Hom-MG-1	Gfm2
Rgs10	2.02914e-11	0.351186	0.959	0.769	3.32839e-07	Hom-MG-1	Rgs10
Tacc1	2.04247e-11	0.422469	0.541	0.285	3.35027e-07	Hom-MG-1	Tacc1
Pias1	2.08816e-11	0.344058	0.317	0.127	3.42521e-07	Hom-MG-1	Pias1
Sash3	2.17453e-11	0.370839	0.239	0.082	3.56688e-07	Hom-MG-1	Sash3
Eif4a3	2.33773e-11	0.340685	0.34	0.14	3.83459e-07	Hom-MG-1	Eif4a3
Polr2a	2.34875e-11	0.479439	0.425	0.208	3.85265e-07	Hom-MG-1	Polr2a
Fam76b	2.35136e-11	0.396184	0.313	0.127	3.85693e-07	Hom-MG-1	Fam76b
Rsrc1	2.36613e-11	0.346002	0.187	0.052	3.88116e-07	Hom-MG-1	Rsrc1
Marcks	2.41983e-11	-0.500472	0.959	0.916	3.96924e-07	Hom-MG-1	Marcks
Ggta1	2.46787e-11	0.322631	0.224	0.072	4.04805e-07	Hom-MG-1	Ggta1
Cep68	2.48279e-11	0.339536	0.216	0.069	4.07252e-07	Hom-MG-1	Cep68
Ypel3	2.60135e-11	0.412236	0.66	0.381	4.267e-07	Hom-MG-1	Ypel3
Sipa1	2.65683e-11	0.381426	0.507	0.262	4.358e-07	Hom-MG-1	Sipa1
Ifitm3	2.69425e-11	-1.30985	0.478	0.571	4.41938e-07	Hom-MG-1	Ifitm3
Dennd4a	2.70028e-11	0.298501	0.623	0.331	4.42927e-07	Hom-MG-1	Dennd4a
Zfc3h1	2.8806e-11	0.401466	0.228	0.077	4.72505e-07	Hom-MG-1	Zfc3h1
Ltbr	2.88737e-11	0.337336	0.336	0.139	4.73616e-07	Hom-MG-1	Ltbr
Zfp658	2.92561e-11	0.288223	0.179	0.047	4.79888e-07	Hom-MG-1	Zfp658
Renbp	3.02101e-11	0.379386	0.381	0.175	4.95537e-07	Hom-MG-1	Renbp
Cd33	3.06943e-11	0.407355	0.724	0.439	5.03479e-07	Hom-MG-1	Cd33
Snx9	3.14122e-11	0.392097	0.246	0.09	5.15254e-07	Hom-MG-1	Snx9
Mrto4	3.15501e-11	0.324357	0.209	0.066	5.17516e-07	Hom-MG-1	Mrto4
Nop58	3.19664e-11	0.336229	0.213	0.066	5.24345e-07	Hom-MG-1	Nop58
Mettl21a	3.36223e-11	0.310311	0.108	0.017	5.51507e-07	Hom-MG-1	Mettl21a
5430416N02Rik	3.45041e-11	0.348429	0.134	0.028	5.65971e-07	Hom-MG-1	5430416N02Rik
Adprhl2	3.62904e-11	0.282821	0.19	0.055	5.95272e-07	Hom-MG-1	Adprhl2
Kat8	3.79212e-11	0.281078	0.134	0.028	6.22021e-07	Hom-MG-1	Kat8
Tubgcp5	3.90919e-11	0.378155	0.362	0.159	6.41224e-07	Hom-MG-1	Tubgcp5
Hnrnpa2b1	3.94932e-11	0.321387	0.892	0.663	6.47807e-07	Hom-MG-1	Hnrnpa2b1
Mknk1	3.9548e-11	0.384713	0.407	0.191	6.48706e-07	Hom-MG-1	Mknk1
Tmod1	3.95645e-11	0.177128	0.063	0.002	6.48977e-07	Hom-MG-1	Tmod1
Hmox2	3.98689e-11	0.347987	0.444	0.213	6.53969e-07	Hom-MG-1	Hmox2
Exosc1	4.33457e-11	0.33043	0.168	0.044	7.11e-07	Hom-MG-1	Exosc1
Ldb1	4.3506e-11	0.402942	0.5	0.259	7.13629e-07	Hom-MG-1	Ldb1
Cask	4.42152e-11	0.353419	0.168	0.044	7.25261e-07	Hom-MG-1	Cask
Rogdi	4.43659e-11	0.381852	0.478	0.241	7.27733e-07	Hom-MG-1	Rogdi
5031414D18Rik	4.50024e-11	0.394403	0.239	0.083	7.38175e-07	Hom-MG-1	5031414D18Rik
Nop56	4.56922e-11	0.276494	0.28	0.107	7.49489e-07	Hom-MG-1	Nop56
Oser1	4.6074e-11	0.378004	0.257	0.094	7.55752e-07	Hom-MG-1	Oser1
Kansl1	4.7874e-11	0.346334	0.448	0.215	7.85277e-07	Hom-MG-1	Kansl1
Pi4k2a	4.83358e-11	0.356198	0.287	0.114	7.92852e-07	Hom-MG-1	Pi4k2a
Brox	4.87997e-11	0.338392	0.272	0.102	8.00461e-07	Hom-MG-1	Brox
Rnf166	5.03794e-11	0.385682	0.291	0.116	8.26374e-07	Hom-MG-1	Rnf166
Pon2	5.08271e-11	0.417858	0.325	0.139	8.33717e-07	Hom-MG-1	Pon2
Mri1	5.37632e-11	0.255472	0.146	0.033	8.81878e-07	Hom-MG-1	Mri1
Srsf11	5.39341e-11	0.297093	0.511	0.259	8.84681e-07	Hom-MG-1	Srsf11
Gtf2a2	5.43448e-11	0.354361	0.325	0.137	8.91418e-07	Hom-MG-1	Gtf2a2
Phax	5.69825e-11	0.352904	0.235	0.08	9.34685e-07	Hom-MG-1	Phax
Golga5	5.76e-11	0.372985	0.205	0.066	9.44812e-07	Hom-MG-1	Golga5
Klf6	5.7789e-11	0.374191	0.802	0.541	9.47912e-07	Hom-MG-1	Klf6
Cr1l	5.9302e-11	0.412108	0.295	0.12	9.72731e-07	Hom-MG-1	Cr1l
Sh3gl1	6.1024e-11	0.38448	0.347	0.155	1.00098e-06	Hom-MG-1	Sh3gl1
Heca	6.14418e-11	0.281035	0.231	0.077	1.00783e-06	Hom-MG-1	Heca
Cbll1	6.6255e-11	0.380467	0.131	0.028	1.08678e-06	Hom-MG-1	Cbll1
Nrros	6.70257e-11	0.291696	0.59	0.318	1.09942e-06	Hom-MG-1	Nrros
Cep85	6.7516e-11	0.291594	0.134	0.029	1.10746e-06	Hom-MG-1	Cep85
Ergic3	6.86122e-11	0.377507	0.522	0.285	1.12545e-06	Hom-MG-1	Ergic3
Uckl1	7.23451e-11	0.369573	0.205	0.066	1.18668e-06	Hom-MG-1	Uckl1
Snx5	7.37702e-11	0.428619	0.791	0.541	1.21005e-06	Hom-MG-1	Snx5
Srrm2	7.45915e-11	0.381927	0.873	0.619	1.22352e-06	Hom-MG-1	Srrm2
Cpsf4	7.7086e-11	0.339575	0.201	0.063	1.26444e-06	Hom-MG-1	Cpsf4
Ergic1	7.70881e-11	0.331536	0.194	0.058	1.26448e-06	Hom-MG-1	Ergic1
AW112010	7.91154e-11	-1.35112	0.25	0.411	1.29773e-06	Hom-MG-1	AW112010
Supv3l1	8.08855e-11	0.293401	0.123	0.024	1.32676e-06	Hom-MG-1	Supv3l1
Foxn2	8.09113e-11	0.34678	0.175	0.05	1.32719e-06	Hom-MG-1	Foxn2
Uqcrc1	8.29048e-11	0.354607	0.392	0.184	1.35989e-06	Hom-MG-1	Uqcrc1
Fam175b	8.34085e-11	0.376473	0.235	0.084	1.36815e-06	Hom-MG-1	Fam175b
Kansl1l	8.35901e-11	0.259276	0.239	0.082	1.37113e-06	Hom-MG-1	Kansl1l
Ubn1	8.61474e-11	0.382448	0.414	0.196	1.41308e-06	Hom-MG-1	Ubn1
Saraf	8.69398e-11	0.31048	0.634	0.352	1.42607e-06	Hom-MG-1	Saraf
Cst3	8.9195e-11	0.285864	1	0.995	1.46307e-06	Hom-MG-1	Cst3
Ssbp4	8.98991e-11	0.331017	0.366	0.167	1.47461e-06	Hom-MG-1	Ssbp4
Yrdc	9.22543e-11	0.365541	0.231	0.08	1.51325e-06	Hom-MG-1	Yrdc
Akap8	9.2827e-11	0.295765	0.295	0.116	1.52264e-06	Hom-MG-1	Akap8
Eif4ebp2	9.36801e-11	0.336916	0.257	0.096	1.53663e-06	Hom-MG-1	Eif4ebp2
Jade2	9.47209e-11	0.348715	0.328	0.142	1.55371e-06	Hom-MG-1	Jade2
Dclre1b	9.50083e-11	0.223398	0.116	0.021	1.55842e-06	Hom-MG-1	Dclre1b
Cuedc2	9.63188e-11	0.322423	0.347	0.153	1.57992e-06	Hom-MG-1	Cuedc2
Pspc1	9.86093e-11	0.210959	0.201	0.061	1.61749e-06	Hom-MG-1	Pspc1
Zfp652	1.02789e-10	0.282102	0.481	0.238	1.68604e-06	Hom-MG-1	Zfp652
Ucp2	1.04069e-10	0.342555	0.948	0.745	1.70704e-06	Hom-MG-1	Ucp2
Dst	1.04921e-10	0.345311	0.675	0.409	1.72102e-06	Hom-MG-1	Dst
Tpt1	1.05408e-10	-0.395324	1	0.944	1.729e-06	Hom-MG-1	Tpt1
Lactb2	1.06291e-10	0.251367	0.183	0.052	1.7435e-06	Hom-MG-1	Lactb2
Cdkn2aip	1.13412e-10	0.315546	0.131	0.028	1.8603e-06	Hom-MG-1	Cdkn2aip
Lactb	1.13493e-10	0.482583	0.321	0.139	1.86163e-06	Hom-MG-1	Lactb
Chsy1	1.19132e-10	0.362929	0.213	0.068	1.95413e-06	Hom-MG-1	Chsy1
Pde2a	1.19907e-10	0.306253	0.119	0.023	1.96683e-06	Hom-MG-1	Pde2a
Lpcat2	1.21926e-10	0.346107	0.963	0.766	1.99994e-06	Hom-MG-1	Lpcat2
Wbp2	1.2222e-10	0.352822	0.44	0.22	2.00478e-06	Hom-MG-1	Wbp2
Cd86	1.26448e-10	0.286371	0.683	0.391	2.07412e-06	Hom-MG-1	Cd86
Bag3	1.26696e-10	0.354745	0.235	0.083	2.07819e-06	Hom-MG-1	Bag3
Srd5a3	1.27342e-10	0.317828	0.261	0.099	2.0888e-06	Hom-MG-1	Srd5a3
Sh3tc1	1.28225e-10	0.274141	0.213	0.069	2.10327e-06	Hom-MG-1	Sh3tc1
Tbc1d17	1.29028e-10	0.317205	0.228	0.078	2.11644e-06	Hom-MG-1	Tbc1d17
Hps3	1.31148e-10	0.360074	0.444	0.213	2.15122e-06	Hom-MG-1	Hps3
Gm26699	1.31275e-10	0.27444	0.104	0.017	2.1533e-06	Hom-MG-1	Gm26699
Mlycd	1.3185e-10	0.29457	0.164	0.044	2.16273e-06	Hom-MG-1	Mlycd
Gpatch8	1.34962e-10	0.295069	0.265	0.1	2.21379e-06	Hom-MG-1	Gpatch8
Nr1d2	1.38214e-10	0.354365	0.205	0.066	2.26712e-06	Hom-MG-1	Nr1d2
B3gnt2	1.38492e-10	0.318019	0.175	0.05	2.27169e-06	Hom-MG-1	B3gnt2
H2-T23	1.39047e-10	-0.646417	0.866	0.804	2.28078e-06	Hom-MG-1	H2-T23
Hist1h3e	1.40969e-10	0.309128	0.142	0.033	2.31231e-06	Hom-MG-1	Hist1h3e
Tha1	1.5152e-10	0.291321	0.153	0.039	2.48539e-06	Hom-MG-1	Tha1
Gtf2h2	1.52174e-10	0.386462	0.474	0.238	2.4961e-06	Hom-MG-1	Gtf2h2
Lsg1	1.52639e-10	0.321557	0.183	0.055	2.50373e-06	Hom-MG-1	Lsg1
Grap	1.55364e-10	0.377793	0.295	0.119	2.54843e-06	Hom-MG-1	Grap
Rassf5	1.5628e-10	0.378392	0.31	0.129	2.56346e-06	Hom-MG-1	Rassf5
Tbc1d14	1.5758e-10	0.338425	0.388	0.181	2.58478e-06	Hom-MG-1	Tbc1d14
Fkbp4	1.58791e-10	0.387534	0.246	0.09	2.60465e-06	Hom-MG-1	Fkbp4
Cd68	1.59183e-10	0.450467	0.806	0.545	2.61109e-06	Hom-MG-1	Cd68
Neurl1a	1.5947e-10	0.323153	0.209	0.067	2.61579e-06	Hom-MG-1	Neurl1a
Apoe	1.6241e-10	-1.25625	0.687	0.74	2.66402e-06	Hom-MG-1	Apoe
Fnip1	1.67875e-10	0.360195	0.448	0.223	2.75366e-06	Hom-MG-1	Fnip1
Ssh2	1.82184e-10	0.312134	0.776	0.491	2.98836e-06	Hom-MG-1	Ssh2
Mef2c	1.83931e-10	0.287634	0.854	0.58	3.01702e-06	Hom-MG-1	Mef2c
Tcp11l2	1.84208e-10	0.277682	0.127	0.027	3.02157e-06	Hom-MG-1	Tcp11l2
Tmem185b	1.84382e-10	0.321088	0.201	0.064	3.02441e-06	Hom-MG-1	Tmem185b
Rxrb	1.85811e-10	0.292229	0.269	0.102	3.04785e-06	Hom-MG-1	Rxrb
Lcmt2	1.88954e-10	0.226931	0.101	0.016	3.09941e-06	Hom-MG-1	Lcmt2
Lmo2	1.911e-10	0.372077	0.601	0.343	3.13461e-06	Hom-MG-1	Lmo2
Rnf187	1.97164e-10	0.235988	0.328	0.141	3.23408e-06	Hom-MG-1	Rnf187
Acap2	1.98958e-10	0.392915	0.481	0.258	3.2635e-06	Hom-MG-1	Acap2
Zfp810	1.99498e-10	0.228338	0.131	0.028	3.27237e-06	Hom-MG-1	Zfp810
Mgrn1	2.02483e-10	0.367191	0.284	0.117	3.32132e-06	Hom-MG-1	Mgrn1
Syf2	2.02626e-10	0.387369	0.317	0.136	3.32368e-06	Hom-MG-1	Syf2
Hpgds	2.05667e-10	0.262806	0.701	0.41	3.37356e-06	Hom-MG-1	Hpgds
Tlr4	2.06519e-10	0.314656	0.235	0.085	3.38754e-06	Hom-MG-1	Tlr4
Trappc3	2.13495e-10	0.333129	0.276	0.109	3.50196e-06	Hom-MG-1	Trappc3
Acsl1	2.16098e-10	0.307973	0.209	0.068	3.54466e-06	Hom-MG-1	Acsl1
Rassf2	2.17738e-10	0.287635	0.489	0.241	3.57155e-06	Hom-MG-1	Rassf2
Ube2h	2.32278e-10	0.280751	0.381	0.179	3.81005e-06	Hom-MG-1	Ube2h
Lpcat1	2.3577e-10	0.35206	0.381	0.176	3.86734e-06	Hom-MG-1	Lpcat1
Ptgs1	2.36491e-10	0.393908	0.851	0.586	3.87917e-06	Hom-MG-1	Ptgs1
Calm2	2.38091e-10	0.326969	0.813	0.54	3.90541e-06	Hom-MG-1	Calm2
Zfp408	2.41237e-10	0.217444	0.127	0.027	3.95701e-06	Hom-MG-1	Zfp408
H2-DMa	2.43343e-10	-0.811014	0.567	0.636	3.99155e-06	Hom-MG-1	H2-DMa
Ctnnbip1	2.4989e-10	0.224732	0.216	0.071	4.09895e-06	Hom-MG-1	Ctnnbip1
Dgkz	2.5722e-10	0.360248	0.414	0.206	4.21919e-06	Hom-MG-1	Dgkz
Inafm1	2.62083e-10	0.317137	0.175	0.051	4.29895e-06	Hom-MG-1	Inafm1
Snx30	2.63304e-10	0.338932	0.306	0.129	4.31897e-06	Hom-MG-1	Snx30
Ggnbp2	2.68759e-10	0.461447	0.407	0.198	4.40845e-06	Hom-MG-1	Ggnbp2
Ppcdc	2.72877e-10	0.379328	0.343	0.155	4.47599e-06	Hom-MG-1	Ppcdc
Zbtb1	2.73856e-10	0.293962	0.224	0.078	4.49205e-06	Hom-MG-1	Zbtb1
Gps1	2.74064e-10	0.303426	0.269	0.106	4.49547e-06	Hom-MG-1	Gps1
Tmem251	2.79379e-10	0.347873	0.213	0.073	4.58266e-06	Hom-MG-1	Tmem251
Mbp	2.79554e-10	0.845353	0.369	0.176	4.58552e-06	Hom-MG-1	Mbp
Ptk2b	2.85937e-10	0.454175	0.347	0.164	4.69022e-06	Hom-MG-1	Ptk2b
Nudt6	2.89132e-10	0.242062	0.093	0.013	4.74264e-06	Hom-MG-1	Nudt6
Chst7	2.97344e-10	0.297164	0.172	0.049	4.87733e-06	Hom-MG-1	Chst7
Tmed2	2.98565e-10	0.261505	0.604	0.343	4.89735e-06	Hom-MG-1	Tmed2
Suclg2	2.98666e-10	0.334552	0.246	0.094	4.89902e-06	Hom-MG-1	Suclg2
Tmx1	3.00932e-10	0.346535	0.254	0.095	4.93619e-06	Hom-MG-1	Tmx1
Arrdc2	3.02857e-10	0.233629	0.112	0.021	4.96776e-06	Hom-MG-1	Arrdc2
Strada	3.09375e-10	0.352283	0.213	0.073	5.07468e-06	Hom-MG-1	Strada
Cfap20	3.12592e-10	0.365317	0.175	0.051	5.12744e-06	Hom-MG-1	Cfap20
Elf1	3.15758e-10	0.426595	0.485	0.263	5.17938e-06	Hom-MG-1	Elf1
Adam3	3.20796e-10	0.294296	0.101	0.017	5.26201e-06	Hom-MG-1	Adam3
Smap2	3.3375e-10	0.316926	0.795	0.496	5.47451e-06	Hom-MG-1	Smap2
Cd9	3.40277e-10	0.393629	0.933	0.751	5.58156e-06	Hom-MG-1	Cd9
Dusp16	3.40786e-10	0.299001	0.284	0.112	5.58991e-06	Hom-MG-1	Dusp16
Lpcat3	3.42732e-10	0.340939	0.321	0.14	5.62184e-06	Hom-MG-1	Lpcat3
Iffo1	3.55247e-10	0.345601	0.31	0.133	5.82712e-06	Hom-MG-1	Iffo1
Spry1	3.70931e-10	0.297857	0.142	0.034	6.08439e-06	Hom-MG-1	Spry1
Zfp326	3.7204e-10	0.358742	0.284	0.116	6.10258e-06	Hom-MG-1	Zfp326
Bid	3.75288e-10	0.313767	0.22	0.075	6.15584e-06	Hom-MG-1	Bid
Ginm1	3.75953e-10	0.235383	0.175	0.051	6.16676e-06	Hom-MG-1	Ginm1
Cnppd1	3.78402e-10	0.355189	0.354	0.161	6.20693e-06	Hom-MG-1	Cnppd1
Gnb2l1	3.79109e-10	-0.512003	0.802	0.779	6.21853e-06	Hom-MG-1	Gnb2l1
Fbl	3.81958e-10	0.348302	0.459	0.242	6.26526e-06	Hom-MG-1	Fbl
Trim11	3.85284e-10	0.342022	0.168	0.049	6.31981e-06	Hom-MG-1	Trim11
E230001N04Rik	3.93219e-10	0.283174	0.082	0.01	6.44997e-06	Hom-MG-1	E230001N04Rik
Bnip3l	3.99871e-10	0.347062	0.414	0.202	6.55908e-06	Hom-MG-1	Bnip3l
Slc8a1	4.03444e-10	0.248243	0.131	0.029	6.61769e-06	Hom-MG-1	Slc8a1
Ech1	4.05994e-10	0.345383	0.246	0.095	6.65953e-06	Hom-MG-1	Ech1
Paip1	4.10877e-10	0.295843	0.231	0.083	6.73961e-06	Hom-MG-1	Paip1
Rnf169	4.1128e-10	0.338199	0.313	0.134	6.74623e-06	Hom-MG-1	Rnf169
Dbp	4.29017e-10	0.328991	0.134	0.032	7.03717e-06	Hom-MG-1	Dbp
Gna12	4.49282e-10	0.313413	0.604	0.337	7.36957e-06	Hom-MG-1	Gna12
Cdc40	4.60424e-10	0.33781	0.239	0.089	7.55233e-06	Hom-MG-1	Cdc40
Zscan26	4.61416e-10	0.321087	0.269	0.105	7.56861e-06	Hom-MG-1	Zscan26
Hspe1	4.63017e-10	-0.69235	0.638	0.673	7.59487e-06	Hom-MG-1	Hspe1
N4bp2l1	4.67956e-10	0.285357	0.216	0.074	7.67589e-06	Hom-MG-1	N4bp2l1
Rbm7	4.81862e-10	0.33212	0.31	0.133	7.90398e-06	Hom-MG-1	Rbm7
Cds1	4.85272e-10	0.359187	0.302	0.128	7.95991e-06	Hom-MG-1	Cds1
Plcg2	4.88439e-10	0.286206	0.44	0.22	8.01187e-06	Hom-MG-1	Plcg2
Cxcl9	5.04107e-10	-1.59741	0.019	0.163	8.26887e-06	Hom-MG-1	Cxcl9
Lrrc3	5.31584e-10	0.285975	0.381	0.178	8.71957e-06	Hom-MG-1	Lrrc3
Tspo	5.396e-10	-0.974921	0.347	0.482	8.85105e-06	Hom-MG-1	Tspo
Fmnl3	5.52276e-10	0.325395	0.511	0.275	9.05899e-06	Hom-MG-1	Fmnl3
Mrps2	5.58482e-10	0.255661	0.149	0.039	9.16078e-06	Hom-MG-1	Mrps2
Pde1b	5.71223e-10	0.334569	0.131	0.03	9.36976e-06	Hom-MG-1	Pde1b
Swt1	5.74053e-10	0.371078	0.216	0.077	9.41619e-06	Hom-MG-1	Swt1
Rnf2	5.76368e-10	0.285972	0.257	0.099	9.45417e-06	Hom-MG-1	Rnf2
Yars2	5.7734e-10	0.249586	0.097	0.016	9.4701e-06	Hom-MG-1	Yars2
Apex1	6.19336e-10	0.350381	0.22	0.079	1.0159e-05	Hom-MG-1	Apex1
Dnm2	6.22863e-10	0.342762	0.519	0.279	1.02168e-05	Hom-MG-1	Dnm2
Trmt1l	6.29389e-10	0.308825	0.235	0.086	1.03239e-05	Hom-MG-1	Trmt1l
Cst7	6.32163e-10	-1.16514	0.131	0.305	1.03694e-05	Hom-MG-1	Cst7
Chst12	6.46489e-10	0.232245	0.16	0.045	1.06044e-05	Hom-MG-1	Chst12
Gng5	6.59324e-10	-0.658288	0.817	0.78	1.08149e-05	Hom-MG-1	Gng5
Mthfsl	6.59798e-10	0.309276	0.257	0.102	1.08227e-05	Hom-MG-1	Mthfsl
Alox5	6.62703e-10	0.338877	0.138	0.034	1.08703e-05	Hom-MG-1	Alox5
Paxbp1	6.68353e-10	0.249303	0.213	0.073	1.0963e-05	Hom-MG-1	Paxbp1
Chmp1a	6.92473e-10	0.270642	0.22	0.079	1.13586e-05	Hom-MG-1	Chmp1a
Zcchc11	6.92997e-10	0.350633	0.295	0.123	1.13672e-05	Hom-MG-1	Zcchc11
Rlim	7.13969e-10	0.400907	0.474	0.259	1.17112e-05	Hom-MG-1	Rlim
Ckb	7.21084e-10	0.415675	0.761	0.524	1.18279e-05	Hom-MG-1	Ckb
C87436	7.48254e-10	0.305117	0.172	0.05	1.22736e-05	Hom-MG-1	C87436
Smad2	7.54392e-10	0.29403	0.239	0.089	1.23743e-05	Hom-MG-1	Smad2
Ndufs8	7.58727e-10	0.411657	0.373	0.186	1.24454e-05	Hom-MG-1	Ndufs8
Sfr1	7.62954e-10	0.327114	0.41	0.202	1.25147e-05	Hom-MG-1	Sfr1
Ubxn6	7.68363e-10	0.288702	0.228	0.083	1.26035e-05	Hom-MG-1	Ubxn6
Mpdu1	7.72163e-10	0.307016	0.295	0.122	1.26658e-05	Hom-MG-1	Mpdu1
Lrrfip2	7.76796e-10	0.270308	0.164	0.047	1.27418e-05	Hom-MG-1	Lrrfip2
Vps72	7.92877e-10	0.302886	0.209	0.072	1.30056e-05	Hom-MG-1	Vps72
Fam45a	8.0685e-10	0.281799	0.168	0.049	1.32348e-05	Hom-MG-1	Fam45a
Hnrnpa1	8.17358e-10	0.356601	0.582	0.332	1.34071e-05	Hom-MG-1	Hnrnpa1
Msn	8.45153e-10	0.330944	0.739	0.467	1.3863e-05	Hom-MG-1	Msn
5031439G07Rik	8.8787e-10	0.255615	0.287	0.119	1.45637e-05	Hom-MG-1	5031439G07Rik
Zfp580	8.97447e-10	0.234321	0.131	0.03	1.47208e-05	Hom-MG-1	Zfp580
Dcaf13	9.01775e-10	0.266522	0.149	0.04	1.47918e-05	Hom-MG-1	Dcaf13
Sfpq	9.05749e-10	0.315728	0.679	0.404	1.4857e-05	Hom-MG-1	Sfpq
Cbfa2t3	9.13044e-10	0.270808	0.172	0.05	1.49767e-05	Hom-MG-1	Cbfa2t3
Wapl	9.22816e-10	0.340383	0.418	0.206	1.5137e-05	Hom-MG-1	Wapl
Slc46a1	9.29282e-10	0.300847	0.295	0.122	1.5243e-05	Hom-MG-1	Slc46a1
Sdad1	9.38454e-10	0.335798	0.19	0.063	1.53935e-05	Hom-MG-1	Sdad1
Eif4g3	9.40306e-10	0.399947	0.366	0.179	1.54238e-05	Hom-MG-1	Eif4g3
Laptm4a	9.41803e-10	0.386066	0.78	0.519	1.54484e-05	Hom-MG-1	Laptm4a
Tbc1d15	9.74568e-10	0.327007	0.205	0.072	1.59858e-05	Hom-MG-1	Tbc1d15
Abhd12	9.76292e-10	0.325176	0.866	0.603	1.60141e-05	Hom-MG-1	Abhd12
Fam63b	9.85249e-10	0.341684	0.369	0.175	1.6161e-05	Hom-MG-1	Fam63b
Plxdc2	9.92988e-10	0.324764	0.743	0.46	1.6288e-05	Hom-MG-1	Plxdc2
Siah2	1.05626e-09	0.319919	0.209	0.072	1.73258e-05	Hom-MG-1	Siah2
Gm14321	1.08128e-09	0.156328	0.045	0	1.77363e-05	Hom-MG-1	Gm14321
Alkbh3	1.10388e-09	0.283165	0.179	0.056	1.8107e-05	Hom-MG-1	Alkbh3
Emc3	1.11089e-09	0.387777	0.317	0.144	1.82219e-05	Hom-MG-1	Emc3
Hist1h2ae	1.17661e-09	0.555127	0.194	0.067	1.92999e-05	Hom-MG-1	Hist1h2ae
Idh2	1.19729e-09	0.362834	0.261	0.107	1.96392e-05	Hom-MG-1	Idh2
Mrpl43	1.19756e-09	0.411402	0.332	0.156	1.96436e-05	Hom-MG-1	Mrpl43
Ywhag	1.20235e-09	0.302182	0.534	0.292	1.97222e-05	Hom-MG-1	Ywhag
Cyth4	1.2157e-09	0.267125	0.832	0.534	1.99411e-05	Hom-MG-1	Cyth4
Clasrp	1.21896e-09	0.242107	0.157	0.044	1.99946e-05	Hom-MG-1	Clasrp
Cd82	1.23285e-09	0.273264	0.459	0.236	2.02224e-05	Hom-MG-1	Cd82
45352	1.23388e-09	0.352585	0.388	0.195	2.02394e-05	Hom-MG-1	45352
Adh5	1.23399e-09	0.312339	0.28	0.117	2.02411e-05	Hom-MG-1	Adh5
Sec11c	1.25877e-09	0.381661	0.522	0.288	2.06476e-05	Hom-MG-1	Sec11c
Glrx3	1.29671e-09	0.333549	0.28	0.119	2.12699e-05	Hom-MG-1	Glrx3
Syncrip	1.33472e-09	0.235991	0.384	0.178	2.18934e-05	Hom-MG-1	Syncrip
Brix1	1.35893e-09	0.350816	0.187	0.062	2.22906e-05	Hom-MG-1	Brix1
Polr2e	1.37725e-09	0.270341	0.336	0.152	2.25911e-05	Hom-MG-1	Polr2e
Sparc	1.38348e-09	0.290615	0.981	0.871	2.26932e-05	Hom-MG-1	Sparc
Gpd1	1.40069e-09	0.209685	0.063	0.005	2.29756e-05	Hom-MG-1	Gpd1
Homez	1.43497e-09	0.194454	0.075	0.009	2.35378e-05	Hom-MG-1	Homez
Fam76a	1.44031e-09	0.365184	0.276	0.116	2.36254e-05	Hom-MG-1	Fam76a
Rffl	1.4615e-09	0.270407	0.246	0.095	2.3973e-05	Hom-MG-1	Rffl
Zfp105	1.46299e-09	0.22015	0.082	0.011	2.39975e-05	Hom-MG-1	Zfp105
Fam195b	1.49785e-09	0.374939	0.392	0.2	2.45692e-05	Hom-MG-1	Fam195b
Ccl3	1.51517e-09	0.517123	0.765	0.56	2.48533e-05	Hom-MG-1	Ccl3
Tpp2	1.52131e-09	0.213159	0.41	0.201	2.49541e-05	Hom-MG-1	Tpp2
Pnpla7	1.52386e-09	0.304638	0.489	0.264	2.49958e-05	Hom-MG-1	Pnpla7
Bre	1.52857e-09	0.33946	0.213	0.077	2.50731e-05	Hom-MG-1	Bre
Terf2ip	1.57109e-09	0.282873	0.112	0.023	2.57706e-05	Hom-MG-1	Terf2ip
Dnajb11	1.60717e-09	0.31292	0.325	0.15	2.63624e-05	Hom-MG-1	Dnajb11
Dock4	1.64141e-09	0.253891	0.392	0.192	2.6924e-05	Hom-MG-1	Dock4
Vps4b	1.65403e-09	0.260882	0.444	0.226	2.7131e-05	Hom-MG-1	Vps4b
Zeb2os	1.66327e-09	0.284683	0.332	0.148	2.72827e-05	Hom-MG-1	Zeb2os
Atp6v0d1	1.66341e-09	0.267188	0.437	0.223	2.72849e-05	Hom-MG-1	Atp6v0d1
Dnajb12	1.66584e-09	0.232017	0.194	0.064	2.73247e-05	Hom-MG-1	Dnajb12
Btbd7	1.67822e-09	0.303418	0.149	0.041	2.75278e-05	Hom-MG-1	Btbd7
Kdsr	1.68426e-09	0.233731	0.175	0.054	2.76269e-05	Hom-MG-1	Kdsr
Gm3252	1.71357e-09	0.25114	0.071	0.007	2.81078e-05	Hom-MG-1	Gm3252
Acox3	1.75617e-09	0.303653	0.418	0.217	2.88065e-05	Hom-MG-1	Acox3
Errfi1	1.77794e-09	0.367624	0.265	0.108	2.91635e-05	Hom-MG-1	Errfi1
Zfp330	1.83004e-09	0.255046	0.201	0.069	3.00182e-05	Hom-MG-1	Zfp330
Itsn2	1.86296e-09	0.294726	0.254	0.101	3.05582e-05	Hom-MG-1	Itsn2
Mapre2	1.87763e-09	0.357854	0.336	0.157	3.07988e-05	Hom-MG-1	Mapre2
Stat1	1.89304e-09	-0.842001	0.493	0.578	3.10515e-05	Hom-MG-1	Stat1
C3	1.91188e-09	-1.03057	0.067	0.224	3.13606e-05	Hom-MG-1	C3
Tuba1c	1.96459e-09	0.371748	0.284	0.123	3.22252e-05	Hom-MG-1	Tuba1c
1700017B05Rik	1.97814e-09	0.229296	0.59	0.331	3.24475e-05	Hom-MG-1	1700017B05Rik
Timm23	2.00153e-09	0.32059	0.299	0.134	3.28311e-05	Hom-MG-1	Timm23
Cdk2ap1	2.11134e-09	0.264061	0.373	0.179	3.46323e-05	Hom-MG-1	Cdk2ap1
Ep400	2.13551e-09	0.343065	0.31	0.139	3.50288e-05	Hom-MG-1	Ep400
Wwc2	2.14244e-09	0.306997	0.19	0.064	3.51424e-05	Hom-MG-1	Wwc2
Eif3f	2.16932e-09	0.358725	0.75	0.51	3.55834e-05	Hom-MG-1	Eif3f
Senp2	2.2011e-09	0.376379	0.429	0.226	3.61046e-05	Hom-MG-1	Senp2
Gm20703	2.32021e-09	0.257325	0.093	0.016	3.80585e-05	Hom-MG-1	Gm20703
Ddost	2.33036e-09	0.252603	0.582	0.335	3.82249e-05	Hom-MG-1	Ddost
Ccl5	2.38367e-09	-1.93289	0.276	0.431	3.90993e-05	Hom-MG-1	Ccl5
Rad17	2.38474e-09	0.286245	0.123	0.029	3.91169e-05	Hom-MG-1	Rad17
Cnot2	2.39028e-09	0.335862	0.265	0.111	3.92077e-05	Hom-MG-1	Cnot2
Tiprl	2.43599e-09	0.328384	0.231	0.089	3.99576e-05	Hom-MG-1	Tiprl
Rnf44	2.4486e-09	0.290975	0.321	0.148	4.01645e-05	Hom-MG-1	Rnf44
Pgrmc1	2.45807e-09	0.240913	0.228	0.085	4.03197e-05	Hom-MG-1	Pgrmc1
Shfm1	2.53284e-09	-0.778287	0.623	0.635	4.15461e-05	Hom-MG-1	Shfm1
Vps9d1	2.57879e-09	0.298202	0.239	0.092	4.22998e-05	Hom-MG-1	Vps9d1
Tmcc1	2.66133e-09	0.34264	0.261	0.107	4.36538e-05	Hom-MG-1	Tmcc1
Phykpl	2.66184e-09	0.261204	0.09	0.015	4.36622e-05	Hom-MG-1	Phykpl
Acads	2.67027e-09	0.360475	0.246	0.1	4.38004e-05	Hom-MG-1	Acads
P2rx7	2.70512e-09	0.298361	0.444	0.234	4.43721e-05	Hom-MG-1	P2rx7
Phgdh	2.74041e-09	0.255622	0.328	0.146	4.4951e-05	Hom-MG-1	Phgdh
Jtb	2.85234e-09	0.308299	0.34	0.159	4.67869e-05	Hom-MG-1	Jtb
Gpr146	2.91469e-09	0.320798	0.284	0.123	4.78097e-05	Hom-MG-1	Gpr146
Txn1	2.94042e-09	-1.07432	0.205	0.358	4.82317e-05	Hom-MG-1	Txn1
Zkscan14	3.00025e-09	0.233149	0.116	0.026	4.92131e-05	Hom-MG-1	Zkscan14
Mpc1	3.01517e-09	0.336957	0.59	0.344	4.94579e-05	Hom-MG-1	Mpc1
Uri1	3.02882e-09	0.284593	0.198	0.068	4.96817e-05	Hom-MG-1	Uri1
Kctd2	3.0559e-09	0.243106	0.131	0.033	5.01259e-05	Hom-MG-1	Kctd2
Alg1	3.07361e-09	0.334089	0.265	0.111	5.04164e-05	Hom-MG-1	Alg1
Cdk9	3.07993e-09	0.331509	0.437	0.225	5.052e-05	Hom-MG-1	Cdk9
Sgce	3.10172e-09	0.315353	0.257	0.105	5.08776e-05	Hom-MG-1	Sgce
Npc2	3.10578e-09	-0.504163	0.948	0.881	5.0944e-05	Hom-MG-1	Npc2
Gm20707	3.14008e-09	0.198654	0.104	0.021	5.15067e-05	Hom-MG-1	Gm20707
Serinc1	3.17942e-09	0.275178	0.53	0.292	5.21519e-05	Hom-MG-1	Serinc1
Exosc8	3.21603e-09	0.276462	0.209	0.075	5.27525e-05	Hom-MG-1	Exosc8
Ddit3	3.34715e-09	0.481377	0.31	0.146	5.49033e-05	Hom-MG-1	Ddit3
1600020E01Rik	3.35279e-09	0.340389	0.209	0.077	5.49959e-05	Hom-MG-1	1600020E01Rik
Rapgef6	3.49988e-09	0.342536	0.381	0.187	5.74085e-05	Hom-MG-1	Rapgef6
Yaf2	3.52944e-09	0.29756	0.239	0.095	5.78934e-05	Hom-MG-1	Yaf2
Dnajc3	3.57357e-09	0.414756	0.5	0.293	5.86173e-05	Hom-MG-1	Dnajc3
Mapk14	3.62524e-09	0.259313	0.396	0.197	5.94648e-05	Hom-MG-1	Mapk14
Asb8	3.65478e-09	0.262998	0.127	0.032	5.99494e-05	Hom-MG-1	Asb8
Trim14	3.77564e-09	0.258729	0.119	0.028	6.19318e-05	Hom-MG-1	Trim14
Tbc1d5	3.78736e-09	0.239094	0.257	0.103	6.21241e-05	Hom-MG-1	Tbc1d5
Depdc7	3.86437e-09	0.182835	0.086	0.013	6.33872e-05	Hom-MG-1	Depdc7
Arid5b	3.8704e-09	0.321234	0.224	0.086	6.34861e-05	Hom-MG-1	Arid5b
Rela	3.89654e-09	0.305766	0.343	0.163	6.3915e-05	Hom-MG-1	Rela
Setd2	3.90154e-09	0.288932	0.381	0.185	6.3997e-05	Hom-MG-1	Setd2
Hnrnpk	3.92172e-09	0.29334	0.784	0.522	6.4328e-05	Hom-MG-1	Hnrnpk
Asb10	3.97674e-09	0.247197	0.052	0.002	6.52305e-05	Hom-MG-1	Asb10
Tbc1d22a	4.04071e-09	0.244331	0.231	0.089	6.62798e-05	Hom-MG-1	Tbc1d22a
Prpf4b	4.09865e-09	0.379532	0.291	0.13	6.72302e-05	Hom-MG-1	Prpf4b
Ctbp2	4.18885e-09	0.318143	0.261	0.108	6.87097e-05	Hom-MG-1	Ctbp2
Glud1	4.27725e-09	0.265448	0.407	0.203	7.01597e-05	Hom-MG-1	Glud1
Mboat7	4.43398e-09	0.319489	0.265	0.111	7.27305e-05	Hom-MG-1	Mboat7
Ktn1	4.47676e-09	0.315594	0.284	0.122	7.34323e-05	Hom-MG-1	Ktn1
Iigp1	4.50236e-09	-0.965263	0.078	0.234	7.38523e-05	Hom-MG-1	Iigp1
Tlr13	4.60995e-09	0.395136	0.429	0.223	7.5617e-05	Hom-MG-1	Tlr13
Tmem19	4.67382e-09	0.246785	0.138	0.036	7.66646e-05	Hom-MG-1	Tmem19
Pggt1b	4.79998e-09	0.3091	0.153	0.045	7.87341e-05	Hom-MG-1	Pggt1b
Zfyve19	4.8937e-09	0.289834	0.157	0.046	8.02714e-05	Hom-MG-1	Zfyve19
Prpsap1	4.91563e-09	0.315014	0.257	0.107	8.06311e-05	Hom-MG-1	Prpsap1
Ilk	4.92277e-09	0.272524	0.354	0.17	8.07482e-05	Hom-MG-1	Ilk
Rbm18	5.04125e-09	0.243263	0.157	0.046	8.26916e-05	Hom-MG-1	Rbm18
Rabggtb	5.14619e-09	0.360256	0.306	0.142	8.44129e-05	Hom-MG-1	Rabggtb
Sgta	5.19191e-09	0.306084	0.201	0.073	8.51628e-05	Hom-MG-1	Sgta
Kdm5b	5.215e-09	0.241553	0.183	0.061	8.55416e-05	Hom-MG-1	Kdm5b
Atg3	5.21971e-09	0.310997	0.272	0.117	8.56189e-05	Hom-MG-1	Atg3
Elf2	5.28641e-09	0.340752	0.407	0.212	8.6713e-05	Hom-MG-1	Elf2
Rtn4	5.34927e-09	0.262401	0.623	0.371	8.77441e-05	Hom-MG-1	Rtn4
Hist2h2aa1	5.38634e-09	0.353821	0.127	0.033	8.83522e-05	Hom-MG-1	Hist2h2aa1
Smndc1	5.39081e-09	0.271816	0.44	0.229	8.84255e-05	Hom-MG-1	Smndc1
Rbm22	5.4355e-09	0.351642	0.224	0.086	8.91585e-05	Hom-MG-1	Rbm22
Arfrp1	5.51995e-09	0.333687	0.224	0.086	9.05437e-05	Hom-MG-1	Arfrp1
Cul5	5.61085e-09	0.30397	0.239	0.096	9.20347e-05	Hom-MG-1	Cul5
Zfp703	5.76563e-09	0.335835	0.261	0.108	9.45736e-05	Hom-MG-1	Zfp703
Sigmar1	5.76628e-09	0.315598	0.172	0.057	9.45843e-05	Hom-MG-1	Sigmar1
Arhgap27	5.91167e-09	0.320787	0.284	0.123	9.69692e-05	Hom-MG-1	Arhgap27
Cp	5.944e-09	-0.804553	0.034	0.176	9.74994e-05	Hom-MG-1	Cp
Brms1	6.01418e-09	0.289666	0.149	0.044	9.86506e-05	Hom-MG-1	Brms1
Ccdc94	6.02855e-09	0.245931	0.093	0.017	9.88863e-05	Hom-MG-1	Ccdc94
Psmc2	6.09756e-09	0.294627	0.239	0.096	0.000100018	Hom-MG-1	Psmc2
Hnrnph3	6.1626e-09	0.35758	0.291	0.131	0.000101085	Hom-MG-1	Hnrnph3
Gnb2	6.25223e-09	0.262959	0.754	0.476	0.000102555	Hom-MG-1	Gnb2
Rbm5	6.42814e-09	0.263084	0.451	0.241	0.000105441	Hom-MG-1	Rbm5
Unc50	6.56404e-09	0.263153	0.313	0.142	0.00010767	Hom-MG-1	Unc50
Srsf3	6.67875e-09	0.306461	0.694	0.426	0.000109552	Hom-MG-1	Srsf3
Tgds	6.68693e-09	0.215037	0.093	0.017	0.000109686	Hom-MG-1	Tgds
Ophn1	6.73569e-09	0.362974	0.485	0.271	0.000110486	Hom-MG-1	Ophn1
Phf23	6.7584e-09	0.269886	0.313	0.141	0.000110858	Hom-MG-1	Phf23
Man1a	7.02998e-09	0.38755	0.384	0.196	0.000115313	Hom-MG-1	Man1a
Magoh	7.05619e-09	0.320182	0.228	0.09	0.000115743	Hom-MG-1	Magoh
Snhg12	7.11011e-09	0.350193	0.437	0.236	0.000116627	Hom-MG-1	Snhg12
Chd9	7.35283e-09	0.284606	0.351	0.172	0.000120608	Hom-MG-1	Chd9
Timm9	7.35489e-09	0.280714	0.142	0.04	0.000120642	Hom-MG-1	Timm9
Ncf1	7.56094e-09	0.284975	0.765	0.506	0.000124022	Hom-MG-1	Ncf1
Hmha1	7.90774e-09	0.339958	0.705	0.457	0.000129711	Hom-MG-1	Hmha1
Icosl	7.98675e-09	0.310726	0.31	0.141	0.000131007	Hom-MG-1	Icosl
Pik3cg	8.35613e-09	0.262315	0.414	0.206	0.000137066	Hom-MG-1	Pik3cg
Slc24a3	8.53364e-09	0.212917	0.09	0.016	0.000139977	Hom-MG-1	Slc24a3
Phf14	8.70219e-09	0.348087	0.44	0.232	0.000142742	Hom-MG-1	Phf14
Fabp5	8.74983e-09	-1.04443	0.022	0.152	0.000143523	Hom-MG-1	Fabp5
Tprgl	8.87727e-09	0.410295	0.257	0.114	0.000145614	Hom-MG-1	Tprgl
Fxyd5	8.9064e-09	-0.837901	0.093	0.248	0.000146092	Hom-MG-1	Fxyd5
Cd151	9.08556e-09	0.3528	0.213	0.083	0.00014903	Hom-MG-1	Cd151
Tmed5	9.12268e-09	0.330645	0.59	0.354	0.000149639	Hom-MG-1	Tmed5
Zfp691	9.17889e-09	0.252532	0.134	0.036	0.000150561	Hom-MG-1	Zfp691
Wdr33	9.20064e-09	0.293303	0.243	0.1	0.000150918	Hom-MG-1	Wdr33
Tmem100	9.27691e-09	0.276578	0.16	0.05	0.000152169	Hom-MG-1	Tmem100
Mcrs1	9.35403e-09	0.322757	0.16	0.051	0.000153434	Hom-MG-1	Mcrs1
Acin1	9.35467e-09	0.357908	0.44	0.24	0.000153445	Hom-MG-1	Acin1
Aff4	9.66382e-09	0.287466	0.47	0.257	0.000158516	Hom-MG-1	Aff4
Secisbp2	9.97259e-09	0.250675	0.228	0.089	0.00016358	Hom-MG-1	Secisbp2
Casp1	9.97963e-09	0.313985	0.254	0.108	0.000163696	Hom-MG-1	Casp1
Ankrd12	1.00345e-08	0.218792	0.28	0.12	0.000164597	Hom-MG-1	Ankrd12
Cbfb	1.03514e-08	0.296521	0.306	0.14	0.000169793	Hom-MG-1	Cbfb
Ndufv1	1.04403e-08	0.336315	0.243	0.102	0.000171252	Hom-MG-1	Ndufv1
Wdr45b	1.06576e-08	0.332663	0.28	0.123	0.000174817	Hom-MG-1	Wdr45b
Foxn3	1.07347e-08	0.274761	0.414	0.213	0.000176081	Hom-MG-1	Foxn3
Cnot8	1.08435e-08	0.33541	0.354	0.179	0.000177867	Hom-MG-1	Cnot8
Cep295	1.10071e-08	0.25272	0.134	0.036	0.00018055	Hom-MG-1	Cep295
Senp6	1.15653e-08	0.297815	0.414	0.219	0.000189706	Hom-MG-1	Senp6
Ptma	1.16047e-08	0.468484	0.955	0.837	0.000190352	Hom-MG-1	Ptma
Bod1l	1.163e-08	0.352583	0.313	0.147	0.000190767	Hom-MG-1	Bod1l
Slc22a17	1.16402e-08	0.285017	0.209	0.079	0.000190934	Hom-MG-1	Slc22a17
Lrif1	1.17335e-08	0.283428	0.235	0.095	0.000192464	Hom-MG-1	Lrif1
Irf2bp1	1.18097e-08	0.296164	0.142	0.041	0.000193715	Hom-MG-1	Irf2bp1
Fes	1.20971e-08	0.298506	0.373	0.189	0.000198428	Hom-MG-1	Fes
Prpf6	1.22204e-08	0.290174	0.175	0.06	0.000200451	Hom-MG-1	Prpf6
Gm3020	1.24052e-08	0.129571	0.045	0.001	0.000203482	Hom-MG-1	Gm3020
Ppm1d	1.24517e-08	0.223497	0.146	0.043	0.000204245	Hom-MG-1	Ppm1d
Twf2	1.24863e-08	0.343705	0.549	0.328	0.000204812	Hom-MG-1	Twf2
Dram2	1.25924e-08	0.255009	0.429	0.231	0.000206553	Hom-MG-1	Dram2
Slamf9	1.28275e-08	0.326854	0.328	0.157	0.000210409	Hom-MG-1	Slamf9
H3f3a	1.31661e-08	0.345235	0.765	0.521	0.000215964	Hom-MG-1	H3f3a
Lin37	1.32574e-08	0.281921	0.153	0.047	0.00021746	Hom-MG-1	Lin37
Ifrd1	1.33557e-08	0.0845986	0.549	0.3	0.000219074	Hom-MG-1	Ifrd1
Exosc9	1.33775e-08	0.229163	0.142	0.041	0.000219431	Hom-MG-1	Exosc9
Prcc	1.35151e-08	0.209217	0.131	0.035	0.000221688	Hom-MG-1	Prcc
Crebrf	1.37705e-08	0.319286	0.28	0.124	0.000225877	Hom-MG-1	Crebrf
H2-Q6	1.41684e-08	-0.719918	0.586	0.676	0.000232403	Hom-MG-1	H2-Q6
Sptlc2	1.42452e-08	0.35233	0.302	0.141	0.000233665	Hom-MG-1	Sptlc2
Cd36	1.43109e-08	-0.67077	0.019	0.144	0.000234741	Hom-MG-1	Cd36
Trp53i13	1.44388e-08	0.272193	0.157	0.049	0.000236839	Hom-MG-1	Trp53i13
Lgals9	1.46719e-08	0.325233	0.765	0.504	0.000240663	Hom-MG-1	Lgals9
Snn	1.46953e-08	0.291995	0.284	0.123	0.000241047	Hom-MG-1	Snn
Btbd1	1.48487e-08	0.259348	0.22	0.086	0.000243564	Hom-MG-1	Btbd1
Rnf215	1.49694e-08	0.303917	0.224	0.089	0.000245543	Hom-MG-1	Rnf215
Mbip	1.50738e-08	0.270612	0.153	0.047	0.000247255	Hom-MG-1	Mbip
Sdhaf1	1.51915e-08	0.299391	0.16	0.052	0.000249186	Hom-MG-1	Sdhaf1
Abhd17a	1.53007e-08	0.358456	0.313	0.15	0.000250978	Hom-MG-1	Abhd17a
Pabpn1	1.53254e-08	0.333513	0.403	0.213	0.000251382	Hom-MG-1	Pabpn1
Cdk11b	1.53426e-08	0.329928	0.459	0.246	0.000251664	Hom-MG-1	Cdk11b
Ak6	1.54246e-08	0.270095	0.209	0.079	0.00025301	Hom-MG-1	Ak6
Atf7ip	1.59186e-08	0.206313	0.351	0.17	0.000261112	Hom-MG-1	Atf7ip
Zfp935	1.59435e-08	0.248	0.078	0.012	0.000261521	Hom-MG-1	Zfp935
Xbp1	1.62516e-08	0.350274	0.493	0.285	0.000266575	Hom-MG-1	Xbp1
Asb3	1.63025e-08	0.240493	0.116	0.028	0.000267409	Hom-MG-1	Asb3
Isyna1	1.63602e-08	0.269012	0.187	0.066	0.000268356	Hom-MG-1	Isyna1
Clp1	1.64171e-08	0.263761	0.127	0.034	0.00026929	Hom-MG-1	Clp1
Ikzf1	1.65398e-08	0.154139	0.545	0.308	0.000271302	Hom-MG-1	Ikzf1
Sf3a2	1.65789e-08	0.33398	0.194	0.072	0.000271943	Hom-MG-1	Sf3a2
Trappc6b	1.66349e-08	0.30998	0.295	0.134	0.000272862	Hom-MG-1	Trappc6b
Gdi2	1.67936e-08	0.368217	0.739	0.509	0.000275465	Hom-MG-1	Gdi2
Klhl24	1.72825e-08	0.207629	0.257	0.107	0.000283484	Hom-MG-1	Klhl24
Smim10l1	1.76271e-08	0.312581	0.201	0.077	0.000289137	Hom-MG-1	Smim10l1
Ddx47	1.80965e-08	0.307179	0.265	0.117	0.000296837	Hom-MG-1	Ddx47
Ric8	1.86057e-08	0.320355	0.179	0.064	0.000305189	Hom-MG-1	Ric8
Sec63	1.86842e-08	0.378841	0.272	0.122	0.000306477	Hom-MG-1	Sec63
H2-D1	1.88083e-08	-0.307965	1	0.976	0.000308512	Hom-MG-1	H2-D1
E2f4	1.88373e-08	0.245203	0.231	0.092	0.000308988	Hom-MG-1	E2f4
Rere	1.93021e-08	0.233864	0.384	0.192	0.000316613	Hom-MG-1	Rere
Laptm5	1.9373e-08	0.24344	0.996	0.927	0.000317776	Hom-MG-1	Laptm5
Lilrb4a	1.93747e-08	-0.881954	0.037	0.17	0.000317803	Hom-MG-1	Lilrb4a
Rbbp4	1.96461e-08	0.289749	0.369	0.186	0.000322255	Hom-MG-1	Rbbp4
Uap1l1	1.96887e-08	0.283198	0.243	0.102	0.000322954	Hom-MG-1	Uap1l1
5031425E22Rik	1.97307e-08	0.230807	0.175	0.06	0.000323642	Hom-MG-1	5031425E22Rik
Cryl1	1.9999e-08	0.172682	0.209	0.077	0.000328044	Hom-MG-1	Cryl1
Dctn2	2.03218e-08	0.252815	0.295	0.134	0.000333338	Hom-MG-1	Dctn2
Cdk8	2.07336e-08	0.271715	0.209	0.082	0.000340094	Hom-MG-1	Cdk8
Slc37a2	2.10018e-08	0.206791	0.336	0.158	0.000344493	Hom-MG-1	Slc37a2
Klk8	2.1299e-08	0.226017	0.209	0.078	0.000349368	Hom-MG-1	Klk8
C3ar1	2.19909e-08	0.290856	0.657	0.412	0.000360716	Hom-MG-1	C3ar1
Mvb12b	2.23624e-08	0.291929	0.366	0.185	0.000366811	Hom-MG-1	Mvb12b
Arl14ep	2.28364e-08	0.255017	0.123	0.033	0.000374586	Hom-MG-1	Arl14ep
Gm26825	2.29636e-08	0.25635	0.142	0.043	0.000376672	Hom-MG-1	Gm26825
Slc25a38	2.29934e-08	0.2445	0.138	0.04	0.000377161	Hom-MG-1	Slc25a38
Cluap1	2.32065e-08	0.221287	0.116	0.029	0.000380657	Hom-MG-1	Cluap1
Crebzf	2.37298e-08	0.275424	0.164	0.055	0.000389239	Hom-MG-1	Crebzf
Znrf1	2.38154e-08	0.264215	0.254	0.107	0.000390644	Hom-MG-1	Znrf1
Idh3a	2.39375e-08	0.259479	0.142	0.043	0.000392647	Hom-MG-1	Idh3a
Rcn2	2.43762e-08	0.277589	0.243	0.102	0.000399843	Hom-MG-1	Rcn2
Caml	2.44083e-08	0.367154	0.187	0.069	0.000400369	Hom-MG-1	Caml
Ang	2.44775e-08	0.314151	0.384	0.2	0.000401505	Hom-MG-1	Ang
Eci2	2.45957e-08	0.251798	0.22	0.089	0.000403443	Hom-MG-1	Eci2
Ddx39b	2.46825e-08	0.310591	0.511	0.299	0.000404867	Hom-MG-1	Ddx39b
Traf5	2.46907e-08	0.217043	0.213	0.082	0.000405002	Hom-MG-1	Traf5
Rnf146	2.48196e-08	0.25905	0.224	0.088	0.000407115	Hom-MG-1	Rnf146
Ctage5	2.51426e-08	0.250996	0.41	0.218	0.000412413	Hom-MG-1	Ctage5
Slc2a3	2.54034e-08	0.217317	0.052	0.004	0.000416692	Hom-MG-1	Slc2a3
Rnf126	2.54418e-08	0.268573	0.16	0.054	0.000417321	Hom-MG-1	Rnf126
Ip6k2	2.54515e-08	0.234707	0.101	0.022	0.00041748	Hom-MG-1	Ip6k2
Hnmt	2.55463e-08	0.228549	0.101	0.022	0.000419036	Hom-MG-1	Hnmt
Gsto1	2.56794e-08	0.31344	0.25	0.109	0.000421219	Hom-MG-1	Gsto1
Cul4a	2.57508e-08	0.231493	0.146	0.044	0.000422391	Hom-MG-1	Cul4a
Rfxap	2.58958e-08	0.280815	0.153	0.049	0.000424768	Hom-MG-1	Rfxap
Cd84	2.60515e-08	0.31123	0.664	0.421	0.000427322	Hom-MG-1	Cd84
Wwp1	2.65502e-08	0.268699	0.187	0.068	0.000435502	Hom-MG-1	Wwp1
AI837181	2.73067e-08	0.264109	0.175	0.061	0.000447911	Hom-MG-1	AI837181
Enc1	2.80801e-08	0.308541	0.172	0.06	0.000460598	Hom-MG-1	Enc1
Sort1	2.85086e-08	0.195368	0.381	0.192	0.000467627	Hom-MG-1	Sort1
Fam135a	2.87701e-08	0.180749	0.101	0.022	0.000471915	Hom-MG-1	Fam135a
Itpripl1	2.87913e-08	0.282842	0.194	0.073	0.000472264	Hom-MG-1	Itpripl1
Pitpnc1	2.88232e-08	0.268679	0.325	0.155	0.000472787	Hom-MG-1	Pitpnc1
Tmem219	2.88476e-08	0.225035	0.418	0.219	0.000473187	Hom-MG-1	Tmem219
Ube2e3	2.90403e-08	0.266771	0.228	0.094	0.000476348	Hom-MG-1	Ube2e3
Bclaf1	2.91497e-08	0.290223	0.418	0.225	0.000478143	Hom-MG-1	Bclaf1
3010026O09Rik	3.0215e-08	0.190325	0.06	0.006	0.000495617	Hom-MG-1	3010026O09Rik
Rbfa	3.02562e-08	0.284205	0.239	0.102	0.000496293	Hom-MG-1	Rbfa
Ccni	3.03603e-08	0.326467	0.567	0.348	0.000498	Hom-MG-1	Ccni
Arl4d	3.03883e-08	0.244018	0.108	0.026	0.000498459	Hom-MG-1	Arl4d
Asxl1	3.0394e-08	0.181537	0.235	0.094	0.000498554	Hom-MG-1	Asxl1
Ifngr2	3.04443e-08	0.262352	0.556	0.326	0.000499378	Hom-MG-1	Ifngr2
Rab31	3.06388e-08	0.348821	0.295	0.139	0.000502568	Hom-MG-1	Rab31
Pura	3.07385e-08	0.192609	0.571	0.316	0.000504204	Hom-MG-1	Pura
Tnfrsf1a	3.10009e-08	0.244131	0.507	0.281	0.000508507	Hom-MG-1	Tnfrsf1a
Tmem199	3.10011e-08	0.230895	0.149	0.046	0.000508511	Hom-MG-1	Tmem199
Aff1	3.10194e-08	0.262431	0.239	0.101	0.000508811	Hom-MG-1	Aff1
Mrps18b	3.10714e-08	0.208561	0.164	0.055	0.000509664	Hom-MG-1	Mrps18b
Galnt6	3.14052e-08	0.161307	0.067	0.009	0.000515139	Hom-MG-1	Galnt6
Blcap	3.14349e-08	0.220018	0.097	0.021	0.000515627	Hom-MG-1	Blcap
Atg2a	3.20495e-08	0.240692	0.257	0.113	0.000525708	Hom-MG-1	Atg2a
Nit2	3.21229e-08	0.251099	0.112	0.028	0.000526912	Hom-MG-1	Nit2
Tor2a	3.24436e-08	0.287447	0.205	0.08	0.000532173	Hom-MG-1	Tor2a
Papola	3.27102e-08	0.276628	0.403	0.213	0.000536545	Hom-MG-1	Papola

## Sheet: TAM3_CHA_DEG
	p_val	avg_log2FC	pct.1	pct.2	p_val_adj
Gm10076	7.6838e-07	0.331778	0.997	0.986	0.0126037
Ppa2	2.07439e-06	-0.350989	0.028	0.145	0.0340262
Slc25a11	4.75665e-06	-0.387089	0.23	0.455	0.0780233
Xlr	4.94375e-06	-0.276723	0.003	0.076	0.0810923
Atp6v0c	8.64519e-06	-0.504478	0.579	0.786	0.141807
Tgtp2	1.05149e-05	-0.473989	0.157	0.338	0.172476
Ifrd1	1.35514e-05	-0.553806	0.418	0.614	0.222283
H2-Eb1	1.4886e-05	-0.387568	0.959	0.966	0.244175
Tmsb10	1.5673e-05	0.426304	0.994	0.979	0.257084
Mobp	1.62674e-05	-0.459829	0.016	0.103	0.266834
Calhm2	1.99476e-05	-0.293499	0.019	0.11	0.327201
Nsun4	2.24451e-05	-0.29774	0.022	0.117	0.368166
Ccl17	2.76841e-05	1.11501	0.409	0.221	0.454102
Gramd3	3.41014e-05	-0.366317	0.063	0.193	0.559366
Ubb	3.83236e-05	-0.36131	0.921	0.966	0.628623
Ndel1	4.00323e-05	-0.53195	0.368	0.559	0.656649
Dennd4a	4.43061e-05	-0.549072	0.289	0.49	0.726753
Zfand5	5.82796e-05	-0.384929	0.472	0.703	0.95596
Ifit3b	6.86475e-05	-0.664155	0.06	0.179	1
Hmgcl	6.98621e-05	-0.481435	0.148	0.303	1
Atp5e	7.59936e-05	0.274585	0.943	0.917	1
Lias	9.10812e-05	-0.245825	0.035	0.131	1
Klf13	0.000114789	-0.437669	0.343	0.531	1
Hnrnpdl	0.000117985	-0.331009	0.409	0.621	1
Wdr75	0.000176112	-0.282517	0.041	0.138	1
Ppp2r3d	0.000196823	-0.242362	0.044	0.145	1
Golgb1	0.000230488	-0.475981	0.274	0.448	1
Mbp	0.000232641	-0.820048	0.274	0.434	1
Sde2	0.000243961	-0.393724	0.145	0.29	1
Dgkz	0.000244113	-0.328769	0.091	0.214	1
Fbxo3	0.000244946	-0.305927	0.075	0.193	1
Stk4	0.000256898	-0.462342	0.274	0.441	1
Acbd4	0.00025999	-0.197162	0.006	0.062	1
Plekhb1	0.0002658	-0.198037	0.006	0.062	1
Dst	0.000267836	-0.27021	0.028	0.11	1
Pkig	0.000322055	-0.328852	0.154	0.297	1
Btbd1	0.000332674	-0.353056	0.173	0.317	1
Pik3c2a	0.000338298	-0.296254	0.104	0.234	1
Nt5dc3	0.000344904	-0.272399	0.022	0.097	1
Ttc17	0.000348795	-0.360267	0.053	0.152	1
Ramp3	0.000353539	-0.494244	0.126	0.255	1
Zfp821	0.000357393	-0.18942	0.009	0.069	1
Tpd52	0.000362369	-0.510261	0.264	0.421	1
Zc3hav1	0.000364803	-0.36753	0.343	0.517	1
Zranb1	0.000396056	-0.301254	0.072	0.186	1
Gtf2b	0.00039741	-0.258473	0.16	0.303	1
Ugt1a7c	0.000427718	-0.197756	0.019	0.09	1
Zc3h6	0.00042808	-0.119889	0.013	0.076	1
Per1	0.000441436	-0.305641	0.255	0.448	1
Ubqln1	0.000446051	-0.268087	0.189	0.345	1
Naa40	0.00046116	-0.199891	0.057	0.159	1
Ube2j1	0.000470576	-0.337349	0.173	0.324	1
Caml	0.00050546	-0.250457	0.035	0.117	1
Vps13d	0.00058242	-0.267055	0.094	0.214	1
Cox7c	0.000600987	0.323806	0.884	0.828	1
Junb	0.000625916	-0.380344	0.881	0.869	1
Dgcr8	0.000636973	-0.258706	0.031	0.11	1
Plscr1	0.000671838	-0.346864	0.173	0.317	1
Timm50	0.000720366	-0.284161	0.069	0.172	1
Vav2	0.000741981	-0.253784	0.104	0.228	1
Samd4b	0.000770577	-0.232179	0.182	0.338	1
Timp1	0.000809097	-0.356622	0.031	0.11	1
Wasl	0.000809988	-0.337338	0.091	0.207	1
Klhl6	0.000811356	-0.220648	0.044	0.131	1
Rnf20	0.000815315	-0.244877	0.113	0.241	1
Dctn2	0.000842589	-0.446009	0.179	0.317	1
Baz2b	0.000865533	-0.244887	0.299	0.455	1
H2-Aa	0.000869257	-0.245737	0.956	0.993	1
Fbxo44	0.000888327	-0.112341	0	0.034	1
Cd8b1	0.000888327	-0.105574	0	0.034	1
Cd4	0.000888327	-0.131777	0	0.034	1
Mex3b	0.000888327	-0.0956343	0	0.034	1
Mtmr4	0.000920943	0.402115	0.27	0.131	1
Arid5b	0.000932341	-0.297501	0.041	0.124	1
Sap130	0.000942199	-0.152978	0.022	0.09	1
Pik3ap1	0.000948201	-0.223566	0.173	0.317	1
Casp3	0.000977084	-0.241167	0.053	0.145	1
Gatsl3	0.000981038	-0.189758	0.013	0.069	1
A530032D15Rik	0.000985913	-0.27	0.038	0.117	1
Nuak2	0.00103117	-0.266821	0.192	0.345	1
Gm28043	0.00104458	-0.173606	0.013	0.069	1
Pigk	0.00105887	0.267082	0.126	0.028	1
Kdm5a	0.00106186	-0.172859	0.148	0.29	1
Grasp	0.0010688	-0.466158	0.327	0.483	1
Dgat1	0.00109437	-0.471445	0.154	0.283	1
Phc1	0.00110205	-0.278183	0.013	0.069	1
Ube2j2	0.00110441	-0.343026	0.226	0.366	1
Wbp2	0.00110519	-0.171917	0.176	0.324	1
Pdhb	0.00111558	-0.302876	0.123	0.248	1
Dram2	0.00113488	-0.25799	0.082	0.186	1
4930523C07Rik	0.00113809	-0.497889	0.186	0.324	1
Topors	0.00117311	-0.206063	0.079	0.186	1
Gm42418	0.00123917	0.252016	1	1	1
Sec61g	0.00125487	0.351143	0.881	0.821	1
Bin2	0.00128321	-0.373898	0.346	0.517	1
Cox17	0.00132289	0.398476	0.814	0.759	1
Uqcrb	0.00132316	0.335541	0.739	0.628	1
Nrip1	0.00134196	-0.267298	0.33	0.497	1
Epb41l2	0.0013437	-0.427177	0.192	0.317	1
Filip1l	0.00137419	-0.420526	0.154	0.283	1
Mon2	0.00137649	-0.289734	0.088	0.193	1
Pcsk7	0.00139264	-0.218602	0.031	0.103	1
Idh1	0.00142059	-0.196022	0.031	0.103	1
Ubp1	0.0014426	-0.273103	0.104	0.214	1
Mt2	0.00144385	-0.0988811	0.038	0.117	1
Smox	0.0014505	-0.421481	0.072	0.172	1
Hexa	0.00153055	0.492757	0.45	0.331	1
Lats2	0.00153477	-0.18942	0.142	0.276	1
Nup98	0.00154237	-0.281228	0.091	0.2	1
Gtf2f1	0.00155761	-0.288961	0.157	0.29	1
Tnks	0.00158526	-0.331311	0.057	0.145	1
Glipr1	0.00164006	0.396996	0.267	0.138	1
Foxk1	0.00164498	-0.325232	0.066	0.159	1
Cox7a2	0.00166728	0.334049	0.767	0.697	1
Ube2h	0.00167259	-0.257947	0.179	0.317	1
Nfe2l2	0.00167619	-0.297161	0.349	0.524	1
2010107E04Rik	0.00168208	0.392494	0.811	0.738	1
Unc93b1	0.00168735	-0.242483	0.711	0.876	1
Map3k14	0.00169031	-0.336819	0.179	0.317	1
Clip1	0.00169488	-0.312778	0.104	0.207	1
Elmsan1	0.0017524	-0.0691607	0.264	0.448	1
Zfp81	0.00175572	-0.115548	0.003	0.041	1
Ptpn4	0.00176024	-0.261416	0.079	0.179	1
Tceanc	0.00179853	-0.219012	0.003	0.041	1
Invs	0.00182029	-0.106017	0.003	0.041	1
Rccd1	0.00182029	-0.129721	0.003	0.041	1
Cdkn2d	0.00183816	-0.216686	0.113	0.234	1
Fam175a	0.00186455	-0.0927515	0.003	0.041	1
Rnd1	0.00186455	-0.10988	0.003	0.041	1
Ufd1l	0.00193514	-0.231978	0.11	0.228	1
AF251705	0.00201845	-0.341385	0.311	0.455	1
Sos2	0.00210204	-0.177379	0.057	0.145	1
Spon1	0.00211274	-0.341001	0.088	0.193	1
Rel	0.00213052	-0.375461	0.557	0.71	1
Ms4a6b	0.00215068	-0.253077	0.324	0.49	1
Gda	0.00217841	-0.36318	0.123	0.241	1
Adap2	0.00218573	-0.151127	0.057	0.145	1
Cd24a	0.00221026	0.484135	0.299	0.166	1
Dhx40	0.00222335	-0.294425	0.113	0.221	1
Tnfrsf12a	0.00222536	-0.272937	0.063	0.152	1
Ago3	0.00223357	-0.248078	0.038	0.11	1
Card19	0.00224123	-0.273654	0.286	0.441	1
Cyp4v3	0.00228183	-0.255239	0.063	0.152	1
Pnrc1	0.00229264	-0.339977	0.447	0.607	1
Snhg12	0.00229662	-0.274803	0.119	0.234	1
Emc3	0.00235579	-0.26943	0.132	0.248	1
Ccdc59	0.00237818	-0.158246	0.233	0.386	1
Manbal	0.00238998	-0.290303	0.088	0.186	1
Arf2	0.00240599	-0.425016	0.157	0.283	1
Ndufa10	0.00241626	-0.301834	0.258	0.4	1
Mgrn1	0.00242887	-0.297514	0.16	0.283	1
Slc2a8	0.00252357	-0.0871359	0.006	0.048	1
Gpm6b	0.00252357	-0.0972663	0.006	0.048	1
Samsn1	0.00253725	-0.283132	0.176	0.31	1
Pank4	0.00254956	-0.228396	0.038	0.11	1
Tmem123	0.00259197	-0.181261	0.327	0.503	1
Marcks	0.00262398	0.405075	0.645	0.531	1
Fgfr1op2	0.00268442	-0.318823	0.33	0.469	1
Zfpl1	0.00272244	-0.123146	0.038	0.11	1
Rasgef1b	0.00274445	-0.380949	0.248	0.393	1
Vps37b	0.00276141	-0.323943	0.261	0.414	1
Kras	0.00279702	-0.419092	0.258	0.407	1
Rassf1	0.00282634	-0.315327	0.318	0.483	1
Casp2	0.00287425	-0.167956	0.072	0.166	1
Edrf1	0.00291634	-0.130433	0.016	0.069	1
Dcxr	0.00293256	-0.269572	0.113	0.221	1
Krt80	0.0029832	-0.144383	0.009	0.055	1
Zfp316	0.00298655	-0.0854262	0	0.028	1
Ctla2a	0.00298655	-0.105553	0	0.028	1
2210408I21Rik	0.00298655	-0.10797	0	0.028	1
Gm6225	0.00298655	-0.0991724	0	0.028	1
Gm17056	0.00298695	-0.124989	0.013	0.062	1
Cpne1	0.00301088	-0.0877559	0.009	0.055	1
Macf1	0.00303031	-0.172882	0.302	0.462	1
Cd74	0.00309038	-0.209948	0.981	1	1
Cyb5r4	0.00312583	0.372566	0.283	0.166	1
Fbxo31	0.0031528	-0.165115	0.031	0.097	1
Chkb	0.00315748	-0.495801	0.085	0.179	1
Nutf2	0.00317473	-0.236809	0.198	0.331	1
Zfp36l2	0.00318365	-0.474222	0.55	0.669	1
Samd9l	0.00320233	-0.263246	0.208	0.338	1
Ints5	0.00327635	0.288686	0.085	0.014	1
Dnajc10	0.00336464	-0.307365	0.154	0.269	1
Trmt2a	0.00338064	-0.363514	0.06	0.138	1
Aurkaip1	0.00339394	-0.231906	0.368	0.524	1
Atf6	0.00343899	-0.28461	0.195	0.324	1
Dhx9	0.00352051	-0.482497	0.248	0.359	1
Agps	0.0035609	0.498831	0.245	0.138	1
Cirbp	0.00358153	-0.332318	0.11	0.214	1
Ppp1r15a	0.00359819	-0.367957	0.346	0.476	1
Nhlrc2	0.00360202	0.397274	0.116	0.034	1
Nfkbib	0.00361578	-0.229098	0.23	0.372	1
Phkg2	0.00362687	-0.270619	0.053	0.131	1
Smad2	0.00364392	-0.205294	0.142	0.262	1
Arl6ip1	0.0037361	-0.238204	0.525	0.69	1
5430416N02Rik	0.00376003	-0.237003	0.053	0.131	1
Dusp5	0.00381407	-0.435453	0.481	0.614	1
Elk4	0.00383509	-0.228478	0.107	0.207	1
Prdx6	0.00383578	-0.457096	0.44	0.593	1
Ddx60	0.00385179	-0.180454	0.031	0.097	1
Arih2	0.00388874	-0.236393	0.22	0.352	1
Cers6	0.00388984	-0.377195	0.214	0.338	1
Hsd17b4	0.00389782	-0.255011	0.126	0.234	1
Git1	0.00393289	-0.287136	0.072	0.159	1
Galnt1	0.00396311	-0.355973	0.248	0.379	1
Gm20696	0.0040723	-0.135875	0.031	0.097	1
Bckdha	0.00409623	-0.17281	0.057	0.138	1
Ctsc	0.00411657	-0.441276	0.619	0.759	1
Gnb2l1	0.00411711	0.265601	0.947	0.924	1
Setd2	0.00413089	-0.372597	0.248	0.379	1
Cyb561a3	0.00414271	-0.264757	0.063	0.145	1
Tax1bp1	0.00423683	-0.310823	0.465	0.621	1
Zfp513	0.00423705	0.333035	0.116	0.034	1
Ptprc	0.00426631	-0.296897	0.84	0.931	1
Pde7a	0.00435773	-0.229612	0.075	0.166	1
Fbxo7	0.00442709	-0.206646	0.053	0.131	1
Prkcd	0.00442883	0.394501	0.77	0.703	1
Map4k3	0.00447516	-0.269364	0.038	0.103	1
Smc6	0.00456046	-0.318448	0.208	0.338	1
Fnbp4	0.00461739	-0.325	0.214	0.345	1
Hmox2	0.00462953	-0.203103	0.233	0.366	1
Trim11	0.00467214	-0.29206	0.113	0.214	1
Tyk2	0.00469406	0.359525	0.233	0.124	1
Fam134a	0.00471577	-0.260158	0.11	0.207	1
Cep44	0.00475985	-0.212269	0.041	0.11	1
Akr7a5	0.00480802	0.307907	0.223	0.117	1
Zcchc7	0.00482436	-0.626073	0.088	0.172	1
Hfe	0.00484136	0.506124	0.437	0.317	1
Cdk12	0.00487697	-0.263474	0.145	0.255	1
Mfn1	0.00489335	-0.177874	0.025	0.083	1
Jmjd1c	0.00494565	-0.345649	0.274	0.407	1
Fryl	0.00494875	-0.250664	0.176	0.303	1
Zfp787	0.00501865	-0.241647	0.066	0.145	1
Gpcpd1	0.00506298	-0.341519	0.167	0.276	1
Erlec1	0.0050873	-0.166297	0.041	0.11	1
Taok2	0.0051314	-0.223147	0.116	0.221	1
Gstp1	0.00519946	-0.360091	0.346	0.476	1
Gpalpp1	0.0053618	-0.151009	0.097	0.193	1
Tgfbi	0.00537865	-0.236744	0.289	0.434	1
Rictor	0.005483	-0.241842	0.097	0.186	1
Map1lc3a	0.00563942	-0.221919	0.069	0.152	1
Zbtb26	0.00567551	-0.12219	0.003	0.034	1
Pcyt1a	0.00568358	-0.297655	0.094	0.186	1
Mettl16	0.00572324	-0.216334	0.079	0.166	1
Tha1	0.0057424	-0.147873	0.003	0.034	1
Tnfrsf11b	0.0057424	-0.133281	0.003	0.034	1
Dtl	0.00576596	-0.242205	0.019	0.069	1
Prpsap1	0.00577229	-0.214558	0.126	0.228	1
Rbm10	0.00577397	-0.284869	0.085	0.172	1
Rnf220	0.00578213	-0.244045	0.179	0.297	1
Phf20l1	0.00580846	-0.272664	0.176	0.29	1
Rpp38	0.00581	-0.113046	0.003	0.034	1
Cyp4f18	0.0058427	-0.457683	0.088	0.179	1
AW209491	0.00587831	-0.0779484	0.003	0.034	1
Card11	0.00591234	-0.350947	0.179	0.297	1
Cnbp	0.00591951	-0.238826	0.632	0.752	1
Itga4	0.00594365	-0.475479	0.387	0.531	1
Scml4	0.00594735	-0.0603622	0.003	0.034	1
Plat	0.00594735	-0.101473	0.003	0.034	1
Rnaseh1	0.00602485	-0.164112	0.072	0.159	1
Tnfrsf1b	0.00605941	-0.229584	0.23	0.366	1
Il6st	0.00616118	-0.116154	0.176	0.303	1
Tomm7	0.00617217	0.281183	0.802	0.731	1
Pink1	0.0062278	-0.209173	0.057	0.131	1
Rock2	0.00625268	-0.243549	0.189	0.303	1
Sh3gl1	0.00626478	-0.196947	0.173	0.29	1
Zfx	0.00629981	-0.157159	0.11	0.214	1
Nat6	0.00637839	-0.19861	0.019	0.069	1
Fcho2	0.00640963	-0.313366	0.214	0.338	1
Pdlim7	0.00644399	-0.275896	0.047	0.117	1
Akna	0.00644561	-0.257741	0.252	0.386	1
H2-Ab1	0.00644571	-0.205997	0.975	0.986	1
Emc6	0.00648331	-0.312976	0.374	0.524	1
Bach2	0.00649541	-0.0928969	0.05	0.124	1
Sept3	0.00658319	0.322923	0.164	0.069	1
Itpr3	0.0066449	-0.268179	0.066	0.145	1
Zfp24	0.00666285	-0.212721	0.057	0.131	1
Mllt10	0.00666648	-0.252334	0.173	0.29	1
Il18bp	0.00667524	-0.252471	0.126	0.228	1
1810013L24Rik	0.00670487	-0.247634	0.138	0.241	1
Lzts1	0.00675405	-0.195719	0.019	0.069	1
1810043G02Rik	0.0067821	-0.266892	0.063	0.138	1
Ywhaq	0.00680633	-0.356296	0.406	0.524	1
Dclre1c	0.00688792	-0.168401	0.079	0.166	1
Snx9	0.00691639	-0.334105	0.192	0.303	1
Emd	0.0069247	-0.359444	0.292	0.414	1
Usp14	0.00692559	-0.166542	0.129	0.234	1
Rtfdc1	0.00695629	-0.298828	0.314	0.441	1
Zfp146	0.00696037	-0.11779	0.038	0.103	1
Slc6a6	0.00698299	-0.325717	0.443	0.552	1
Clec9a	0.00700709	0.360568	0.23	0.124	1
Arl5b	0.00701281	-0.2269	0.123	0.228	1
Lrrc32	0.00701979	-0.14904	0.006	0.041	1
Taf8	0.00705252	-0.187077	0.031	0.09	1
Paf1	0.00705436	-0.323456	0.204	0.324	1
Chmp1a	0.00705656	-0.31076	0.116	0.207	1
Pitpnb	0.00707733	-0.211528	0.104	0.2	1
Trim14	0.00709572	-0.165976	0.035	0.097	1
Ppp1r13b	0.0071547	-0.244712	0.053	0.124	1
Carf	0.00716089	-0.221792	0.006	0.041	1
Oxsm	0.00716089	-0.137914	0.006	0.041	1
Commd2	0.00720045	-0.143795	0.119	0.221	1
Card6	0.00723239	-0.145503	0.006	0.041	1
Sap18	0.00723442	-0.291716	0.528	0.662	1
Fbxo25	0.00727002	-0.152062	0.009	0.048	1
Rab4b	0.00729983	-0.23805	0.176	0.297	1
Dsp	0.00730453	-0.131423	0.006	0.041	1
Tfeb	0.00730565	-0.139512	0.088	0.179	1
Zscan21	0.00732878	-0.117147	0.013	0.055	1
Peli1	0.00733309	-0.182297	0.27	0.4	1
Casp1	0.00733325	-0.187793	0.138	0.248	1
Selp	0.00737732	-0.0986918	0.006	0.041	1
Zfpm1	0.00737732	-0.0873859	0.006	0.041	1
Zfp87	0.0074164	-0.25387	0.044	0.11	1
Ly9	0.00743691	0.339608	0.11	0.034	1
Zfp607	0.00752485	-0.0934354	0.006	0.041	1
Gzmb	0.00753291	-0.162097	0.009	0.048	1
Lyl1	0.0075733	-0.250435	0.044	0.11	1
Nr4a3	0.0076241	-0.311132	0.267	0.4	1
Usp12	0.00762467	-0.400875	0.267	0.379	1
Sertad3	0.0076469	-0.0940974	0.016	0.062	1
Ube2l6	0.00771753	-0.15718	0.299	0.462	1
Tgfbr2	0.00773031	-0.326272	0.126	0.228	1
Fam35a	0.00773563	-0.13687	0.009	0.048	1
Klhdc1	0.00773563	-0.0928319	0.009	0.048	1
Tmem175	0.0077568	-0.10077	0.013	0.055	1
Prrc2c	0.00775851	-0.232756	0.56	0.703	1
Qser1	0.0078016	-0.203987	0.031	0.09	1
Mgat4a	0.00780262	-0.371151	0.148	0.248	1
Vav3	0.00781561	-0.351184	0.148	0.248	1
Acsl3	0.00781974	-0.132293	0.013	0.055	1
Crip1	0.00782635	0.304713	0.956	0.876	1
Hist1h2bg	0.00794323	-0.172826	0.009	0.048	1
Hist1h2ao	0.00795161	0.150376	0.047	0	1
Pkn2	0.00799792	-0.305616	0.211	0.317	1
Luc7l2	0.00799909	-0.295113	0.497	0.655	1
Foxred2	0.00801131	-0.131842	0.013	0.055	1
Zfp280b	0.00801353	-0.120029	0.009	0.048	1
Mef2c	0.00803933	-0.0821084	0.145	0.255	1
Rsbn1l	0.00812312	-0.28904	0.258	0.379	1
Ncoa3	0.00817856	-0.221139	0.286	0.407	1
Myadm	0.00828565	0.407037	0.657	0.579	1
Edem3	0.00832374	-0.206529	0.05	0.117	1
Gm26885	0.00833996	-0.0887498	0.013	0.055	1
Phka2	0.00854533	-0.275019	0.028	0.083	1
Tm6sf1	0.00854538	-0.333806	0.349	0.476	1
Kctd13	0.00860237	-0.130939	0.053	0.124	1
H3f3a	0.00867154	-0.261431	0.855	0.89	1
Gnptab	0.00868709	-0.270054	0.088	0.172	1
Btf3l4	0.00870563	-0.182733	0.167	0.283	1
Smg6	0.00871813	-0.0920566	0.075	0.159	1
Med10	0.00888682	-0.223135	0.157	0.269	1
Cwc25	0.00894252	-0.364549	0.142	0.241	1
Hexb	0.00913093	-0.267579	0.318	0.455	1
Mcl1	0.00913235	-0.264109	0.855	0.91	1
Tiprl	0.00913844	-0.271011	0.11	0.2	1
Ginm1	0.00923886	-0.166336	0.091	0.179	1
Ddrgk1	0.00926577	-0.255839	0.277	0.407	1
Med7	0.00928977	-0.214152	0.154	0.262	1
Plet1	0.00935326	0.754647	0.415	0.324	1
Cfap43	0.0093534	-0.199617	0.126	0.221	1
Cnih4	0.00954289	-0.264621	0.365	0.503	1
Zfp266	0.00955892	-0.170079	0.041	0.103	1
Gcnt2	0.00957601	-0.30835	0.248	0.372	1
Eci2	0.00960652	-0.208236	0.148	0.255	1
Man2c1	0.00964652	-0.193158	0.053	0.124	1
Rnf38	0.00969274	-0.140459	0.104	0.193	1
Eif2s2	0.00979476	0.357241	0.723	0.655	1
Clk3	0.00981126	-0.345154	0.142	0.241	1
Rabep2	0.0100031	-0.135494	0.028	0.083	1
H3f3b	0.0100518	-0.182156	0.978	0.979	1
Tmsb4x	0.0100848	0.206167	0.997	1	1
Slc9a1	0.0101014	-0.216054	0.069	0.145	1
Cblb	0.0101086	-0.207078	0.047	0.11	1
Impdh2	0.0101859	-0.264017	0.245	0.366	1
Tlr5	0.0102324	-0.0463235	0	0.021	1
Ccbl1	0.0102324	-0.044852	0	0.021	1
Dsn1	0.0102324	-0.0508251	0	0.021	1
Usp27x	0.0102324	-0.0660063	0	0.021	1
Cd99l2	0.0102324	-0.0613421	0	0.021	1
Fam120c	0.0102324	-0.0419703	0	0.021	1
Gm20632	0.0102324	-0.0727911	0	0.021	1
Gpsm2	0.0102324	-0.0661767	0	0.021	1
Gm21962	0.0102324	-0.0522165	0	0.021	1
Zfp775	0.0102324	-0.0821584	0	0.021	1
Gm5595	0.0102324	-0.117958	0	0.021	1
Gprc5b	0.0102324	-0.107294	0	0.021	1
Tnnt3	0.0102324	-0.108044	0	0.021	1
Fat1	0.0102324	-0.0628246	0	0.021	1
Gm12359	0.0102324	-0.0893381	0	0.021	1
Zfp748	0.0102324	-0.0745465	0	0.021	1
Map1b	0.0102324	-0.0584014	0	0.021	1
Pcdh1	0.0102324	-0.0641339	0	0.021	1
Gstp2	0.0102324	-0.118605	0	0.021	1
Slc29a2	0.0102324	-0.0428222	0	0.021	1
Gpr137b	0.0102502	-0.150229	0.101	0.193	1
Odc1	0.0102686	-0.156567	0.352	0.49	1
Ets2	0.0103069	-0.384748	0.145	0.234	1
Pex16	0.0103785	-0.151967	0.079	0.159	1
Zfp36	0.0104126	-0.297536	0.874	0.883	1
Gmip	0.0104862	-0.199255	0.145	0.248	1
Tnp2	0.0104883	0.360024	0.113	0.041	1
Vrk3	0.0105153	-0.153217	0.097	0.186	1
Tsfm	0.0105438	-0.145358	0.069	0.145	1
Usp39	0.0105597	-0.235657	0.101	0.186	1
Pnpla8	0.0106343	-0.222266	0.069	0.145	1
Edem2	0.0106751	-0.270225	0.11	0.2	1
Acer3	0.0108308	-0.255301	0.252	0.366	1
Fbxw17	0.011082	-0.247166	0.075	0.152	1
Gm8797	0.011083	-0.304377	0.126	0.214	1
Ssfa2	0.0111051	-0.234511	0.208	0.324	1
Chst15	0.0112769	-0.261713	0.072	0.145	1
Nlrc4	0.011306	-0.188262	0.025	0.076	1
Ero1lb	0.0113132	-0.22038	0.189	0.297	1
Aim2	0.0113717	-0.115948	0.16	0.269	1
Erp44	0.0114246	-0.140272	0.208	0.324	1
Hes6	0.0114694	-0.171017	0.091	0.172	1
Zdhhc16	0.0114893	0.222928	0.069	0.014	1
Gnl3l	0.0115831	-0.2707	0.053	0.117	1
Antxr2	0.0115891	-0.221754	0.085	0.166	1
Sp140	0.0115979	-0.368206	0.44	0.559	1
Uhrf1bp1l	0.0117096	-0.166803	0.151	0.255	1
Trpv2	0.0117349	0.336313	0.286	0.179	1
Slirp	0.0117922	0.355751	0.387	0.276	1
Il1b	0.011847	-0.649757	0.695	0.738	1
Uvrag	0.0119248	-0.346138	0.465	0.6	1
Limd1	0.0119533	0.392569	0.365	0.262	1
Gpaa1	0.0120553	-0.263787	0.057	0.124	1
Oas3	0.0120839	-0.226198	0.151	0.255	1
Topbp1	0.0121932	-0.219433	0.085	0.166	1
Tmem39a	0.0122128	-0.247926	0.129	0.228	1
Mga	0.0123028	-0.350967	0.135	0.228	1
Urod	0.0125243	-0.148428	0.066	0.138	1
Prkab1	0.0125509	-0.159789	0.035	0.09	1
Rab43	0.0127347	-0.389501	0.258	0.372	1
Limd2	0.0127372	-0.276904	0.503	0.628	1
Tmem115	0.0127594	-0.255246	0.035	0.09	1
Zscan26	0.0127781	-0.103699	0.06	0.131	1
Pop4	0.0127801	-0.225796	0.072	0.145	1
Atf3	0.0128314	-0.62436	0.5	0.6	1
Elf1	0.0129233	-0.232217	0.374	0.51	1
Suclg2	0.0129635	-0.169216	0.022	0.069	1
Ppp1r12a	0.013013	-0.285187	0.252	0.366	1
G430095P16Rik	0.0130289	-0.0978374	0.025	0.076	1
Ifit2	0.0131046	-0.176434	0.226	0.338	1
Pmaip1	0.0131375	-0.220628	0.478	0.607	1
Lrrc45	0.0131855	-0.135126	0.035	0.09	1
Tor2a	0.013222	-0.202226	0.126	0.221	1
Zbtb42	0.0132578	0.205348	0.069	0.014	1
Scyl2	0.013299	-0.191742	0.091	0.172	1
Aph1c	0.0133031	-0.256569	0.113	0.2	1
Cyfip1	0.0133391	-0.20427	0.336	0.476	1
Actb	0.0133871	0.177331	1	1	1
2610021A01Rik	0.013388	-0.198973	0.022	0.069	1
Nfil3	0.0136211	-0.125182	0.274	0.4	1
Sept7	0.0136787	-0.322673	0.358	0.462	1
Fam120aos	0.0136902	0.179439	0.041	0	1
Mau2	0.0137818	-0.202176	0.107	0.193	1
Isca2	0.0138149	-0.142515	0.11	0.2	1
Whsc1l1	0.0138934	-0.274932	0.418	0.559	1
Lrrcc1	0.0138936	-0.201735	0.019	0.062	1
Atf6b	0.0139203	0.320979	0.252	0.159	1
Shfm1	0.013959	0.201255	0.95	0.897	1
Prpf6	0.013964	-0.233287	0.129	0.221	1
Sash3	0.0140087	-0.213922	0.116	0.2	1
Armc10	0.0140245	-0.0859825	0.104	0.193	1
Fech	0.0140838	-0.157855	0.019	0.062	1
Kynu	0.0141034	0.307265	0.242	0.152	1
Cep85	0.0142081	-0.116273	0.047	0.11	1
Haus6	0.0143186	-0.246679	0.031	0.083	1
AI467606	0.0143413	-0.171464	0.097	0.179	1
Lyst	0.0143548	-0.625004	0.145	0.234	1
Elovl6	0.0143733	-0.186764	0.019	0.062	1
Myl6	0.0144365	0.223288	0.937	0.883	1
Nptn	0.0144859	-0.213638	0.481	0.607	1
Bud13	0.0145498	-0.0834938	0.022	0.069	1
Gtf2a1	0.0145516	-0.203773	0.097	0.179	1
Vps35	0.0145728	0.28438	0.299	0.193	1
Hmg20a	0.0146449	-0.25442	0.031	0.083	1
H2-T22	0.0146622	-0.277631	0.487	0.593	1
St13	0.0147152	0.385288	0.296	0.193	1
Gbp3	0.0147261	-0.366783	0.214	0.317	1
Tmed1	0.0147676	-0.121504	0.019	0.062	1
Rbm7	0.0148123	-0.165922	0.129	0.221	1
Lrp6	0.0148142	-0.177488	0.123	0.214	1
1810043H04Rik	0.0148173	0.378568	0.393	0.303	1
Cab39	0.0148785	-0.12845	0.201	0.317	1
Taf3	0.0149991	-0.348317	0.116	0.2	1
Rnf2	0.0150592	-0.165343	0.063	0.131	1
Trim30b	0.0151563	-0.188718	0.047	0.11	1
Dcaf11	0.0152044	-0.109834	0.113	0.207	1
Stard3	0.015261	-0.245719	0.135	0.228	1
Mzt1	0.0152613	-0.229222	0.075	0.152	1
Rad51d	0.0152628	-0.186918	0.044	0.103	1
Ppm1g	0.0152682	-0.204126	0.292	0.441	1
Tmem192	0.0152958	-0.217262	0.11	0.193	1
Atg7	0.015316	0.187526	0.066	0.014	1
S100a1	0.0154842	-0.317079	0.113	0.193	1
Rap2c	0.0155798	-0.221283	0.107	0.193	1
Cradd	0.0155849	-0.10348	0.019	0.062	1
Arrdc3	0.0155849	-0.123866	0.019	0.062	1
Clk1	0.0156374	-0.0841326	0.431	0.6	1
Diaph1	0.0156729	-0.157717	0.459	0.621	1
Btg2	0.0158581	-0.386893	0.843	0.917	1
Ctcf	0.0158652	-0.230952	0.214	0.324	1
Map3k7	0.0158899	-0.30023	0.091	0.166	1
Ypel5	0.0159284	-0.0768007	0.157	0.269	1
Kbtbd11	0.0160025	-0.291371	0.129	0.214	1
Gch1	0.0160757	-0.267622	0.173	0.276	1
Xrn2	0.0161296	-0.328534	0.252	0.372	1
Zfp260	0.016213	0.283909	0.088	0.028	1
Snx15	0.0163271	-0.122582	0.072	0.145	1
Klf11	0.0164012	-0.155619	0.016	0.055	1
Ccr7	0.0164899	-0.454126	0.091	0.166	1
Tprgl	0.016639	-0.137293	0.176	0.283	1
Fosl2	0.0166486	-0.244794	0.365	0.497	1
Cdk7	0.0166863	-0.141873	0.041	0.097	1
Dusp10	0.0167439	-0.221967	0.031	0.083	1
Ppp1r21	0.0168293	-0.271286	0.17	0.269	1
Plekhg2	0.0168548	-0.29946	0.041	0.097	1
Phactr2	0.0169038	-0.120357	0.138	0.234	1
Arl2	0.0169146	-0.202376	0.079	0.152	1
Gm340	0.0169968	-0.120836	0.016	0.055	1
Atp5j2	0.0170527	0.219149	0.805	0.779	1
Trps1	0.0172027	-0.286536	0.226	0.331	1
Itgae	0.0172032	0.373181	0.346	0.234	1
Mthfr	0.017214	-0.26499	0.148	0.241	1
Sik3	0.0173233	-0.314292	0.123	0.207	1
Pxn	0.0173337	-0.119859	0.233	0.352	1
Ddx52	0.0173514	-0.202924	0.085	0.159	1
Ttr	0.0174039	-0.141234	0.031	0.083	1
Ino80d	0.017588	0.314472	0.138	0.062	1
Vrk1	0.0177083	0.513476	0.513	0.448	1
Chd2	0.0177387	-0.280125	0.214	0.324	1
Dad1	0.0177632	-0.215431	0.616	0.731	1
0610030E20Rik	0.0178716	-0.203829	0.101	0.179	1
Rraga	0.01792	-0.1648	0.179	0.283	1
Ier3ip1	0.0179311	0.307781	0.563	0.462	1
Irak2	0.0179389	-0.326946	0.195	0.297	1
Adrbk2	0.0179522	-0.278633	0.349	0.469	1
Nans	0.0179525	-0.240216	0.126	0.207	1
Tesk1	0.0179704	-0.25418	0.132	0.221	1
Tor1a	0.0179823	-0.255387	0.22	0.324	1
Fbxo46	0.0179868	0.140938	0.038	0	1
Mpp5	0.0179892	-0.16166	0.016	0.055	1
Kif23	0.0180318	0.287034	0.075	0.021	1
Fzd1	0.0180978	-0.155211	0.003	0.028	1
Gm16867	0.0180978	-0.106861	0.003	0.028	1
Mdm4	0.018114	-0.169721	0.157	0.255	1
Pradc1	0.0181167	-0.0747712	0.016	0.055	1
D17Wsu92e	0.0181304	-0.178937	0.289	0.421	1
Ago2	0.0181615	-0.213605	0.267	0.379	1
Cttnbp2nl	0.0182146	-0.105643	0.145	0.241	1
Cfap45	0.0183032	-0.0963029	0.003	0.028	1
Atxn1	0.0183032	-0.135631	0.003	0.028	1
Pgap2	0.0183678	-0.224024	0.286	0.407	1
Smdt1	0.0184375	0.247663	0.843	0.8	1
Dnajc9	0.0184398	-0.160002	0.041	0.097	1
Chmp7	0.0184886	-0.0965227	0.053	0.117	1
Wdr38	0.0185106	-0.0765047	0.003	0.028	1
Susd1	0.0185106	-0.0767666	0.003	0.028	1
Sept8	0.0185106	-0.0855683	0.003	0.028	1
Zfp58	0.0185106	-0.113921	0.003	0.028	1
Psma7	0.018512	0.262859	0.77	0.703	1
Pomp	0.0185282	0.24721	0.786	0.745	1
Plcl2	0.0185303	-0.178943	0.085	0.159	1
Trnt1	0.0185716	-0.271261	0.075	0.145	1
Casp8ap2	0.0186982	-0.211874	0.097	0.179	1
Tspan8	0.01872	-0.174605	0.003	0.028	1
Gzmf	0.01872	-0.079272	0.003	0.028	1
Gm6904	0.01872	-0.0677241	0.003	0.028	1
Cage1	0.01872	-0.0742935	0.003	0.028	1
Trmt11	0.0187498	-0.125936	0.028	0.076	1
Nfkbie	0.018839	-0.2839	0.381	0.497	1
Clptm1l	0.0188974	0.427521	0.321	0.241	1
Ephx1	0.0189315	-0.0569535	0.003	0.028	1
Amd2	0.0189315	-0.0739323	0.003	0.028	1
Pgf	0.0189315	-0.0871186	0.003	0.028	1
Psmb6	0.0190299	-0.263094	0.484	0.6	1
Orc4	0.0190566	-0.177891	0.085	0.159	1
Usp7	0.0191643	0.282004	0.381	0.283	1
Mboat7	0.0191693	-0.218991	0.101	0.179	1
Smg1	0.0191813	-0.208233	0.286	0.4	1
Tmub2	0.0192435	-0.142664	0.053	0.117	1
Slc7a7	0.0192825	-0.185813	0.066	0.131	1
Zmpste24	0.019297	-0.207971	0.06	0.124	1
Cby1	0.0193969	-0.0970029	0.013	0.048	1
Fnip2	0.0194022	-0.129023	0.028	0.076	1
Sp2	0.0194168	-0.236663	0.057	0.117	1
Aff4	0.0195114	-0.34088	0.239	0.345	1
Hk1	0.0195374	-0.24887	0.132	0.221	1
Suds3	0.0195446	-0.2082	0.154	0.248	1
Zfp800	0.0195718	-0.23746	0.245	0.352	1
Poldip2	0.0196482	-0.100024	0.063	0.131	1
C130026I21Rik	0.0196642	-0.147337	0.041	0.097	1
3110002H16Rik	0.0197358	-0.0923568	0.031	0.083	1
2810004N23Rik	0.0197682	-0.361212	0.104	0.179	1
Rbm3	0.0197754	-0.230606	0.84	0.883	1
Txnrd1	0.0198176	-0.214731	0.28	0.393	1
Gm38394	0.0199941	-0.11752	0.013	0.048	1
Bcl9l	0.0199941	-0.117661	0.013	0.048	1
Rnf44	0.0200292	-0.170858	0.201	0.31	1
Usp37	0.0200325	-0.15481	0.05	0.11	1
Phf3	0.0200949	-0.349585	0.27	0.366	1
Spata2	0.0201354	-0.154232	0.06	0.124	1
Zfp106	0.0201922	-0.181542	0.491	0.621	1
Itgb2	0.0202124	-0.238661	0.607	0.724	1
Rnf8	0.020221	-0.223908	0.06	0.124	1
Lclat1	0.0202987	-0.0776019	0.013	0.048	1
Tnfaip8l2	0.0203643	-0.234114	0.22	0.331	1
Nrbf2	0.0204516	-0.21687	0.091	0.166	1
Fam107b	0.0205187	-0.310902	0.22	0.31	1
Fastkd5	0.0205837	-0.132306	0.006	0.034	1
Nubpl	0.0206073	-0.0399375	0.013	0.048	1
E330009J07Rik	0.0206499	-0.146274	0.028	0.076	1
Cux1	0.0206892	-0.175261	0.242	0.359	1
Zswim3	0.0207631	-0.0658553	0.013	0.048	1
Ubc	0.0208561	-0.258909	0.796	0.869	1
Dcaf13	0.0209068	-0.130579	0.101	0.179	1
Eya3	0.0209169	-0.158993	0.06	0.124	1
Sh3rf1	0.0209743	-0.234828	0.006	0.034	1
Vps54	0.020979	-0.107271	0.101	0.179	1
Cd320	0.0209967	-0.0912437	0.009	0.041	1
Fam43a	0.0210754	0.224509	0.05	0.007	1
Zbtb1	0.0211526	-0.108531	0.069	0.138	1
Cdk1	0.021172	-0.100705	0.006	0.034	1
Pex11g	0.021172	-0.0839003	0.006	0.034	1
Taco1	0.021172	-0.0720889	0.006	0.034	1
BC002059	0.021172	-0.0655263	0.006	0.034	1
Zfp101	0.021172	-0.104113	0.006	0.034	1
Hgsnat	0.0213218	-0.183716	0.025	0.069	1
Med18	0.0213713	-0.0692785	0.006	0.034	1
Pdha1	0.021456	0.252942	0.208	0.117	1
Ncbp1	0.0214909	-0.118368	0.079	0.152	1
Rnf122	0.0215722	-0.102738	0.006	0.034	1
Slc26a11	0.0215722	-0.0774522	0.006	0.034	1
Cep76	0.0215722	-0.115661	0.006	0.034	1
Morf4l1	0.0216043	0.283416	0.783	0.759	1
Srrd	0.0216865	-0.127669	0.041	0.097	1
Sf3b1	0.0217265	-0.244819	0.704	0.793	1
Gm7008	0.0217748	-0.074428	0.006	0.034	1
Pus7l	0.0217748	-0.100179	0.006	0.034	1
Pgam5	0.0218838	-0.168234	0.066	0.131	1
Hic1	0.0218914	-0.446458	0.17	0.255	1
Gpr18	0.0219682	-0.143935	0.123	0.207	1
Zscan25	0.021979	-0.103035	0.006	0.034	1
App	0.0220844	-0.286329	0.481	0.6	1
Cct5	0.022114	-0.275246	0.355	0.476	1
Vps33b	0.022122	-0.11828	0.05	0.11	1
Itm2b	0.0222379	-0.266241	0.827	0.897	1
Arl16	0.0222471	-0.0634068	0.009	0.041	1
Cltb	0.0223289	-0.125265	0.242	0.366	1
Dusp1	0.0224032	-0.566749	0.626	0.703	1
Zfp512b	0.0224828	-0.157392	0.025	0.069	1
Fos	0.0225726	-0.712538	0.692	0.772	1
Mast3	0.0227167	-0.317858	0.11	0.186	1
Gnai2	0.0227593	0.212695	0.899	0.903	1
BC048403	0.0228025	-0.0593417	0.009	0.041	1
Chd9	0.0228858	-0.218101	0.075	0.145	1
Frmd4a	0.0229267	-0.113732	0.132	0.221	1
Elk3	0.0229358	-0.192094	0.101	0.179	1
Mnat1	0.022947	0.262367	0.132	0.062	1
Ccnl1	0.0229715	-0.193377	0.544	0.676	1
Kmo	0.0230184	0.420256	0.528	0.441	1
Fem1c	0.0230435	-0.179672	0.39	0.524	1
Sugt1	0.0231828	-0.271714	0.195	0.29	1
Ssbp4	0.0232316	-0.152645	0.145	0.241	1
Snx10	0.023257	-0.222213	0.321	0.428	1
C330007P06Rik	0.023282	-0.186191	0.038	0.09	1
Atrn	0.023287	-0.195789	0.025	0.069	1
Mafb	0.0233986	-0.242339	0.038	0.09	1
Smarce1	0.0234361	-0.226349	0.242	0.345	1
Gbe1	0.0235605	-0.128421	0.025	0.069	1
Ppm1h	0.0235812	-0.211662	0.085	0.152	1
Chp1	0.0235994	-0.084327	0.23	0.345	1
Mfsd2a	0.0236613	0.106236	0.035	0	1
Mex3d	0.0236614	0.111177	0.035	0	1
F2rl2	0.0236614	0.122079	0.035	0	1
Haghl	0.0238331	-0.119191	0.047	0.103	1
Gm21975	0.0240649	0.388205	0.16	0.09	1
Nr4a2	0.0240977	-0.467106	0.393	0.483	1
Aig1	0.024133	-0.256261	0.167	0.262	1
Mfn2	0.024229	-0.103301	0.038	0.09	1
Ube2e3	0.0242343	-0.123606	0.126	0.214	1
Smim20	0.0244454	-0.206588	0.097	0.172	1
Nub1	0.0244997	-0.142971	0.198	0.303	1
Trim26	0.0246397	-0.224874	0.167	0.255	1
Synj2	0.0246828	-0.155533	0.025	0.069	1
Ppdpf	0.0247356	-0.198568	0.292	0.393	1
Timm10b	0.0248487	0.32733	0.67	0.641	1
Sun2	0.0249221	-0.368023	0.132	0.207	1
Ifi27l2a	0.0249798	0.510659	0.836	0.772	1
Tma7	0.0250393	0.189075	0.777	0.745	1
Ubxn6	0.0250997	-0.136059	0.113	0.193	1
Maea	0.0252431	-0.184881	0.211	0.31	1
Rassf2	0.0254029	-0.100648	0.164	0.255	1
Pdzd8	0.0255472	-0.276332	0.085	0.152	1
Ssh2	0.0255505	-0.28677	0.233	0.331	1
Irs2	0.0256643	-0.0464119	0.091	0.166	1
Pgm1	0.0257494	-0.155996	0.047	0.103	1
Plp1	0.0258512	-0.0373221	0.025	0.069	1
Uqcrfs1	0.0259437	-0.188129	0.465	0.593	1
Tnfrsf1a	0.0259528	-0.245943	0.437	0.531	1
Baz2a	0.0260331	-0.225741	0.226	0.324	1
Inip	0.0260903	-0.210744	0.101	0.172	1
Ing5	0.0261259	-0.153483	0.075	0.145	1
Ppan	0.0262552	0.328796	0.101	0.041	1
45353	0.026262	-0.307342	0.138	0.214	1
Tmco4	0.0264233	-0.164748	0.035	0.083	1
Ptdss1	0.0264328	-0.225144	0.079	0.145	1
Myl12b	0.0264779	-0.237662	0.726	0.821	1
Map3k1	0.0265122	-0.269661	0.34	0.441	1
Zfp366	0.0266684	-0.248382	0.094	0.166	1
Ctdspl2	0.026683	-0.159378	0.072	0.138	1
Skap2	0.0267565	-0.282258	0.509	0.586	1
Bin1	0.0267771	-0.218284	0.239	0.338	1
Cfh	0.026791	-0.203091	0.063	0.124	1
Mrps24	0.0268049	-0.118259	0.45	0.579	1
Naaa	0.0268063	0.322087	0.66	0.593	1
Slc15a2	0.0268229	0.153184	0.047	0.007	1
Tnfaip2	0.0268541	-0.315922	0.292	0.379	1
Stim1	0.0269311	-0.178639	0.044	0.097	1
Gpr146	0.0270539	-0.0532932	0.142	0.228	1
Cytip	0.02712	-0.204438	0.597	0.717	1
Mvb12a	0.0271309	-0.243202	0.387	0.51	1
AI607873	0.0272204	-0.170807	0.362	0.49	1
Rbm28	0.0272251	-0.179198	0.094	0.166	1
Ube2v1	0.0272287	-0.130155	0.091	0.166	1
Ezh2	0.0272637	-0.128542	0.135	0.221	1
Myeov2	0.0272977	0.301431	0.67	0.593	1
Ddx23	0.0273826	-0.228051	0.198	0.29	1
Hck	0.0274764	-0.0935328	0.481	0.6	1
Tbxas1	0.0275757	-0.305484	0.195	0.29	1
Tmed10	0.0277149	-0.222303	0.519	0.669	1
Ifi204	0.0277258	0.00896324	0.286	0.4	1
Dhx36	0.0277924	-0.301778	0.157	0.241	1
Tnpo3	0.0278072	-0.208925	0.142	0.221	1
Dennd5a	0.0279205	-0.285252	0.28	0.372	1
Golm1	0.0279567	-0.196003	0.053	0.11	1
Secisbp2l	0.028013	-0.217151	0.164	0.255	1
Ube2g1	0.0280691	-0.089829	0.066	0.131	1
Zfp219	0.0280875	-0.13303	0.035	0.083	1
Lpcat3	0.0282285	-0.154848	0.063	0.124	1
Pnn	0.0282322	-0.174294	0.195	0.29	1
Tbc1d20	0.0283454	-0.22504	0.135	0.214	1
Spred2	0.0283734	-0.180005	0.035	0.083	1
Fndc5	0.0284056	0.207894	0.132	0.062	1
Krit1	0.0284097	-0.287221	0.214	0.31	1
Yipf6	0.0284555	-0.215731	0.063	0.124	1
Rnf5	0.0284801	-0.123124	0.16	0.255	1
Erbb2ip	0.028548	-0.142858	0.189	0.29	1
Ifitm2	0.0286254	-0.238038	0.849	0.89	1
Crbn	0.0286619	-0.151193	0.035	0.083	1
Tlr13	0.0286834	-0.312841	0.135	0.207	1
Echs1	0.0287731	-0.117786	0.097	0.172	1
Yae1d1	0.0288071	-0.0763229	0.035	0.083	1
Rmnd5a	0.0289072	-0.224436	0.088	0.159	1
Adssl1	0.0289141	-0.154733	0.063	0.124	1
Zfp322a	0.0289376	0.214792	0.082	0.028	1
Lypla1	0.0290545	0.244666	0.138	0.069	1
Emb	0.0290768	-0.273519	0.292	0.393	1
Map2k3	0.0291867	-0.265646	0.186	0.276	1
Map3k8	0.0291929	-0.162709	0.142	0.228	1
Ltn1	0.0292623	-0.135972	0.063	0.124	1
Usp42	0.0293002	-0.0710249	0.053	0.11	1
Siah1a	0.0293941	-0.113697	0.035	0.083	1
Maz	0.029441	0.412393	0.277	0.193	1
Mx1	0.0295723	-0.0682114	0.119	0.2	1
Rmi2	0.0296761	-0.216581	0.053	0.11	1
Fbrs	0.0297033	-0.128337	0.148	0.234	1
Fiz1	0.0297528	-0.203705	0.075	0.138	1
S100pbp	0.029781	-0.133603	0.072	0.138	1
1810037I17Rik	0.0298012	0.262434	0.796	0.759	1
Lap3	0.0298032	0.357488	0.186	0.11	1
Zfp91	0.0298428	-0.191157	0.387	0.49	1
Rpp21	0.0298439	-0.273786	0.267	0.372	1
Sbno2	0.0298834	-0.132908	0.286	0.407	1
Mtfr1l	0.0299557	-0.222891	0.123	0.2	1
Ssu72	0.0300241	-0.171196	0.374	0.503	1
Bclaf1	0.030163	-0.120105	0.318	0.441	1
Dera	0.0302317	-0.0975931	0.072	0.138	1
Csnk2a2	0.0303567	-0.131653	0.192	0.283	1
Gnl3	0.0303682	-0.233455	0.104	0.179	1
Nme1	0.0305475	0.407906	0.374	0.297	1
Pcgf1	0.0306169	-0.101344	0.022	0.062	1
PISD	0.0307209	0.281158	0.179	0.103	1
Ms4a6d	0.0307223	-0.131156	0.292	0.407	1
Eif4g3	0.0308147	-0.114015	0.333	0.455	1
Ccdc58	0.0308351	0.213402	0.119	0.055	1
Ezr	0.0309444	0.323079	0.406	0.31	1
Dguok	0.0310252	-0.213259	0.138	0.221	1
Khnyn	0.0310588	-0.102661	0.044	0.097	1
Nckap1	0.0311769	0.100481	0.031	0	1
Tpk1	0.0311769	0.120551	0.031	0	1
Ctss	0.0311799	-0.15584	0.95	0.952	1
Fgfr1op	0.0311813	-0.272507	0.132	0.214	1
Pus1	0.0312027	-0.182461	0.085	0.152	1
Brcc3	0.0312672	-0.149564	0.072	0.138	1
Brd1	0.0313125	-0.348923	0.211	0.303	1
Esyt2	0.031375	-0.182447	0.173	0.262	1
Stk19	0.0314465	-0.129561	0.167	0.262	1
Bcl2l11	0.0315063	-0.134639	0.245	0.352	1
Mbtps2	0.031598	-0.18286	0.05	0.103	1
Slc23a2	0.0316185	-0.149211	0.053	0.11	1
Nipsnap3b	0.0316678	-0.176786	0.097	0.166	1
Trio	0.0316865	0.325685	0.22	0.138	1
Hnrnpab	0.0317436	-0.17226	0.582	0.717	1
Slc9a9	0.0317518	-0.138706	0.053	0.11	1
Ten1	0.032158	-0.182644	0.148	0.228	1
Ripk1	0.0323233	0.351416	0.248	0.166	1
Coro1a	0.0324041	-0.220675	0.874	0.91	1
Lpar6	0.0324254	-0.137513	0.053	0.11	1
Sephs2	0.0325012	-0.124491	0.044	0.097	1
Hnrnpa0	0.0325775	0.249973	0.673	0.6	1
Stx17	0.0326596	-0.220433	0.085	0.152	1
Smpd2	0.0326808	-0.0607228	0.022	0.062	1
Strip1	0.0328404	-0.141567	0.082	0.152	1
Mdm2	0.0330003	-0.180899	0.167	0.255	1
6030458C11Rik	0.0330501	0.19371	0.057	0.014	1
Pik3cg	0.0330623	0.298194	0.236	0.159	1
Tbl1xr1	0.0330818	-0.16846	0.233	0.338	1
Mrps34	0.0331215	-0.238682	0.236	0.331	1
Med29	0.0331445	-0.211569	0.145	0.221	1
Phf11d	0.0331874	-0.145854	0.173	0.262	1
Ss18	0.0332396	-0.209737	0.091	0.159	1
Kdm3a	0.0332984	-0.133316	0.069	0.131	1
Mpst	0.0333014	-0.0644645	0.035	0.083	1
Plaur	0.0333535	-0.3194	0.242	0.338	1
Rab9	0.0333825	-0.139512	0.079	0.145	1
Sdc4	0.0334201	-0.266813	0.211	0.31	1
Cul1	0.0334484	-0.0866225	0.164	0.262	1
Stk38	0.0334887	-0.257932	0.22	0.31	1
Auh	0.0335811	-0.158574	0.11	0.186	1
Pcnxl3	0.0336834	-0.257292	0.057	0.11	1
Mkl1	0.0338357	-0.247181	0.214	0.31	1
Ly6i	0.0338427	-0.434895	0.189	0.269	1
Dctn4	0.0338991	-0.114347	0.11	0.186	1
Cdk13	0.0339132	-0.158691	0.132	0.214	1
M6pr	0.0340012	-0.259282	0.522	0.607	1
Rbsn	0.0340249	-0.112498	0.031	0.076	1
Gtf2e1	0.0340249	-0.116558	0.031	0.076	1
Dctn5	0.0341205	-0.364577	0.126	0.2	1
Ptk2b	0.0341509	-0.163608	0.186	0.276	1
Isyna1	0.0341527	-0.159788	0.119	0.193	1
Uqcrh	0.034195	0.27358	0.83	0.834	1
Txn2	0.0343812	0.401342	0.368	0.297	1
Actg1	0.0344025	0.144564	0.984	0.986	1
Mettl14	0.0344828	-0.119697	0.019	0.055	1
Id3	0.0344828	-0.239567	0.019	0.055	1
Hspe1	0.0346605	0.273509	0.774	0.738	1
Lmnb1	0.0347042	-0.152916	0.459	0.572	1
Gbf1	0.0347125	-0.216955	0.107	0.179	1
Il6ra	0.0348302	-0.135656	0.27	0.379	1
Trafd1	0.0348328	-0.171779	0.544	0.655	1
Camkk1	0.0349623	0.244809	0.097	0.041	1
Cyb561d1	0.0350235	0.18141	0.057	0.014	1
Smndc1	0.0350358	-0.273349	0.343	0.441	1
Ifit3	0.0352668	-0.566189	0.164	0.248	1
Exoc8	0.0352708	-0.197251	0.031	0.076	1
Asph	0.0353069	-0.336654	0.113	0.179	1
Ubr5	0.0353144	-0.170533	0.164	0.248	1
Lsm1	0.0353191	-0.18023	0.129	0.207	1
Lmbrd2	0.0353538	-0.145637	0.019	0.055	1
Pydc3	0.0354415	-0.155841	0.041	0.09	1
Cstf2t	0.0354415	-0.139335	0.041	0.09	1
Cstf3	0.0354952	0.240103	0.116	0.055	1
Snap23	0.0355236	-0.172821	0.34	0.448	1
Gsg1	0.0356338	-0.104403	0.031	0.076	1
Fbxl5	0.0356468	-0.231264	0.145	0.228	1
Cct7	0.0356756	-0.186135	0.324	0.428	1
Matr3	0.0357568	-0.241853	0.314	0.414	1
Sdhd	0.0358176	-0.246472	0.302	0.4	1
Eef1e1	0.0358917	0.234297	0.208	0.131	1
Irf7	0.0358919	-0.31328	0.462	0.566	1
Cbll1	0.0359402	-0.171934	0.05	0.103	1
Nt5m	0.0360933	-0.168692	0.05	0.103	1
Stat3	0.0360947	-0.274869	0.56	0.648	1
Prdm4	0.0361027	-0.218737	0.041	0.09	1
Sri	0.0362759	-0.185088	0.456	0.552	1
Eya1	0.0363227	-0.0292276	0	0.014	1
Cd28	0.0363227	-0.0640452	0	0.014	1
Wnt6	0.0363227	-0.0468326	0	0.014	1
Gm28884	0.0363227	-0.0635555	0	0.014	1
Mroh2a	0.0363227	-0.0426256	0	0.014	1
Rab17	0.0363227	-0.138713	0	0.014	1
Pdcd1	0.0363227	-0.0434152	0	0.014	1
Xcl1	0.0363227	-0.107582	0	0.014	1
Cd247	0.0363227	-0.0516973	0	0.014	1
Enkur	0.0363227	-0.0269478	0	0.014	1
Garnl3	0.0363227	-0.0722062	0	0.014	1
Ermn	0.0363227	-0.0599849	0	0.014	1
Sp5	0.0363227	-0.0644231	0	0.014	1
Dll4	0.0363227	-0.0758948	0	0.014	1
Zfp831	0.0363227	-0.0595162	0	0.014	1
Bcorl1	0.0363227	-0.0575065	0	0.014	1
Xlr4c	0.0363227	-0.0373997	0	0.014	1
Morc4	0.0363227	-0.0268415	0	0.014	1
1110032F04Rik	0.0363227	-0.0546105	0	0.014	1
A730011C13Rik	0.0363227	-0.0280333	0	0.014	1
Nudt17	0.0363227	-0.043371	0	0.014	1
Gm6297	0.0363227	-0.0791275	0	0.014	1
Ctnnal1	0.0363227	-0.0516497	0	0.014	1
Ptprd	0.0363227	-0.0333046	0	0.014	1
Cdkn2a	0.0363227	-0.0850931	0	0.014	1
Faah	0.0363227	-0.0655473	0	0.014	1
Ermap	0.0363227	-0.0379128	0	0.014	1
Gm12905	0.0363227	-0.0421425	0	0.014	1
5730409E04Rik	0.0363227	-0.0278715	0	0.014	1
Samd11	0.0363227	-0.0376815	0	0.014	1
Slc2a9	0.0363227	-0.0332728	0	0.014	1
Arhgap24	0.0363227	-0.0459581	0	0.014	1
Zfp951	0.0363227	-0.0367637	0	0.014	1
Gm26718	0.0363227	-0.0515609	0	0.014	1
Cryba4	0.0363227	-0.111371	0	0.014	1
Gm17122	0.0363227	-0.0342121	0	0.014	1
Abcb9	0.0363227	-0.0807714	0	0.014	1
Ufsp1	0.0363227	-0.0820224	0	0.014	1
Prkar1b	0.0363227	-0.0437884	0	0.014	1
Stard13	0.0363227	-0.0429014	0	0.014	1
Cracr2a	0.0363227	-0.0394158	0	0.014	1
Saa3	0.0363227	-0.0325879	0	0.014	1
Klhl35	0.0363227	-0.0682867	0	0.014	1
Plekhg1	0.0363227	-0.0629362	0	0.014	1
Tle6	0.0363227	-0.0367952	0	0.014	1
Sall1	0.0363227	-0.0871127	0	0.014	1
Dok4	0.0363227	-0.0642315	0	0.014	1
Cdh5	0.0363227	-0.0337931	0	0.014	1
Car7	0.0363227	-0.070617	0	0.014	1
Fam89a	0.0363227	-0.144584	0	0.014	1
6230400D17Rik	0.0363227	-0.0572833	0	0.014	1
Nt5dc2	0.0363227	-0.0286566	0	0.014	1
Stab1	0.0363227	-0.0361494	0	0.014	1
Cideb	0.0363227	-0.0263194	0	0.014	1
Gzmg	0.0363227	-0.0421839	0	0.014	1
Arhgap42	0.0363227	-0.0454511	0	0.014	1
Olfr920	0.0363227	-0.0350622	0	0.014	1
Traip	0.0363227	-0.0871018	0	0.014	1
Camk2b	0.0363227	-0.0305494	0	0.014	1
Pmp22	0.0363227	-0.044121	0	0.014	1
Dnah2	0.0363227	-0.0721146	0	0.014	1
Chrne	0.0363227	-0.0495205	0	0.014	1
Gm26563	0.0363227	-0.071341	0	0.014	1
Ccl12	0.0363227	-0.0297992	0	0.014	1
Cdr2l	0.0363227	-0.0442581	0	0.014	1
Pycr1	0.0363227	-0.0471196	0	0.014	1
Zfp85	0.0363227	-0.0357759	0	0.014	1
Edil3	0.0363227	-0.0681627	0	0.014	1
Akap5	0.0363227	-0.040196	0	0.014	1
Gm15523	0.0363227	-0.0286063	0	0.014	1
Mfsd3	0.0363227	-0.0392286	0	0.014	1
C1qtnf6	0.0363227	-0.0534718	0	0.014	1
Mylk	0.0363227	-0.0421566	0	0.014	1
Popdc2	0.0363227	-0.0308632	0	0.014	1
Tmprss2	0.0363227	-0.0493101	0	0.014	1
Prr18	0.0363227	-0.0369597	0	0.014	1
Snhg9	0.0363227	-0.0784499	0	0.014	1
Gm19412	0.0363227	-0.0499874	0	0.014	1
Mog	0.0363227	-0.0385524	0	0.014	1
Clic5	0.0363227	-0.0980268	0	0.014	1
Gm20517	0.0363227	-0.063061	0	0.014	1
Stap2	0.0363227	-0.0970199	0	0.014	1
Ppp1r32	0.0363227	-0.0722273	0	0.014	1
Ch25h	0.0363227	-0.0434846	0	0.014	1
Hoga1	0.0363227	-0.0269875	0	0.014	1
Tlr11	0.0363534	0.219584	0.088	0.034	1
Tmx1	0.0364124	-0.219202	0.154	0.228	1
Aftph	0.0364565	-0.23071	0.28	0.372	1
Snx19	0.0365005	0.118459	0.044	0.007	1
Cnep1r1	0.0366228	-0.246033	0.047	0.097	1
Stard9	0.0367276	-0.209911	0.072	0.131	1
Rab1b	0.0367307	-0.135277	0.223	0.338	1
Cpsf3l	0.0367321	0.245788	0.123	0.062	1
Igsf6	0.0367805	-0.234425	0.091	0.159	1
Chd6	0.0367874	-0.140804	0.066	0.124	1
Cept1	0.0368351	-0.0655219	0.113	0.193	1
Slc35e2	0.0368672	-0.114709	0.05	0.103	1
Igf1r	0.0369234	-0.0814303	0.019	0.055	1
Erich1	0.0369402	0.120094	0.044	0.007	1
Creb3	0.0369971	-0.105716	0.148	0.234	1
Ost4	0.0370532	0.267944	0.774	0.766	1
Batf	0.0370595	-0.117731	0.104	0.179	1
Tmem181a	0.0371513	-0.253921	0.057	0.11	1
5730455P16Rik	0.0371524	-0.0671861	0.019	0.055	1
Arfgap1	0.0374016	-0.0991279	0.069	0.131	1
Rnf113a2	0.0374677	-0.126764	0.075	0.138	1
Cerk	0.0374778	-0.102565	0.101	0.172	1
Blvrb	0.0375259	-0.085431	0.091	0.159	1
Uck2	0.0375311	-0.205359	0.324	0.441	1
Tlr9	0.0375408	-0.181179	0.069	0.131	1
Trappc6b	0.0375667	-0.0785858	0.239	0.345	1
Traf3ip3	0.0375925	-0.177773	0.097	0.166	1
Zfp598	0.0376027	-0.154146	0.075	0.138	1
Sergef	0.0376082	0.103909	0.044	0.007	1
Kif21b	0.0376663	-0.209062	0.082	0.145	1
Golph3l	0.0376858	-0.126163	0.06	0.117	1
Alg5	0.0377147	-0.160922	0.094	0.166	1
Smarca2	0.0377452	-0.188204	0.119	0.193	1
Bcl7b	0.0377629	-0.0274668	0.132	0.221	1
Aldh3a2	0.0379248	0.277922	0.104	0.048	1

## Sheet: MoTAM CHA_DEG
	p_val	avg_log2FC	pct.1	pct.2	p_val_adj
Rbm3	2.24314e-19	-0.490671	0.664	0.763	3.67942e-15
Nr4a3	3.58861e-17	-0.650937	0.101	0.213	5.88639e-13
Hilpda	1.57494e-16	-0.648907	0.205	0.341	2.58337e-12
Nfkbia	3.63741e-16	-0.569567	0.473	0.617	5.96645e-12
Il1a	2.67387e-15	-0.734298	0.141	0.257	4.38595e-11
Ly6c2	1.51927e-14	1.05185	0.473	0.349	2.49207e-10
Nlrp3	3.19554e-14	-0.603657	0.205	0.327	5.24164e-10
Dusp5	2.0353e-13	-0.526134	0.214	0.339	3.33851e-09
Il1b	2.85096e-13	-0.605116	0.732	0.796	4.67643e-09
Tnfrsf9	4.01224e-13	-0.551437	0.055	0.132	6.58127e-09
Mmp13	1.9806e-12	-0.875587	0.071	0.152	3.24878e-08
Ptgs2	2.60984e-12	-0.755721	0.404	0.508	4.28093e-08
Nfkbiz	3.32646e-12	-0.578899	0.281	0.405	5.45639e-08
Ly6e	3.70261e-12	0.322286	0.9	0.88	6.07339e-08
Ifrd1	3.75626e-12	-0.450022	0.314	0.443	6.16139e-08
Rab11fip1	7.20828e-12	-0.368424	0.08	0.164	1.18237e-07
Ifitm1	9.24393e-12	-0.916332	0.182	0.287	1.51628e-07
Lyz2	1.01778e-11	0.304047	0.933	0.913	1.66947e-07
Got1	1.78779e-11	-0.305651	0.256	0.383	2.93251e-07
Ifi27l2a	1.96569e-11	0.520305	0.862	0.806	3.22432e-07
Mbp	5.62535e-11	-1.19845	0.154	0.252	9.22726e-07
Basp1	7.024e-11	-0.447512	0.534	0.615	1.15215e-06
Hexa	8.81931e-11	0.453468	0.536	0.448	1.44663e-06
Mmp12	3.03699e-10	-0.865866	0.169	0.263	4.98158e-06
Srgn	4.36869e-10	-0.245729	0.847	0.893	7.16596e-06
Ifi30	7.92821e-10	0.294469	0.836	0.792	1.30046e-05
Nr4a1	1.65542e-09	-0.361628	0.311	0.43	2.71538e-05
Nrg1	2.3163e-09	-0.37749	0.151	0.241	3.79943e-05
Malt1	2.45639e-09	-0.402071	0.277	0.385	4.02922e-05
Fosl2	2.77587e-09	-0.335274	0.353	0.463	4.55326e-05
Plaur	3.11272e-09	-0.346076	0.417	0.524	5.1058e-05
Phlda1	3.46821e-09	-0.422252	0.104	0.181	5.6889e-05
H2afz	3.57195e-09	-0.30128	0.729	0.785	5.85907e-05
Sod2	3.87131e-09	-0.424904	0.463	0.571	6.35011e-05
Chil3	4.38112e-09	1.49381	0.158	0.083	7.18635e-05
Ctss	4.69517e-09	0.245492	0.966	0.959	7.70149e-05
Crem	5.18005e-09	-0.409832	0.1	0.175	8.49684e-05
Ifitm2	5.22532e-09	-0.324762	0.694	0.77	8.57109e-05
Ly9	5.67739e-09	0.464151	0.217	0.132	9.31261e-05
Cxcl2	7.73713e-09	-0.835318	0.331	0.421	0.000126912
Vps37b	9.36259e-09	-0.278726	0.118	0.201	0.000153575
Tnfrsf12a	1.05801e-08	-0.18803	0.025	0.068	0.000173546
Tax1bp1	1.11838e-08	-0.310243	0.398	0.51	0.000183447
Actg1	1.17679e-08	-0.194214	0.934	0.958	0.000193029
Fth1	1.3063e-08	-0.244805	0.994	0.999	0.000214273
Cirbp	1.52557e-08	-0.203255	0.076	0.145	0.00025024
Slc7a11	2.29404e-08	-0.427148	0.184	0.274	0.000376291
Gm42418	3.32844e-08	0.197562	1	1	0.000545964
Ptpn2	4.05364e-08	-0.308447	0.14	0.22	0.000664919
Pak2	4.05602e-08	-0.268412	0.358	0.468	0.00066531
Ppp1r15a	4.34625e-08	-0.260664	0.268	0.373	0.000712916
Gapdh	6.72097e-08	-0.267341	0.955	0.976	0.00110244
Pglyrp1	7.58626e-08	-0.236344	0.071	0.133	0.00124437
Calm1	8.56969e-08	-0.271379	0.881	0.899	0.00140569
Il1rn	9.24933e-08	-0.450034	0.538	0.617	0.00151717
Cytip	1.0363e-07	-0.342163	0.223	0.317	0.00169985
Cwc25	1.172e-07	-0.426292	0.101	0.167	0.00192243
Ets2	1.19355e-07	-0.291919	0.33	0.433	0.00195779
AW112010	1.20709e-07	-0.263764	0.816	0.862	0.00197999
Thbs1	1.56606e-07	-0.578091	0.376	0.464	0.00256881
Lst1	1.57661e-07	0.229687	0.786	0.753	0.00258611
Prdx5	1.64485e-07	-0.224809	0.866	0.901	0.00269804
Bcl2a1a	1.77833e-07	-0.294346	0.479	0.586	0.002917
Gsr	1.79068e-07	-0.313596	0.329	0.438	0.00293725
Odc1	1.81741e-07	-0.457433	0.23	0.316	0.0029811
Ms4a4a	2.0017e-07	-0.274967	0.276	0.377	0.00328339
Nrp1	2.32103e-07	0.380193	0.177	0.105	0.00380719
Plek	2.44832e-07	-0.28819	0.484	0.581	0.00401598
Psap	2.45812e-07	0.274397	0.983	0.989	0.00403206
Clec4d	2.54416e-07	-0.395903	0.182	0.263	0.00417319
Rap1b	3.20444e-07	-0.286744	0.535	0.632	0.00525624
Clec4e	3.49106e-07	-0.41544	0.178	0.259	0.00572638
Plp2	3.66558e-07	-0.2654	0.061	0.115	0.00601265
Marcksl1	3.71365e-07	-0.298705	0.275	0.372	0.0060915
Tnf	4.607e-07	-0.360311	0.097	0.161	0.00755686
Tiparp	4.85344e-07	-0.357556	0.244	0.329	0.0079611
H2-DMa	5.00459e-07	0.221095	0.782	0.726	0.00820903
H3f3b	6.68349e-07	-0.224647	0.912	0.948	0.0109629
Ctsd	7.8654e-07	0.640595	0.668	0.624	0.0129016
Klrb1b	7.95028e-07	-0.244737	0.083	0.141	0.0130408
Cnbp	1.25424e-06	-0.208323	0.415	0.515	0.0205734
Ndrg1	1.4055e-06	-0.301276	0.112	0.177	0.0230543
Lnpep	1.51233e-06	-0.211266	0.081	0.138	0.0248068
Jag1	1.57954e-06	-0.0968948	0.012	0.039	0.0259092
Hmgcl	1.63773e-06	-0.238911	0.117	0.181	0.0268637
Arrdc4	1.66292e-06	-0.238262	0.22	0.304	0.0272768
H2-K1	1.8001e-06	0.162121	0.93	0.934	0.029527
Arl5b	1.91141e-06	-0.148419	0.085	0.145	0.0313528
Krt18	1.99089e-06	-0.297134	0.039	0.081	0.0326566
Filip1l	2.21524e-06	-0.281329	0.118	0.182	0.0363366
Vegfa	2.42798e-06	-0.555064	0.355	0.42	0.0398261
Cd14	2.8318e-06	-0.414029	0.494	0.565	0.04645
Nfe2l2	2.93052e-06	-0.316744	0.425	0.505	0.0480694
Creb5	3.30345e-06	-0.270957	0.272	0.361	0.0541865
Srrm1	3.57072e-06	-0.268872	0.329	0.412	0.0585705
Sdc4	4.0321e-06	-0.283213	0.519	0.598	0.0661386
Sqstm1	4.08484e-06	-0.29254	0.359	0.448	0.0670036
Spata13	4.38419e-06	-0.186271	0.093	0.151	0.0719138
Txn1	4.47569e-06	-0.235299	0.824	0.877	0.0734147
Mt1	4.51505e-06	-0.30011	0.607	0.668	0.0740603
Maff	4.64375e-06	-0.200964	0.121	0.188	0.0761714
Mt2	4.87196e-06	-0.309545	0.075	0.126	0.0799148
Gcnt2	5.10432e-06	-0.0927336	0.107	0.171	0.0837261
Tuba1c	5.20321e-06	-0.251689	0.239	0.321	0.0853482
Sra1	5.52359e-06	-0.201753	0.209	0.293	0.0906035
Bst2	5.56802e-06	0.264134	0.716	0.679	0.0913322
Bcl2l11	5.88712e-06	-0.371954	0.227	0.303	0.0965665
Map4k4	6.30601e-06	-0.317525	0.371	0.457	0.103438
Inhba	6.4945e-06	-0.252038	0.072	0.124	0.106529
Ppia	7.91519e-06	-0.182961	0.913	0.939	0.129833
Ranbp2	8.00983e-06	-0.196884	0.195	0.272	0.131385
Uck2	8.0903e-06	-0.152508	0.128	0.193	0.132705
Malat1	8.63739e-06	-0.33307	0.925	0.923	0.141679
Bcl2a1d	8.95328e-06	-0.237807	0.524	0.606	0.146861
Atp1b3	9.18262e-06	-0.415343	0.472	0.556	0.150623
Csrnp1	9.59155e-06	-0.181731	0.284	0.373	0.15733
Zcrb1	9.61451e-06	-0.234008	0.321	0.407	0.157707
Rheb	9.62831e-06	-0.221205	0.239	0.319	0.157933
Pkm	1.03233e-05	-0.184499	0.775	0.833	0.169332
Gpr180	1.06026e-05	-0.121127	0.023	0.054	0.173914
Dhrs3	1.10612e-05	0.317819	0.121	0.069	0.181437
Trem1	1.11748e-05	-0.138824	0.073	0.124	0.1833
Gzmg	1.13125e-05	-0.0637946	0	0.011	0.185559
Isoc1	1.15733e-05	-0.112418	0.07	0.121	0.189836
Smim3	1.18868e-05	-0.158825	0.122	0.186	0.194979
Samsn1	1.19125e-05	-0.225513	0.153	0.22	0.195401
Atp5g3	1.21927e-05	-0.18941	0.739	0.816	0.199997
Dgat1	1.27923e-05	-0.257905	0.102	0.158	0.209833
Srxn1	1.28367e-05	-0.211674	0.057	0.102	0.210561
S100b	1.28554e-05	-0.195629	0.004	0.02	0.210866
Txnrd1	1.31998e-05	-0.290165	0.22	0.294	0.216516
Tubb6	1.43529e-05	-0.21474	0.151	0.219	0.23543
Tlcd2	1.44052e-05	-0.111154	0.01	0.033	0.236289
Smpdl3b	1.48667e-05	-0.225485	0.098	0.155	0.243859
Rel	1.63302e-05	-0.242382	0.261	0.338	0.267863
Hspe1	1.66699e-05	0.233031	0.694	0.645	0.273437
Kdelr3	1.68625e-05	-0.0796435	0	0.009	0.276596
Gzmc	1.85401e-05	-0.0814893	0.001	0.012	0.304114
Ptpn6	1.89038e-05	0.271577	0.487	0.431	0.310078
Ubxn6	1.89742e-05	-0.209627	0.125	0.186	0.311233
Tgif1	1.909e-05	-0.254742	0.285	0.361	0.313133
Hif1a	2.03489e-05	-0.24897	0.671	0.723	0.333783
Ehd1	2.13126e-05	-0.254715	0.252	0.327	0.349591
Lilr4b	2.20439e-05	-0.247049	0.442	0.516	0.361587
Gm8797	2.21315e-05	-0.200942	0.137	0.198	0.363023
Txnip	2.27232e-05	-0.274611	0.311	0.39	0.372729
Cdkn2d	2.46134e-05	-0.130265	0.033	0.068	0.403734
Gab1	2.47418e-05	-0.185642	0.026	0.057	0.405839
Nr4a2	2.91366e-05	-0.361197	0.226	0.294	0.477928
Lmnb1	2.98615e-05	-0.215409	0.142	0.204	0.489819
Treml4	3.07936e-05	-0.171075	0.023	0.052	0.505108
Tm2d2	3.15487e-05	-0.204094	0.19	0.262	0.517494
Tpd52	3.24793e-05	-0.18285	0.478	0.568	0.532757
Myo10	3.35774e-05	-0.193441	0.023	0.052	0.550771
Cd93	3.41192e-05	0.29548	0.144	0.09	0.559657
Gpnmb	3.48548e-05	0.716384	0.133	0.083	0.571723
Atp1a1	3.49339e-05	-0.195091	0.306	0.391	0.573021
Pnrc1	3.60935e-05	-0.254577	0.43	0.508	0.592041
Phospho1	3.71124e-05	-0.0286355	0	0.01	0.608754
Hnrnpab	3.71945e-05	-0.202171	0.437	0.527	0.610101
Mxi1	3.87612e-05	-0.275353	0.12	0.175	0.635799
Il7r	4.2132e-05	-0.266963	0.062	0.104	0.691092
Hsph1	4.25853e-05	0.176433	0.095	0.05	0.698527
Cltb	4.39743e-05	-0.18173	0.084	0.133	0.721311
Tifa	4.51402e-05	-0.139487	0.177	0.248	0.740434
Oas1a	4.60903e-05	0.381151	0.343	0.282	0.756018
Zfp414	4.62713e-05	-0.16627	0.044	0.081	0.758988
Krt7	4.74328e-05	-0.174287	0.016	0.041	0.77804
Ccl5	4.88579e-05	-0.358478	0.552	0.62	0.801417
H2-D1	5.15695e-05	0.145894	0.941	0.94	0.845894
Egln3	5.28386e-05	-0.16223	0.056	0.096	0.866711
Nfil3	5.82126e-05	-0.164916	0.421	0.507	0.954861
Gpr132	5.85385e-05	-0.239111	0.255	0.327	0.960208
Prdm1	6.34048e-05	-0.135265	0.186	0.257	1
Thoc3	6.62248e-05	-0.127916	0.043	0.079	1
Irg1	6.79392e-05	-0.247701	0.169	0.235	1
Slc25a28	6.9909e-05	-0.169132	0.11	0.164	1
Irf2bp2	7.04547e-05	0.235683	0.671	0.632	1
St8sia4	7.10625e-05	-0.213613	0.069	0.113	1
Smndc1	7.38356e-05	-0.181486	0.215	0.287	1
H3f3a	7.40845e-05	-0.163956	0.82	0.874	1
Bnip3l	7.49936e-05	-0.220199	0.255	0.326	1
Emb	7.68758e-05	-0.149758	0.359	0.44	1
Def6	7.73556e-05	-0.12032	0.056	0.095	1
Eps8l2	7.93346e-05	-0.061372	0.001	0.012	1
Cks1b	8.21033e-05	-0.243351	0.047	0.082	1
Mrps10	8.27788e-05	-0.138253	0.065	0.107	1
Ndufs8	8.31298e-05	-0.193117	0.221	0.293	1
Cdkn1a	8.32045e-05	-0.217179	0.71	0.746	1
Tspan13	8.44524e-05	-0.258621	0.2	0.266	1
Adora2a	9.46822e-05	-0.144852	0.038	0.071	1
Lims1	9.56269e-05	-0.151707	0.232	0.305	1
Irf1	9.68841e-05	-0.302592	0.395	0.463	1
Id2	9.78727e-05	-0.187674	0.454	0.541	1
Fcrlb	0.000101911	-0.101661	0.031	0.061	1
Emd	0.000104362	-0.189766	0.201	0.265	1
Fosb	0.000105698	-0.266893	0.378	0.446	1
Arpc3	0.00011014	-0.163391	0.728	0.758	1
Plscr1	0.000113224	-0.151898	0.077	0.122	1
Zfp703	0.000118356	-0.179412	0.248	0.32	1
Fbxl5	0.000127246	-0.230978	0.175	0.238	1
Tmem123	0.00012772	-0.192519	0.234	0.303	1
Rnf149	0.000128094	-0.21005	0.555	0.612	1
2810402E24Rik	0.000128828	-0.0780874	0.021	0.047	1
Irf7	0.000135515	0.31433	0.468	0.408	1
Myc	0.000138233	-0.12676	0.058	0.098	1
Ier2	0.000138354	-0.167535	0.321	0.399	1
Ell2	0.000140416	-0.14835	0.106	0.158	1
D16Ertd472e	0.000142787	-0.067469	0.072	0.116	1
Ik	0.000146412	-0.223351	0.182	0.243	1
Mif	0.000146655	-0.183816	0.81	0.848	1
Tnfaip2	0.000146905	-0.298559	0.614	0.66	1
Kdelr1	0.000158194	-0.146138	0.152	0.213	1
Pltp	0.000164042	0.420382	0.226	0.171	1
Slfn2	0.000169011	-0.215735	0.508	0.572	1
Eif4b	0.000171213	-0.11612	0.229	0.299	1
Pgam1	0.000173358	-0.195989	0.574	0.66	1
Msr1	0.000175944	-0.273037	0.368	0.435	1
Pik3ap1	0.000177433	-0.139146	0.07	0.111	1
Kif5b	0.000183264	-0.186896	0.258	0.327	1
Mapkapk2	0.000186064	-0.216698	0.396	0.467	1
Myl12a	0.000187019	-0.202159	0.61	0.661	1
Elof1	0.000188034	-0.169745	0.157	0.216	1
Glrx	0.000188428	-0.193645	0.324	0.394	1
Nif3l1	0.000194421	-0.0953853	0.02	0.044	1
Aoah	0.000196925	-0.196548	0.169	0.228	1
Prr7	0.000220068	-0.0851033	0.004	0.018	1
Skil	0.000225166	-0.154657	0.242	0.316	1
Egr1	0.000226902	-0.213163	0.22	0.284	1
Bcl2a1b	0.000227797	-0.197149	0.703	0.751	1
Ppp1r2	0.000231243	-0.197307	0.198	0.26	1
4932438A13Rik	0.000237451	-0.158007	0.083	0.127	1
Cox4i1	0.000238706	-0.130767	0.906	0.934	1
Gpcpd1	0.000241307	-0.208751	0.11	0.157	1
Ppp1r12b	0.00024219	-0.0893343	0.022	0.047	1
Ttr	0.000244612	0.198668	0.036	0.066	1
2310011J03Rik	0.000245711	-0.20948	0.1	0.146	1
Dda1	0.000248815	-0.158114	0.139	0.195	1
H2-T23	0.000251553	0.162338	0.774	0.768	1
Cd164	0.00025664	-0.147046	0.356	0.434	1
Rcbtb2	0.000269907	-0.13696	0.165	0.224	1
Psmb3	0.000271977	-0.181215	0.456	0.534	1
Gm15441	0.000272272	-0.0432523	0.007	0.022	1
Gna13	0.000278181	-0.189087	0.453	0.513	1
Plekha6	0.000282723	-0.0565301	0.002	0.013	1
Drg2	0.000283641	-0.131303	0.025	0.05	1
Sh3bp5	0.000284025	-0.145408	0.022	0.046	1
Chchd2	0.000286151	-0.135215	0.78	0.821	1
Stk40	0.00028875	-0.173584	0.167	0.225	1
Clec4n	0.00029455	-0.160245	0.453	0.523	1
Cdh1	0.000300616	0.237786	0.041	0.015	1
Pmm2	0.000305797	-0.168572	0.078	0.12	1
Mbd2	0.000307519	-0.118701	0.299	0.373	1
Med14	0.000318964	-0.121391	0.049	0.083	1
Gm10076	0.000325234	0.118323	0.996	0.998	1
Erbb2ip	0.00032661	-0.185494	0.122	0.172	1
Tob1	0.000326907	-0.12166	0.056	0.092	1
Esd	0.000328511	-0.254054	0.385	0.453	1
Tnip3	0.000333047	-0.119501	0.101	0.148	1
Gm20703	0.000337863	-0.0998683	0.013	0.033	1
F3	0.0003388	-0.113732	0.008	0.024	1
Lpxn	0.000342319	-0.204503	0.109	0.156	1
Plekhg2	0.000343736	-0.0677882	0.02	0.044	1
Zc3h12c	0.000351024	-0.111415	0.019	0.042	1
Egr2	0.000352797	-0.0996407	0.234	0.306	1
Ctsb	0.000354567	0.35733	0.808	0.794	1
Npm1	0.000359755	-0.184423	0.679	0.736	1
Fblim1	0.000361117	0.1701	0.084	0.047	1
Rnd3	0.000361473	-0.109797	0.021	0.045	1
Gk	0.000363643	-0.0955119	0.08	0.123	1
Nudt4	0.000383035	-0.222759	0.074	0.113	1
Ube2v1	0.000389291	-0.125589	0.053	0.088	1
Tmem2	0.000403016	-0.205184	0.089	0.132	1
Gpd2	0.000411442	-0.0986728	0.085	0.128	1
Usf2	0.000413436	0.18999	0.354	0.296	1
Rap1a	0.000416218	-0.125909	0.405	0.481	1
Dsp	0.000422657	-0.0716786	0.008	0.023	1
Hspa8	0.000424474	0.196316	0.88	0.878	1
Cfl1	0.000429975	-0.117884	0.917	0.929	1
Atp6v0b	0.000435866	0.171036	0.705	0.661	1
Wsb1	0.000438437	-0.207574	0.245	0.306	1
Tacstd2	0.00043957	-0.0388342	0.021	0.045	1
Slc25a33	0.00044187	-0.181928	0.063	0.1	1
Zfand5	0.000451643	-0.100557	0.319	0.395	1
Adss	0.000455111	-0.141655	0.088	0.132	1
Fam26f	0.000455918	0.283893	0.332	0.277	1
Lgals1	0.000469034	-0.259251	0.62	0.674	1
Gm17056	0.000469712	-0.0724016	0.005	0.018	1
Prdx6	0.000488468	-0.129925	0.377	0.463	1
Nufip1	0.000493027	-0.162997	0.121	0.169	1
Lpcat2	0.000493158	-0.199872	0.318	0.386	1
Psmb1	0.000513159	-0.132086	0.386	0.466	1
Ier5	0.000516246	-0.227731	0.393	0.455	1
Glod4	0.00052313	-0.123247	0.084	0.125	1
Pot1b	0.000524338	-0.155068	0.052	0.086	1
Oas1g	0.000534323	0.277865	0.183	0.135	1
Pgm1	0.000551716	-0.0890439	0.041	0.071	1
Junb	0.000553349	-0.132359	0.86	0.874	1
Ppm1a	0.000559441	-0.121529	0.09	0.133	1
Rgcc	0.000581834	-0.197263	0.097	0.14	1
Arl5c	0.000582006	-0.193464	0.142	0.192	1
Tax1bp3	0.000593089	-0.128744	0.107	0.154	1
Gadd45b	0.000598658	-0.233381	0.308	0.367	1
Hmgb1	0.000607982	-0.200989	0.453	0.532	1
Sept7	0.00065304	-0.123528	0.206	0.264	1
Mmp2	0.000656655	-0.0778673	0.024	0.047	1
Socs3	0.000661083	-0.121878	0.377	0.453	1
Trim2	0.000674158	-0.0156466	0	0.005	1
Klf7	0.000680226	-0.110514	0.125	0.174	1
Arf2	0.000684137	-0.168093	0.119	0.164	1
Irf5	0.000686278	-0.146067	0.358	0.429	1
Gemin7	0.00069932	-0.157661	0.16	0.215	1
Map7	0.000727014	-0.0503556	0.003	0.013	1
Atp5b	0.000747729	-0.177979	0.536	0.61	1
Tbx3	0.000761255	-0.0834539	0.002	0.012	1
Ndufaf2	0.000763959	-0.117894	0.037	0.065	1
C130074G19Rik	0.000767267	-0.0910496	0.002	0.012	1
Fndc3b	0.000787718	-0.117808	0.128	0.178	1
Adgre1	0.000790884	0.297989	0.256	0.208	1
Slc36a3os	0.000793281	-0.151239	0.061	0.095	1
Sptan1	0.000801135	-0.163378	0.107	0.151	1
Ddx46	0.000803188	-0.158599	0.14	0.191	1
Rybp	0.00080433	-0.0977407	0.041	0.07	1
Hcar2	0.000825	-0.116802	0.113	0.16	1
Mrpl32	0.000831195	-0.143916	0.136	0.186	1
Xist	0.000841585	0.232954	0.527	0.476	1
Ctla2b	0.000853957	-0.0662277	0.021	0.043	1
Tpm4	0.000856921	-0.123186	0.318	0.391	1
Rnf11	0.000866192	-0.147223	0.078	0.116	1
Nos2	0.000869056	-0.222924	0.101	0.144	1
Grasp	0.000869144	-0.0710335	0.035	0.062	1
Txndc17	0.000870352	-0.205004	0.422	0.486	1
Mobp	0.000872892	-0.347607	0.037	0.064	1
Dusp16	0.000875515	-0.21827	0.126	0.172	1
Gas7	0.000881554	-0.0962944	0.092	0.134	1
Scaf11	0.000885032	-0.191124	0.243	0.304	1
Axl	0.000889651	0.288399	0.445	0.399	1
Frmd4b	0.000889932	0.267047	0.191	0.145	1
Nup98	0.000910627	-0.133443	0.039	0.067	1
Sfr1	0.000918028	-0.138972	0.245	0.308	1
Hacd4	0.000927722	0.231979	0.195	0.148	1
Eif3c	0.000959065	-0.18613	0.402	0.47	1
Zbtb11os1	0.000964271	-0.054799	0.012	0.03	1
Pmaip1	0.000967439	-0.249576	0.217	0.27	1
Heca	0.000975756	-0.091012	0.037	0.065	1
Isg15	0.00097961	-0.256472	0.545	0.602	1
1600020E01Rik	0.000980465	-0.100361	0.032	0.058	1
Arl2bp	0.000981777	-0.12222	0.052	0.083	1
Cfap36	0.000990551	-0.12768	0.042	0.071	1
Srp54b	0.00100005	-0.162149	0.132	0.179	1
Ctsz	0.00102187	0.141101	0.863	0.848	1
Hist1h2ac	0.0010682	-0.0735092	0.007	0.021	1
Cd180	0.00107199	0.25215	0.212	0.164	1
Traf1	0.00107569	-0.168352	0.133	0.182	1
Irak2	0.00107961	-0.145631	0.146	0.197	1
Fam83f	0.00108218	-0.058578	0.005	0.016	1
Hsd3b7	0.00108574	-0.114456	0.025	0.047	1
C3	0.00109301	0.288597	0.598	0.566	1
Mecp2	0.00109457	-0.158503	0.064	0.098	1
Oaz1	0.00111216	-0.120411	0.844	0.878	1
Atp11b	0.0011278	-0.06438	0.21	0.274	1
Rela	0.00115925	-0.179963	0.144	0.191	1
Cass4	0.00116234	-0.0891857	0.038	0.066	1
Relb	0.00118972	-0.139778	0.088	0.127	1
Pabpc4	0.00119173	-0.148933	0.027	0.05	1
Pla2g7	0.00119571	-0.126209	0.49	0.558	1
Tagln2	0.00119889	-0.21168	0.537	0.605	1
Dmxl1	0.00121042	0.185706	0.143	0.101	1
Pnp	0.00121997	0.264904	0.538	0.504	1
Nfkbie	0.00126728	-0.122412	0.22	0.28	1
Card19	0.00127127	-0.134737	0.3	0.371	1
Tank	0.00132408	-0.173455	0.129	0.175	1
Fgf1	0.0013675	-0.0378307	0	0.007	1
Usp27x	0.0013779	-0.0367555	0	0.007	1
Cep112	0.0013779	-0.0443496	0	0.007	1
Scd4	0.00138052	-0.038734	0	0.007	1
Bnip3	0.00138608	-0.269402	0.294	0.352	1
Stx12	0.0014058	-0.151747	0.139	0.186	1
Lrrfip1	0.00141474	-0.154638	0.2	0.254	1
Slc25a1	0.00142054	-0.170982	0.094	0.133	1
H2afv	0.00144573	-0.147476	0.179	0.231	1
Rundc1	0.00145995	-0.0813345	0.026	0.048	1
Mxd1	0.00150575	-0.147246	0.331	0.394	1
1110008P14Rik	0.00151418	-0.0884069	0.201	0.259	1
Catip	0.00151507	-0.0317177	0.004	0.014	1
Smarca5	0.00151517	-0.123096	0.256	0.32	1
Ly6a	0.00152725	0.311848	0.736	0.742	1
Mif4gd	0.00153619	-0.161491	0.085	0.123	1
Nfkb2	0.00153838	-0.0870141	0.137	0.188	1
Ninj1	0.00157366	-0.108719	0.49	0.573	1
Ywhaz	0.001582	-0.132943	0.573	0.626	1
Zfp330	0.00158335	-0.0631748	0.07	0.105	1
Cdkn1b	0.00158886	-0.111219	0.159	0.211	1
Clec12a	0.00159219	0.28212	0.325	0.282	1
Dynll1	0.00159278	0.180373	0.68	0.662	1
Mettl10	0.00160607	-0.0623617	0.028	0.05	1
Ppp1r10	0.00162798	-0.172371	0.074	0.11	1
Tbc1d4	0.00164454	-0.104918	0.019	0.038	1
Tmed2	0.00164602	-0.139817	0.405	0.474	1
Zdhhc24	0.00165742	0.0864564	0.021	0.005	1
Arl14ep	0.00166737	-0.0670536	0.027	0.049	1
Cdc42se1	0.0016681	-0.144458	0.239	0.297	1
Upp1	0.00166923	-0.154778	0.107	0.148	1
Spty2d1	0.00167437	-0.167751	0.203	0.257	1
Dusp2	0.00167577	-0.161941	0.143	0.189	1
Gtf2f1	0.00169567	-0.139469	0.093	0.132	1
Prkcd	0.00172736	0.246595	0.708	0.695	1
Mrps34	0.00173079	-0.137345	0.128	0.172	1
Pmvk	0.00180028	-0.146683	0.153	0.201	1
Cxcl3	0.00180519	-0.289679	0.011	0.026	1
Blnk	0.00180758	0.140229	0.047	0.023	1
Pyurf	0.00181247	-0.0193293	0.074	0.111	1
Ly86	0.00183325	0.18025	0.65	0.624	1
Acat2	0.0018501	-0.0546158	0.006	0.018	1
Epb41l4b	0.00186806	-0.0864455	0.001	0.008	1
Gzmd	0.00186806	-0.0351196	0.001	0.008	1
Cxadr	0.00186806	-0.0576421	0.001	0.008	1
Ginm1	0.00186814	-0.126528	0.065	0.098	1
Sp110	0.00187566	0.244467	0.336	0.286	1
Crispld2	0.00188642	-0.0139785	0.001	0.008	1
Plekhb1	0.00189096	-0.164333	0.009	0.023	1
Stk38l	0.00191291	-0.0759277	0.032	0.056	1
Gm6225	0.00191911	-0.0348712	0.003	0.012	1
Cald1	0.00192032	-0.140681	0.016	0.034	1
45357	0.00196928	-0.0758782	0.06	0.092	1
Rab5a	0.00197083	-0.184488	0.144	0.19	1
Naaa	0.00197633	0.276469	0.443	0.396	1
Tnfsf9	0.00200979	-0.0872805	0.051	0.081	1
Tln1	0.00201024	-0.179912	0.44	0.503	1
Mpc1	0.00201425	-0.115839	0.42	0.488	1
Phxr4	0.00202071	0.153819	0.047	0.023	1
Ube2h	0.0020399	-0.222587	0.099	0.136	1
Il18bp	0.00204913	0.316146	0.329	0.285	1
Dcstamp	0.00206944	-0.0975853	0.019	0.037	1
Immp2l	0.00209533	-0.0623371	0.001	0.009	1
2610020C07Rik	0.00209533	-0.0507529	0.001	0.009	1
Aaed1	0.00210656	-0.0789779	0.019	0.037	1
Traf3	0.00211044	-0.20754	0.074	0.107	1
Wapl	0.00211777	-0.103899	0.179	0.23	1
Usp9x	0.00216328	-0.179792	0.164	0.211	1
Nkd1	0.00217211	-0.111718	0.01	0.025	1
Suco	0.00218771	-0.128351	0.087	0.123	1
Trib3	0.00218836	-0.024867	0.002	0.01	1
Flrt2	0.00221592	-0.0566895	0.005	0.016	1
Slamf9	0.002224	-0.13655	0.132	0.177	1
Ccl8	0.00224879	0.580383	0.211	0.166	1
45550	0.00225344	-0.173939	0.306	0.366	1
Csnk2a2	0.00225597	-0.129374	0.136	0.181	1
3110001I22Rik	0.00227719	-0.0507575	0.007	0.02	1
Hgsnat	0.00231183	-0.135921	0.044	0.07	1
Cyth1	0.00232165	-0.149177	0.176	0.226	1
Eif5a	0.00232399	-0.170314	0.559	0.615	1
Ift20	0.00232649	-0.145153	0.157	0.203	1
Abcb1b	0.00233136	-0.100471	0.019	0.038	1
Tgfbr3	0.00236289	-0.0448462	0	0.004	1
Hnrnpk	0.00240732	-0.135489	0.533	0.601	1
1810013L24Rik	0.0024212	-0.132069	0.081	0.116	1
Socs1	0.00242187	-0.138837	0.25	0.309	1
Pabpc1	0.00242727	-0.109108	0.822	0.856	1
Cxcl1	0.00242739	-0.101491	0.016	0.033	1
Cdkn2aip	0.00244221	-0.0728829	0.016	0.033	1
Lsm12	0.00244889	-0.111098	0.263	0.327	1
Alb	0.00245915	-0.0935717	0.009	0.022	1
Fam179b	0.00246019	-0.0871597	0.036	0.06	1
Rhoa	0.00248484	-0.153104	0.662	0.701	1
Nudt16	0.00248669	-0.0905451	0.034	0.058	1
9430016H08Rik	0.00251229	-0.11136	0.056	0.086	1
S100a11	0.00252408	-0.192609	0.68	0.734	1
Cyfip1	0.00252845	-0.20208	0.34	0.399	1
Tmem110	0.00258576	-0.105013	0.042	0.068	1
Zfp281	0.00258718	-0.077167	0.061	0.092	1
Dis3	0.00259497	-0.0457008	0.016	0.033	1
Fam53b	0.00261726	0.156964	0.063	0.036	1
Arid4b	0.00261948	-0.116408	0.091	0.128	1
H2-Q7	0.00269338	0.237358	0.558	0.524	1
Isg20l2	0.00269824	-0.0653927	0.047	0.075	1
Plod3	0.00270727	0.240008	0.221	0.177	1
PISD	0.00270826	0.209354	0.18	0.139	1
Hspa2	0.00272034	-0.0370586	0.014	0.031	1
Chmp6	0.00273772	-0.101079	0.058	0.089	1
Lemd3	0.00276646	-0.145893	0.035	0.058	1
Mrpl9	0.00276827	-0.11425	0.073	0.106	1
Tmem203	0.00278659	-0.184607	0.078	0.112	1
Snhg12	0.00282589	-0.160791	0.083	0.117	1
Cyp51	0.00284575	-0.0465751	0.043	0.07	1
Cks2	0.00285149	-0.133767	0.093	0.128	1
Eef1a1	0.00288049	-0.0975077	0.972	0.98	1
Ing1	0.00289179	-0.137595	0.066	0.096	1
Fn1	0.00290236	0.582961	0.265	0.232	1
Srsf5	0.0029036	-0.110741	0.43	0.504	1
Bcas1	0.00290427	-0.121321	0.019	0.037	1
Plp1	0.00292317	-0.138371	0.024	0.044	1
Sox4	0.00293099	-0.0994893	0.021	0.041	1
Cux1	0.0029446	-0.131526	0.168	0.217	1
Pip5k1c	0.00294687	-0.0470759	0.167	0.218	1
BC017643	0.00295017	0.225889	0.191	0.151	1
S100a10	0.00297113	-0.179967	0.494	0.552	1
Cpeb2	0.00299173	-0.0726026	0.056	0.086	1
Cwc15	0.00301931	-0.1675	0.378	0.433	1
Gda	0.0030229	-0.16238	0.376	0.435	1
Rmnd5b	0.00302971	-0.0466498	0.038	0.062	1
Ccl4	0.00303513	-0.300388	0.364	0.421	1
Serpinb2	0.00310142	-0.14543	0.004	0.014	1
Wbp5	0.00310319	-0.166592	0.139	0.182	1
Hist1h2ae	0.0031127	-0.129727	0.048	0.076	1
Neurl2	0.00311835	-0.0517042	0.021	0.041	1
Dennd4a	0.00312334	-0.143948	0.09	0.126	1
Pde4b	0.00323641	-0.101068	0.46	0.53	1
Cox5b	0.00324928	-0.106025	0.8	0.848	1
Gzma	0.00326328	-0.0134951	0.018	0.035	1
Psmb6	0.00327476	-0.154105	0.422	0.495	1
Igsf6	0.00332484	-0.164757	0.232	0.285	1
Vsir	0.00333789	0.150467	0.308	0.259	1
1110004F10Rik	0.00336889	-0.168247	0.149	0.193	1
Rab43	0.00340296	-0.0737178	0.06	0.091	1
Strip1	0.00352966	-0.107426	0.057	0.086	1
Lsr	0.00354993	-0.125543	0.08	0.114	1
Srsf7	0.00358136	-0.153076	0.226	0.276	1
Mettl17	0.00359443	0.0827326	0.03	0.012	1
Ccdc71l	0.003607	-0.111917	0.145	0.19	1
Bvht	0.00360835	-0.0953765	0.051	0.079	1
Ngfrap1	0.0036179	-0.183333	0.054	0.081	1
Ltb4r1	0.00361921	-0.105735	0.08	0.114	1
1500011B03Rik	0.00362028	-0.0825395	0.056	0.084	1
Trak2	0.00367373	-0.0928876	0.04	0.065	1
Cebpa	0.00369597	0.250379	0.219	0.177	1
Mpzl3	0.00370215	-0.0605399	0.015	0.031	1
Thap1	0.00375265	-0.0452264	0.019	0.036	1
Ten1	0.00377426	-0.114988	0.129	0.17	1
Hdlbp	0.00388305	-0.166847	0.219	0.269	1
Spag9	0.00389506	-0.16566	0.276	0.331	1
Fnbp4	0.00391207	-0.0595018	0.102	0.14	1
Ccng2	0.00391235	-0.166143	0.064	0.093	1
Nsmce2	0.00391577	-0.143427	0.111	0.15	1
Khdc1a	0.00392316	-0.090691	0.006	0.016	1
E2f3	0.00395405	-0.103801	0.023	0.042	1
Mrps21	0.00398365	0.177761	0.588	0.554	1
Rpa3	0.00401234	-0.0449814	0.091	0.127	1
Gadd45g	0.00406947	-0.20688	0.136	0.175	1
Rabggta	0.00410012	-0.0462552	0.047	0.073	1
Hist1h2af	0.00410031	-0.0889991	0.01	0.024	1
Rnf213	0.0041153	0.235311	0.508	0.477	1
Creg1	0.00412506	0.33847	0.479	0.451	1
Tspan12	0.00414816	-0.0835544	0.003	0.012	1
Pno1	0.00415528	-0.0892768	0.089	0.125	1
Spata5	0.00416704	-0.0843037	0.023	0.042	1
Exog	0.00417178	0.0481946	0.011	0.001	1
Efhd2	0.00418548	-0.1655	0.696	0.742	1
Ccdc59	0.00418666	-0.0994266	0.179	0.228	1
Kctd12	0.00418936	-0.14737	0.341	0.399	1
Hist1h2bb	0.00420665	-0.0587524	0.003	0.012	1
Ccr1	0.00423006	-0.120706	0.343	0.402	1
Smox	0.00426063	-0.138868	0.217	0.268	1
Sf3b1	0.00427903	-0.119932	0.414	0.476	1
Pacsin2	0.0042882	-0.117646	0.22	0.273	1
Uggt1	0.00429722	0.120115	0.106	0.073	1
Irs2	0.00430874	-0.120365	0.11	0.148	1
Tpp1	0.00431976	0.265359	0.264	0.223	1
Rab20	0.00433252	-0.120378	0.226	0.276	1
Clec1b	0.004342	-0.0883169	0.051	0.078	1
Nfatc2	0.00435195	0.0924074	0.052	0.029	1
Gbp2	0.00436046	-0.12013	0.547	0.616	1
Epb41	0.00438121	-0.0787611	0.088	0.123	1
Cope	0.00438291	-0.148799	0.275	0.329	1
Prkar1a	0.00439481	-0.162927	0.349	0.402	1
Fam117b	0.00443885	-0.143192	0.1	0.136	1
H2-Oa	0.00444469	-0.0227992	0.042	0.067	1
Hist1h1e	0.00445638	-0.200235	0.128	0.167	1
Fpr1	0.004507	-0.0374224	0.016	0.032	1
Med29	0.00453385	-0.143377	0.1	0.135	1
Zbed5	0.00456577	-0.0333792	0	0.005	1
Ugt2b34	0.00457421	-0.0353674	0	0.005	1
Cttnbp2	0.00457421	-0.0515546	0	0.005	1
Gm12758	0.00458266	-0.0172791	0	0.005	1
Scml4	0.00458266	-0.043815	0	0.005	1
Tslp	0.0045996	-0.0103388	0	0.005	1
Rexo1	0.0046803	-0.126156	0.075	0.106	1
Ssh2	0.00469113	-0.106273	0.126	0.168	1
Gdi2	0.00471077	-0.141884	0.512	0.564	1
Plk3	0.00471937	-0.101148	0.185	0.236	1
Ino80e	0.00473549	-0.0827728	0.075	0.107	1
Mpzl2	0.00477786	-0.0816358	0.003	0.011	1
Fam174a	0.00479397	-0.142574	0.37	0.435	1
Slc36a4	0.00480393	-0.0602876	0.033	0.055	1
Btg1	0.00480927	-0.0649901	0.849	0.871	1
Adrm1	0.00486038	-0.098469	0.179	0.228	1
Snap23	0.00487685	-0.0866649	0.206	0.255	1
Abracl	0.00488687	-0.131975	0.598	0.659	1
Sparcl1	0.00496147	-0.0446695	0.005	0.015	1
Ttc39b	0.00496191	-0.147637	0.11	0.147	1
Gpx3	0.0049714	0.0850623	0.028	0.011	1
Fam103a1	0.00503067	-0.0986748	0.161	0.207	1
Mthfs	0.00503386	0.158895	0.135	0.099	1
Anp32e	0.0050662	-0.15964	0.17	0.216	1
Ankrd26	0.00511308	-0.0449169	0.011	0.025	1
Snx18	0.00517535	-0.112849	0.332	0.394	1
Arih2	0.00518239	-0.0841348	0.138	0.181	1
Rassf3	0.00519643	-0.132723	0.132	0.173	1
Socs7	0.00524851	-0.0816202	0.04	0.064	1
Shoc2	0.00525392	-0.0881368	0.083	0.116	1
B3gnt2	0.00526252	-0.0569814	0.019	0.036	1
Gns	0.00526952	0.198506	0.408	0.37	1
Tpgs1	0.00528215	-0.111835	0.101	0.137	1
Bola2	0.0053249	0.225354	0.465	0.431	1
Eif3h	0.00535212	-0.159493	0.433	0.486	1
Iscu	0.00535595	-0.122016	0.305	0.357	1
Hnrnpdl	0.00539038	-0.111731	0.251	0.305	1
Dmxl2	0.00541417	-0.124571	0.065	0.094	1
Cd274	0.00543268	-0.187848	0.486	0.531	1
Scamp4	0.00543799	-0.0223802	0.002	0.01	1
2300009A05Rik	0.00544945	-0.0555259	0.096	0.133	1
Rnf187	0.00559238	-0.124185	0.146	0.189	1
Nacc2	0.00561708	0.112671	0.033	0.015	1
Tob2	0.00568338	-0.083622	0.186	0.232	1
Fat1	0.0057333	-0.109891	0.005	0.014	1
Spats2	0.00574046	-0.0554909	0.007	0.018	1
Spp1	0.00576337	1.13388	0.103	0.073	1
Gm7334	0.00577695	-0.0230931	0.001	0.007	1
P2ry2	0.00578249	-0.0351519	0.007	0.018	1
Tns2	0.0058041	-0.0181796	0.001	0.007	1
Axin2	0.00581812	-0.0814081	0.012	0.026	1
Wasf2	0.00583134	-0.138221	0.277	0.331	1
Palmd	0.00585648	-0.0488411	0.005	0.014	1
Pacsin3	0.0058588	-0.0654878	0.002	0.009	1
Phldb2	0.0058588	-0.0767758	0.002	0.009	1
Plekha5	0.00586731	-0.0656403	0.005	0.014	1
Crlf3	0.00592182	-0.124211	0.179	0.226	1
Slc7a2	0.00593293	-0.152983	0.161	0.205	1
Gm16845	0.00596553	-0.0304524	0.005	0.014	1
AI504432	0.00596965	-0.0703259	0.072	0.103	1
Btaf1	0.00599594	-0.0586674	0.06	0.089	1
Ap1b1	0.00600359	-0.181966	0.144	0.182	1
Anxa11	0.00600971	-0.0823363	0.108	0.145	1
Tbc1d15	0.0060411	-0.0712658	0.054	0.08	1
Fam221b	0.00606018	-0.0535196	0.001	0.008	1
Hes7	0.00606018	-0.0313547	0.001	0.008	1
Yaf2	0.0060632	-0.0969115	0.052	0.079	1
Isyna1	0.00606608	-0.0602006	0.043	0.067	1
Ehbp1	0.00607708	-0.0167366	0.001	0.008	1
Spata1	0.00608555	-0.0486051	0.001	0.008	1
45356	0.00609985	-0.134691	0.198	0.242	1
Nr2f2	0.00613656	-0.03024	0.001	0.008	1
Kctd7	0.0061451	-0.0189108	0.001	0.008	1
Clec4a3	0.00617645	0.204388	0.354	0.31	1
Pam	0.00617907	-0.0480489	0.009	0.022	1
Hes6	0.0061933	-0.110621	0.051	0.077	1
Arpc5l	0.00620188	-0.0377548	0.125	0.167	1
Tnfsf12	0.00623813	0.131633	0.087	0.058	1
Gm11273	0.00628342	-0.0477227	0.009	0.022	1
Htatip2	0.00629838	-0.130571	0.088	0.121	1
Zfp318	0.00631021	-0.0429879	0.03	0.05	1
Hp	0.0063477	-0.143502	0.126	0.167	1
Gstm4	0.00638559	-0.0624935	0.015	0.03	1
Ufl1	0.00644468	-0.108751	0.041	0.065	1
Gpx4	0.00648479	-0.14357	0.522	0.573	1
Tcp11l2	0.00651292	-0.0968039	0.042	0.066	1
Commd9	0.00651501	-0.0667567	0.036	0.058	1
Il6	0.00652019	-0.632488	0.067	0.094	1
Zfand6	0.00655143	-0.122489	0.15	0.191	1
Mrpl3	0.00658264	-0.0963725	0.085	0.117	1
Mmp25	0.00659203	-0.0635761	0.019	0.036	1
Coq10b	0.0066044	-0.0785979	0.183	0.231	1
Ccdc34	0.00661982	-0.139154	0.079	0.111	1
Fam107b	0.00662262	-0.160911	0.108	0.143	1
Top3b	0.00663871	0.148621	0.057	0.034	1
Tcf25	0.00664832	-0.116566	0.462	0.523	1
Golt1b	0.00665738	-0.114829	0.08	0.111	1
Wdr5	0.00668452	-0.103815	0.048	0.073	1
Slc45a4	0.0067428	0.196105	0.123	0.09	1
Errfi1	0.00675139	-0.160751	0.092	0.125	1
Kcna3	0.00676923	-0.0482227	0.006	0.016	1
Pold4	0.00677004	-0.195641	0.286	0.336	1
Arhgap27os2	0.00680198	-0.0985093	0.02	0.037	1
Id3	0.0068333	-0.185136	0.053	0.079	1
Gbp4	0.00684254	-0.155098	0.289	0.341	1
Mkrn1	0.00689696	-0.149675	0.415	0.47	1
AW146154	0.00690454	-0.0484752	0.006	0.016	1
Ccrl2	0.00693158	-0.220788	0.473	0.527	1
Zfp935	0.0069559	-0.0450306	0.006	0.016	1
Tbc1d1	0.00696073	-0.0849761	0.08	0.112	1
Pafah1b1	0.00696718	-0.123944	0.456	0.532	1
Chmp2b	0.00697636	-0.108146	0.091	0.124	1
Rnf169	0.00697892	0.155884	0.115	0.083	1
Slc11a2	0.00698174	0.103893	0.052	0.03	1
Tyw3	0.00702562	-0.0383925	0.004	0.013	1
Epb41l4aos	0.00706634	-0.12229	0.139	0.178	1
Plxna1	0.00707367	0.192151	0.104	0.073	1
Dab2ip	0.00709253	-0.0447561	0.004	0.013	1
Rogdi	0.00711058	-0.107079	0.081	0.113	1
Pnrc2	0.00711603	-0.10099	0.082	0.114	1
Gga2	0.00721093	0.153746	0.058	0.035	1
Gskip	0.00724917	-0.113712	0.077	0.107	1
Snrpd1	0.00734929	-0.0994041	0.27	0.328	1
Oas3	0.00735343	0.226045	0.176	0.139	1
Endov	0.00737472	-0.0460664	0.01	0.023	1
Sde2	0.00737899	-0.11587	0.136	0.175	1
1700123O20Rik	0.00742146	-0.0753756	0.092	0.126	1
Rbm7	0.00742334	-0.0620484	0.162	0.207	1
Gm19684	0.00743643	-0.0628982	0.018	0.034	1
Arl6ip5	0.0075195	-0.114794	0.181	0.227	1
Alkbh7	0.00755348	-0.067321	0.07	0.1	1
Lgals3bp	0.00757885	0.257947	0.44	0.41	1
Prickle3	0.0076657	-0.055175	0.018	0.034	1
Crk	0.00768483	-0.153407	0.163	0.205	1
Hist1h2an	0.00768827	-0.0661595	0.009	0.021	1
Scnn1a	0.0077146	0.0993301	0.014	0.003	1
Aldoa	0.00775822	-0.158639	0.768	0.805	1
Vamp4	0.00776579	-0.131371	0.179	0.223	1
Tmsb4x	0.00781424	-0.0900866	0.998	0.996	1
Slpi	0.00784725	-0.453934	0.108	0.143	1
Fktn	0.00786653	0.0630187	0.014	0.003	1
Sertad1	0.00787174	-0.130775	0.125	0.164	1
Syk	0.00787982	-0.101861	0.362	0.43	1
Klra2	0.00788197	-0.112742	0.312	0.367	1
Rrbp1	0.00792868	0.141986	0.772	0.753	1
Fam168b	0.00794272	0.260358	0.207	0.172	1
Dnajb6	0.00794969	-0.133659	0.297	0.35	1
Mgp	0.00795059	-0.165864	0.018	0.033	1
Cdc42ep2	0.00799816	-0.0603603	0.065	0.093	1
Chd7	0.00802127	-0.112362	0.269	0.329	1
Vti1a	0.00802955	-0.0910271	0.047	0.071	1
Usp18	0.00805318	0.278956	0.145	0.111	1
Jmy	0.00805691	-0.0834302	0.032	0.053	1
Htra3	0.00806518	-0.086112	0.038	0.059	1
Gm15417	0.0081154	-0.0464651	0.051	0.077	1
Rnf144b	0.00816837	0.112529	0.026	0.011	1
Fads1	0.00817857	-0.0785917	0.029	0.048	1
Laptm4a	0.00820555	-0.143912	0.419	0.474	1
Pdcd10	0.0082136	-0.0691889	0.236	0.291	1
Ccnc	0.00822636	-0.132454	0.041	0.064	1
Slc22a4	0.00824109	-0.0555918	0.006	0.015	1
Wbp2	0.0082497	-0.0960363	0.18	0.226	1
Tma16	0.00827832	-0.147477	0.119	0.156	1
Pdlim5	0.0082874	-0.0597599	0.105	0.14	1
Art2b	0.00832414	0.0256618	0.008	0	1
Stap1	0.00834772	-0.0366736	0.06	0.088	1
Zfp326	0.00844036	-0.102499	0.068	0.096	1
Pnpla2	0.00846943	-0.137977	0.098	0.13	1
Fam162a	0.00847477	-0.152748	0.323	0.375	1
4933423P22Rik	0.00847602	-0.0144818	0	0.003	1
Xlr3a	0.00847602	-0.013928	0	0.003	1
Mtmr11	0.00847602	-0.0197475	0	0.003	1
Abcb4	0.00847602	-0.0180984	0	0.003	1
Btbd8	0.00847602	-0.0185491	0	0.003	1
Gm43625	0.00847602	-0.0232427	0	0.003	1
Gm44031	0.00847602	-0.0124197	0	0.003	1
Eno2	0.00847602	-0.0327004	0	0.003	1
Kcnj8	0.00847602	-0.0141799	0	0.003	1
Foxa3	0.00847602	-0.0250197	0	0.003	1
Dpf1	0.00847602	-0.0109077	0	0.003	1
Fanci	0.00847602	-0.011114	0	0.003	1
Tspan15	0.00847602	-0.0257015	0	0.003	1
Myl6b	0.00847602	-0.00922971	0	0.003	1
Shcbp1	0.00847602	-0.00986985	0	0.003	1
Ephx2	0.00847602	-0.00951968	0	0.003	1
Osmr	0.00847602	-0.027393	0	0.003	1
Muc20	0.00847602	-0.00689173	0	0.003	1
Pde6a	0.00847602	-0.00820224	0	0.003	1
Tnfsf13b	0.00849872	-0.111601	0.039	0.061	1
Mir155hg	0.00851476	-0.0834564	0.006	0.015	1
Sorbs2	0.00852711	-0.0483892	0.004	0.012	1
Nrip1	0.00856871	-0.179273	0.182	0.224	1
Eif3i	0.00858164	-0.169776	0.28	0.331	1
Auh	0.00859793	-0.0778927	0.092	0.125	1
Cklf	0.00862734	-0.0724439	0.163	0.208	1
Dctn2	0.0086604	-0.135235	0.143	0.182	1
Hp1bp3	0.00868643	-0.0933895	0.162	0.204	1
Gm21975	0.00892466	0.11767	0.066	0.042	1
Ifi44	0.00898473	0.211524	0.135	0.103	1
Hcls1	0.00899154	-0.0852861	0.482	0.547	1
Nab2	0.0090293	-0.0328298	0.083	0.114	1
Hmga1	0.00904154	-0.131927	0.164	0.205	1
Sphk1	0.0091107	-0.0798362	0.01	0.022	1
Prkci	0.00915055	-0.0690519	0.016	0.031	1
Fam118a	0.00918951	-0.060692	0.01	0.022	1
Fbxo11	0.00923787	-0.0979917	0.077	0.107	1
Rab33b	0.00928666	-0.0489777	0.022	0.039	1
Atf4	0.00928728	-0.093981	0.302	0.357	1
Smg1	0.00932019	-0.164234	0.179	0.219	1
Trappc5	0.00935633	-0.118783	0.095	0.127	1
Ssna1	0.00940901	-0.128819	0.156	0.196	1
Rpe	0.00943399	-0.040105	0.079	0.11	1
Map1lc3a	0.00953742	-0.0658071	0.09	0.122	1
Hnrnpul2	0.00956252	-0.140369	0.322	0.376	1
Kcnq1ot1	0.00960952	-0.0527185	0.035	0.056	1
Man2a2	0.00963595	0.139157	0.06	0.037	1
Mtus2	0.00963956	0.0853735	0.016	0.004	1
Ccr2	0.00965684	0.292514	0.349	0.314	1
45358	0.00966286	-0.0579441	0.116	0.154	1
Skiv2l2	0.00972569	0.138316	0.057	0.035	1
Tcf4	0.00974206	-0.0949668	0.155	0.197	1
Trp53bp2	0.00978447	-0.115451	0.047	0.07	1
Med8	0.00981907	-0.0646051	0.117	0.154	1
Btbd10	0.00982721	-0.0493642	0.021	0.037	1
Dstn	0.00984997	-0.218701	0.3	0.348	1
Ube2d3	0.00986254	-0.130877	0.636	0.704	1
Fxyd5	0.00990244	-0.141917	0.769	0.781	1
Ppib	0.00990568	-0.109934	0.528	0.587	1
Man2b2	0.0099143	0.117065	0.091	0.064	1
Rsu1	0.00992648	-0.0586183	0.123	0.161	1
Sema4d	0.00996759	0.154676	0.4	0.36	1
Nab1	0.0100162	-0.178708	0.171	0.209	1
Nfkbid	0.0100858	-0.0592386	0.208	0.257	1
Rbm47	0.0100982	0.172485	0.214	0.175	1
Nfib	0.0101107	-0.09589	0.005	0.014	1
Igtp	0.0101115	0.241819	0.257	0.22	1
Bri3bp	0.0101306	-0.0628599	0.115	0.152	1
Cd40	0.0101323	-0.0751022	0.179	0.223	1
Commd10	0.0101669	-0.086597	0.06	0.087	1
Pea15a	0.0102066	0.116931	0.189	0.151	1
Hist1h1b	0.0102589	-0.0945276	0.037	0.058	1
Parp14	0.0102668	0.207788	0.318	0.275	1
Tinagl1	0.0102935	-0.0560536	0.005	0.014	1
Ddx5	0.0103036	-0.11177	0.693	0.757	1
Gadd45a	0.0103504	-0.115778	0.058	0.083	1
Pcolce	0.0103699	-0.140905	0.012	0.025	1
Usp3	0.0103905	-0.105459	0.128	0.164	1
A530032D15Rik	0.0104316	-0.0474411	0.022	0.038	1
Sp100	0.0105456	0.234291	0.398	0.361	1
Sowahc	0.0106028	-0.0853308	0.131	0.169	1
Stat1	0.0106165	0.146923	0.72	0.715	1
Rock1	0.0106225	-0.130524	0.245	0.292	1
Gtf2ird1	0.0106228	-0.0247979	0.005	0.014	1
Blm	0.010627	-0.0711681	0.015	0.029	1
Adgrg6	0.0106368	0.0388598	0.007	0	1
Mir17hg	0.0106368	0.0317568	0.007	0	1
Nipsnap3b	0.0106465	-0.107242	0.091	0.122	1
Cep152	0.0107428	-0.0592658	0.017	0.032	1
Pstpip2	0.0107718	-0.0289368	0.028	0.047	1
Cnot11	0.0107781	-0.10955	0.029	0.048	1
Fcho1	0.0109644	0.108019	0.033	0.016	1
Tmem128	0.0109899	-0.032362	0.204	0.254	1
Psma5	0.0110192	-0.085835	0.34	0.4	1
Slc20a1	0.0110255	-0.1328	0.077	0.106	1
Tcp11l1	0.0110354	-0.081137	0.105	0.139	1
Rbm39	0.0110558	0.151723	0.667	0.652	1
4930430E12Rik	0.0110668	-0.0880132	0.053	0.077	1
Psmd4	0.0111456	-0.0790813	0.248	0.298	1
Arg2	0.0111476	-0.0742828	0.063	0.09	1
Ndufab1	0.0112088	-0.142141	0.391	0.442	1
Ercc4	0.0112224	-0.0764159	0.02	0.036	1
Sdhd	0.0112686	-0.0968198	0.33	0.387	1
Fam172a	0.0113058	-0.0384904	0.049	0.073	1
Isy1	0.0113078	-0.133698	0.136	0.171	1
Agpat4	0.0113485	-0.0894231	0.088	0.118	1
Stau1	0.0113577	-0.0556505	0.077	0.106	1
Slc38a2	0.0113841	-0.126551	0.218	0.266	1
Cbfa2t3	0.0114044	0.279542	0.121	0.091	1
Itga1	0.0115641	-0.0640981	0.013	0.026	1
Snx17	0.0115918	-0.0658025	0.154	0.195	1
Osbpl9	0.0115983	-0.136543	0.154	0.192	1
Atm	0.0116032	0.0852475	0.031	0.015	1
Clp1	0.0116756	-0.0803902	0.025	0.042	1
Gm20628	0.011709	-0.0519285	0.003	0.01	1
Higd2a	0.0117313	-0.0867184	0.284	0.333	1
Ate1	0.0117412	-0.0833235	0.061	0.087	1
Cep76	0.0117463	-0.038432	0.003	0.01	1
Ndufs4	0.0117514	-0.110647	0.283	0.333	1
Prc1	0.0118393	-0.0523362	0.008	0.019	1
Serpinb6a	0.011855	-0.0877802	0.057	0.082	1
Gm26899	0.0118811	-0.0328845	0.008	0.019	1
Baiap2l1	0.0118967	-0.0534397	0.003	0.01	1
A630072M18Rik	0.0119231	-0.0452344	0.008	0.019	1
Phf11c	0.0119515	0.0650964	0.011	0.002	1
Oxr1	0.0119518	-0.0490436	0.059	0.084	1
Gpalpp1	0.0119523	-0.115292	0.105	0.137	1
Ddx39	0.0122795	-0.102654	0.1	0.132	1
Rbm14	0.0123126	0.131513	0.06	0.038	1
Vcp	0.0123372	0.148096	0.396	0.362	1
Dhrs11	0.0123456	-0.027679	0.042	0.064	1
Trim30a	0.0124797	0.222405	0.379	0.35	1
Fyttd1	0.0125363	-0.100721	0.075	0.103	1
Hspa14	0.0125426	-0.0442229	0.113	0.148	1
B630005N14Rik	0.0126252	-0.0721455	0.086	0.117	1
Fbxo6	0.012632	-0.0920338	0.117	0.151	1
Sntb2	0.0126924	-0.0918794	0.053	0.077	1
Ipmk	0.0127418	-0.0910255	0.059	0.084	1
Mbip	0.0127717	-0.0634068	0.025	0.042	1
Acbd3	0.0127742	-0.123253	0.176	0.214	1
Gm21092	0.0128509	-0.218349	0.117	0.149	1
Csrp2	0.0128685	-0.115904	0.022	0.038	1
Ccdc122	0.0129089	-0.0334794	0.018	0.033	1
Paip2	0.0129554	-0.108248	0.221	0.265	1
Rad21	0.0129875	-0.164224	0.132	0.168	1
Gm9843	0.0130198	0.209044	0.371	0.336	1
Unc93b1	0.0130808	0.16704	0.664	0.662	1
Map3k3	0.0130995	-0.0437044	0.058	0.083	1
Agpat3	0.0131392	-0.0556769	0.035	0.055	1
Mavs	0.0131487	0.140187	0.055	0.034	1
Kit	0.013187	-0.0318537	0.012	0.024	1
Tnfaip6	0.0131994	-0.100853	0.022	0.038	1
Syf2	0.013242	-0.156254	0.172	0.211	1
Wdfy3	0.0132514	-0.0567785	0.084	0.113	1
Chchd3	0.0132835	-0.066566	0.119	0.154	1
Gps1	0.0133281	-0.111249	0.104	0.136	1
Sesn1	0.0133413	0.0862718	0.043	0.024	1
Pxk	0.0133531	-0.0930614	0.092	0.122	1
Ch25h	0.013355	-0.0667386	0.01	0.022	1
1810032O08Rik	0.0133861	-0.0806908	0.03	0.048	1
Sfpq	0.0134115	-0.150397	0.359	0.413	1
Tinf2	0.0135238	-0.0670032	0.042	0.064	1
Dram1	0.0135963	-0.1141	0.216	0.26	1
Tm2d1	0.0136341	-0.0817552	0.192	0.235	1
Zcchc11	0.0136405	-0.0667514	0.077	0.105	1
Cdca5	0.0136845	-0.0368637	0.002	0.009	1
Arhgap10	0.0136907	0.0621367	0.08	0.055	1
Sfmbt2	0.0136999	-0.0463071	0.002	0.009	1
Clic4	0.0137295	-0.0969764	0.508	0.567	1
Slc1a2	0.0137295	0.114047	0.023	0.01	1
Swsap1	0.0137459	-0.0192137	0.002	0.009	1
Zmym3	0.0137584	-0.065286	0.02	0.035	1
Zfp64	0.0137598	-0.0821281	0.018	0.032	1
Cyb5r3	0.0137935	-0.110773	0.105	0.137	1
Il23a	0.013854	-0.0489719	0.002	0.009	1
Gm26819	0.013854	-0.0376123	0.002	0.009	1
Ube2b	0.0139107	-0.156687	0.322	0.373	1
Slc3a2	0.0139125	-0.0785057	0.428	0.488	1
Kdm4c	0.0139707	-0.0534099	0.027	0.044	1
Fam104a	0.0140015	-0.0718835	0.28	0.336	1
Fam49b	0.0140905	-0.0974851	0.552	0.611	1
Mapre1	0.014094	-0.09259	0.275	0.33	1
Coro1a	0.0141127	-0.100661	0.601	0.66	1
Dnmt3a	0.0141217	0.164062	0.161	0.128	1
9330020H09Rik	0.0141651	-0.0267405	0.006	0.015	1
Mrpl33	0.0142143	0.21919	0.524	0.507	1
Wdr47	0.0142321	-0.0723283	0.015	0.029	1
Nod2	0.01432	-0.0624361	0.046	0.068	1
Arfip2	0.0143282	-0.0634428	0.028	0.046	1
Naga	0.0143913	-0.114467	0.116	0.15	1
Prps1	0.0144714	0.14099	0.063	0.041	1
Midn	0.0144897	-0.0774696	0.112	0.145	1
Gm43672	0.0145512	-0.0233314	0.008	0.018	1
Tfdp1	0.0145684	-0.0502524	0.015	0.029	1
Gm10269	0.0145791	-0.0278138	0.035	0.055	1
Gfod1	0.0146719	-0.0341445	0.013	0.025	1
Zc3h14	0.0146887	-0.0975136	0.058	0.082	1
Slc2a8	0.0147112	0.0893524	0.026	0.012	1
Nfyc	0.0147523	-0.0460958	0.057	0.081	1
Mov10	0.0147971	0.140304	0.065	0.043	1
Ddx17	0.0148721	0.170585	0.288	0.25	1
Ramp1	0.0148792	-0.0808166	0.057	0.081	1
Fam178a	0.0148928	-0.083077	0.096	0.127	1
Gvin1	0.0148959	-0.0487241	0.015	0.029	1
Stx3	0.0149505	0.132142	0.141	0.11	1
Ist1	0.0149787	-0.161378	0.293	0.338	1
Gm10036	0.0149907	-0.0652144	0.015	0.029	1
Map2k4	0.0150239	-0.107656	0.104	0.136	1
Get4	0.0150481	-0.0772492	0.096	0.127	1
Bmpr2	0.015061	-0.167257	0.086	0.114	1
Sp140	0.0150676	-0.122177	0.306	0.354	1
Xpo4	0.0150733	0.0860245	0.026	0.012	1
Slc29a1	0.0150926	0.134548	0.13	0.099	1
Zyx	0.0151159	-0.116529	0.379	0.436	1
Srsf3	0.0151955	-0.0999799	0.421	0.476	1
Mmd	0.0152143	-0.144227	0.07	0.095	1
Atp5j2	0.0152206	0.131619	0.76	0.729	1
Cyp26b1	0.0152394	-0.0264765	0	0.004	1
Adgrf5	0.0152394	-0.0325913	0	0.004	1
Nhp2	0.0152464	-0.0797565	0.221	0.266	1
Samd11	0.0152665	-0.0237141	0	0.004	1
Plekhs1	0.0152665	-0.0265844	0	0.004	1
Rhobtb3	0.0152937	-0.0199437	0	0.004	1
Tcte3	0.0152937	-0.0431564	0	0.004	1
Creg2	0.0153324	-0.0146784	0.013	0.025	1
Tmem127	0.015335	-0.141751	0.08	0.107	1
Tmem189	0.0153405	-0.108781	0.28	0.327	1
Ccdc120	0.0153482	-0.0135423	0	0.004	1
Pdcd6ip	0.0153508	0.211266	0.359	0.33	1
Csgalnact2	0.0153949	-0.125638	0.062	0.087	1
Gm42670	0.0154215	-0.0296716	0.004	0.012	1
Hist1h2bj	0.0154746	-0.109785	0.014	0.026	1
Ttc19	0.0155433	-0.0808335	0.041	0.061	1
Fbxl19	0.0155468	0.112334	0.032	0.016	1
Zfp85	0.0155763	-0.0321037	0.002	0.008	1
Ttc21b	0.015601	-0.0308711	0.004	0.012	1
Nfkbib	0.0156099	-0.148399	0.127	0.16	1
Cenpb	0.0156125	0.120754	0.214	0.178	1
Yrdc	0.0156515	-0.0678805	0.072	0.1	1
Pim3	0.0156583	-0.0279641	0.257	0.31	1
Moap1	0.0156699	-0.031669	0.002	0.008	1
Adap2	0.01567	-0.0257718	0.111	0.145	1
Fez1	0.0156887	-0.0418244	0.002	0.008	1
Pmf1	0.0157084	0.193219	0.152	0.121	1
Dennd2d	0.0157338	0.0282259	0.013	0.003	1
Srp9	0.0157623	-0.105826	0.578	0.628	1
5430416N02Rik	0.0158081	-0.0574908	0.033	0.052	1
Iars2	0.0158446	-0.0911633	0.066	0.091	1
Isg20	0.0158503	0.182722	0.111	0.083	1
Dot1l	0.0158759	-0.0638263	0.102	0.134	1
Trim8	0.0159055	0.191015	0.182	0.151	1
Asrgl1	0.0160104	-0.0685954	0.014	0.026	1
Pspc1	0.0160594	-0.0871769	0.041	0.061	1
Coro2a	0.0160658	-0.0719227	0.161	0.202	1
Sys1	0.0160875	0.194068	0.266	0.234	1
Tnrc6b	0.0160996	-0.0642611	0.093	0.123	1
Rhoc	0.0161502	-0.192875	0.06	0.083	1
Abcg1	0.01616	0.221043	0.278	0.247	1
Bzw1	0.0162453	-0.0845013	0.255	0.299	1
Lyz1	0.01626	0.083144	0.038	0.021	1

## Sheet: MG CHA DEG
	p_val	avg_log2FC	pct.1	pct.2	p_val_adj
Ccl6	5.76617e-10	1.14228	0.841	0.629	9.45825e-06
Vim	1.0313e-09	0.804684	0.89	0.844	1.69164e-05
Lgals3	5.89878e-09	0.78639	0.903	0.763	9.67576e-05
Vegfa	1.15453e-07	-0.684591	0.841	0.898	0.00189378
Cst3	1.35738e-07	-0.561273	0.945	0.984	0.00222651
Nr4a3	5.49988e-07	-0.745532	0.441	0.715	0.00902145
Tpi1	6.13846e-07	0.619179	0.814	0.672	0.0100689
Cd74	1.03561e-06	-0.35272	0.986	1	0.0169871
H2-Ab1	1.26344e-06	-0.387598	0.959	0.989	0.0207242
Calm1	1.4733e-06	-0.58319	0.945	0.978	0.0241665
Cwc25	1.85724e-06	-1.01783	0.186	0.409	0.0304643
Basp1	3.90619e-06	-0.612429	0.745	0.866	0.0640733
Ahnak	4.3595e-06	0.778384	0.517	0.301	0.0715089
D8Ertd738e	8.16485e-06	-0.434233	0.724	0.86	0.133928
Eno1	1.01448e-05	0.466994	0.91	0.909	0.166405
Il1b	1.13113e-05	-0.506168	0.959	0.989	0.185539
Nrg1	1.47861e-05	-0.361441	0.338	0.586	0.242536
Jund	1.59322e-05	0.760024	0.841	0.796	0.261336
Ifitm1	2.12357e-05	-1.59823	0.276	0.468	0.348329
Uck2	2.28622e-05	-0.587141	0.248	0.468	0.375008
Sra1	2.39741e-05	-0.489882	0.207	0.446	0.393248
Tyrobp	2.42157e-05	-0.270667	1	0.989	0.39721
Nr4a2	2.50172e-05	-0.71616	0.552	0.742	0.410357
S100a4	3.78033e-05	0.766133	0.269	0.097	0.620087
Crem	4.23254e-05	-0.715128	0.255	0.468	0.694263
F10	4.39372e-05	0.708329	0.655	0.446	0.720702
Fcer1g	5.17104e-05	-0.281688	1	0.995	0.848205
Pmepa1	6.2929e-05	-0.987995	0.179	0.355	1
Cdkn1a	6.51053e-05	-0.460453	0.945	0.968	1
Ap3s1	6.61727e-05	0.584182	0.448	0.247	1
H2-Eb1	6.83951e-05	-0.336891	0.959	0.989	1
Gabarap	7.15241e-05	0.363897	0.931	0.914	1
Mitf	8.08175e-05	0.664793	0.331	0.156	1
Aif1	8.94359e-05	-0.50019	0.772	0.898	1
Egr1	0.00010023	0.743383	0.524	0.328	1
C1qa	0.000106086	-0.580753	0.6	0.753	1
Pfkp	0.000108338	0.581325	0.476	0.29	1
Actb	0.000114635	0.293687	0.993	0.995	1
Apoe	0.000114922	-1.06736	0.779	0.86	1
Gas2l3	0.000144339	0.301571	0.207	0.065	1
H2-Aa	0.000163282	-0.280934	0.952	0.995	1
Pgk1	0.000164396	0.460091	0.821	0.71	1
Ly6c2	0.000170123	0.951764	0.628	0.446	1
Got1	0.00017407	-0.393012	0.469	0.672	1
Ptgs2	0.00019474	-0.51756	0.828	0.919	1
Anxa2	0.000215329	0.561198	0.586	0.43	1
Rbpj	0.00021744	0.51941	0.593	0.425	1
Olfml3	0.000249953	-0.396515	0.028	0.145	1
Tnfsf13b	0.000251992	-0.434999	0.034	0.161	1
Il1a	0.000324454	-0.585084	0.414	0.613	1
Picalm	0.000352267	-0.329415	0.738	0.892	1
Fos	0.000450748	0.416197	0.938	0.887	1
Usp25	0.000454035	-0.497417	0.241	0.425	1
Prkcd	0.000456006	0.57764	0.814	0.801	1
Dusp1	0.00047558	0.440477	0.903	0.887	1
Mmp13	0.000480029	-0.649041	0	0.081	1
S100a6	0.000525502	0.531565	0.717	0.613	1
Diaph1	0.000531215	0.585643	0.49	0.355	1
Cnbp	0.000597651	-0.441509	0.524	0.715	1
Hsph1	0.000600504	0.401891	0.145	0.038	1
Arhgap39	0.000635079	0.262528	0.09	0.011	1
Pltp	0.000652645	0.616672	0.283	0.134	1
Mrpl33	0.000682569	0.403762	0.648	0.538	1
Thbs1	0.000686645	-0.572251	0.607	0.753	1
Sdha	0.00071068	0.470421	0.476	0.317	1
Gcnt2	0.000719431	-0.455775	0.152	0.317	1
Ndufb2	0.000729372	-0.496357	0.421	0.565	1
Clec4a1	0.000737874	0.574842	0.29	0.151	1
Arrdc4	0.000753403	-0.564664	0.303	0.468	1
Clec4e	0.000802975	0.551077	0.566	0.414	1
Emd	0.000843632	-0.500628	0.303	0.473	1
Hspa8	0.000915949	0.460611	0.952	0.952	1
Tm2d2	0.000986218	-0.472817	0.221	0.403	1
Ubqln1	0.0010447	0.517885	0.228	0.102	1
Eftud2	0.00104997	0.434288	0.221	0.097	1
Cst7	0.0010872	0.404042	0.117	0.027	1
Hnrnpa3	0.00111262	0.33776	0.897	0.812	1
Ptgs1	0.00111877	-0.4469	0.103	0.247	1
Dctn3	0.00112813	-0.394761	0.366	0.538	1
Prtn3	0.00121439	0.215876	0.055	0	1
Hexa	0.00122134	0.413056	0.697	0.543	1
Dnajb6	0.00124885	-0.570616	0.386	0.522	1
Fcgr4	0.00125253	-0.47601	0.483	0.629	1
Naaa	0.00125416	0.552181	0.621	0.452	1
Isg15	0.00131957	-0.50948	0.552	0.731	1
Gm7808	0.00134496	0.207772	0.069	0.005	1
Plxna1	0.00135688	0.532308	0.241	0.118	1
Mtpap	0.00138024	0.294184	0.069	0.005	1
Fkbp2	0.00138313	-0.480779	0.393	0.581	1
Med15	0.00139666	0.309611	0.2	0.075	1
Pcbp1	0.00142312	0.318692	0.655	0.522	1
Dhrs11	0.00144028	-0.284583	0.021	0.113	1
Tm7sf3	0.00147208	0.308999	0.131	0.038	1
Fubp3	0.00149545	-0.388206	0.048	0.156	1
Slamf7	0.0015414	0.464321	0.386	0.237	1
Srgn	0.00156903	-0.386474	0.938	1	1
Clec12a	0.00158476	0.502233	0.531	0.392	1
Slc25a5	0.00164739	0.288919	0.786	0.726	1
Snx3	0.00168509	0.357914	0.71	0.602	1
Fosl2	0.0017168	-0.333804	0.766	0.839	1
Jun	0.00171918	0.651587	0.476	0.355	1
Nfs1	0.00174869	-0.282736	0.014	0.097	1
Jarid2	0.00177896	0.543231	0.297	0.161	1
Stk38l	0.00179647	-0.377809	0.062	0.177	1
C1qc	0.00181765	-0.518865	0.69	0.763	1
Gfod1	0.00182993	-0.299182	0.007	0.081	1
Mt1	0.0018565	-0.461943	0.828	0.86	1
Prdm1	0.00191931	-0.332712	0.338	0.548	1
Dnaja1	0.00192507	0.28078	0.586	0.43	1
Psma2	0.00194499	-0.355453	0.379	0.548	1
Gzma	0.00194936	-0.336635	0.007	0.081	1
Gng5	0.00195612	-0.214485	0.959	0.968	1
Uqcrh	0.00196803	-0.331747	0.91	0.941	1
Smad1	0.00198213	-0.308934	0.034	0.134	1
Msn	0.00201207	0.296605	0.724	0.57	1
Oxct1	0.00204695	0.399987	0.207	0.091	1
Ccr2	0.00205461	0.567788	0.469	0.333	1
Vps37b	0.00206748	-0.356502	0.228	0.403	1
Trf	0.00206805	-0.544033	0.324	0.489	1
Pdcd6ip	0.00210257	0.406793	0.545	0.403	1
Cyth1	0.00220563	-0.54109	0.241	0.403	1
Piga	0.00224597	-0.279441	0.021	0.108	1
Trem2	0.00230632	-0.330081	0.414	0.591	1
Chd7	0.00236989	-0.591846	0.448	0.586	1
Cybb	0.00242155	0.413525	0.917	0.882	1
Fmnl3	0.00242954	-0.259521	0.021	0.108	1
Spcs2	0.00244642	0.404602	0.497	0.36	1
Ubald2	0.00244777	0.522385	0.469	0.323	1
Ldha	0.00246778	0.323207	0.903	0.855	1
Stard7	0.00250864	0.350313	0.207	0.091	1
Trp53inp1	0.00251151	0.275453	0.076	0.011	1
Sgpl1	0.00251561	0.400998	0.503	0.349	1
Bcl2l11	0.00259759	-0.39768	0.469	0.602	1
Nrbf2	0.00261751	0.342641	0.124	0.038	1
Smarca5	0.00265857	-0.533562	0.317	0.468	1
Slfn4	0.00268819	0.474476	0.076	0.011	1
Mettl10	0.00269152	-0.250432	0.014	0.091	1
Myadm	0.00270204	0.567087	0.352	0.237	1
Pdcd5	0.00272289	0.413781	0.572	0.43	1
Ddx20	0.00280234	0.174226	0.062	0.005	1
Ccl9	0.00286122	0.744772	0.4	0.263	1
Lfng	0.0029072	0.352061	0.262	0.129	1
Arl4a	0.00296509	-0.169143	0	0.059	1
Neat1	0.00297662	0.559772	0.428	0.29	1
Plau	0.00310407	0.501596	0.131	0.043	1
Tpp1	0.00315307	0.50226	0.414	0.28	1
Lmnb1	0.0031789	-0.557726	0.352	0.5	1
Smim8	0.00322749	-0.278183	0.021	0.102	1
AF251705	0.00325329	-0.352872	0.641	0.731	1
Mettl13	0.003274	-0.165234	0.007	0.075	1
Pdcd1lg2	0.00328646	0.60324	0.379	0.263	1
Ell2	0.00336314	-0.290514	0.262	0.435	1
Cytip	0.00341717	-0.512152	0.414	0.57	1
AW112010	0.00342705	-0.223192	0.966	0.984	1
Cox6c	0.00346957	-0.305714	0.924	0.962	1
Parp14	0.00352312	0.264031	0.352	0.194	1
Ly6i	0.003544	-0.272989	0.883	0.903	1
Crip1	0.00354525	0.25737	0.855	0.785	1
Cd44	0.00363913	0.447968	0.71	0.613	1
Zfp106	0.00366516	0.450784	0.407	0.28	1
Hint3	0.00373907	-0.316779	0.124	0.258	1
Aen	0.00376266	0.257196	0.083	0.016	1
Ppp1r37	0.00376486	0.235957	0.103	0.027	1
Gda	0.00382038	0.492494	0.614	0.5	1
Dab2	0.00386491	-0.418132	0.476	0.608	1
Tsen34	0.00393835	0.326603	0.172	0.07	1
Shfm1	0.00396584	-0.202947	0.966	0.978	1
Ppp1r9b	0.0039959	-0.399359	0.214	0.36	1
Klf6	0.00403241	0.315482	0.834	0.726	1
Cnn3	0.00409183	0.55091	0.262	0.145	1
Ctsz	0.00410722	0.193968	0.952	0.909	1
Tgfbi	0.00412914	-0.247111	0.966	0.984	1
Ythdc1	0.00414539	-0.48517	0.434	0.554	1
H2-T22	0.00416764	0.431427	0.545	0.425	1
Ndufa2	0.00423404	-0.307048	0.766	0.871	1
Tubb5	0.0042749	0.491366	0.683	0.608	1
Ddhd1	0.00433255	0.645177	0.414	0.29	1
Irf2bpl	0.00433495	0.318648	0.11	0.032	1
Alox5ap	0.0043525	0.454132	0.766	0.688	1
Coa5	0.00438133	0.499477	0.448	0.333	1
Tfec	0.00446278	0.413623	0.317	0.188	1
Hnrnpf	0.00447848	0.332288	0.738	0.608	1
Nrp2	0.00451186	0.635967	0.393	0.28	1
Tiparp	0.0045223	-0.408954	0.503	0.64	1
Atm	0.00455861	0.212373	0.069	0.011	1
Commd5	0.00466172	0.167155	0.069	0.011	1
Pou2f2	0.00473443	-0.178359	0.048	0.145	1
A530032D15Rik	0.00474977	-0.20463	0.007	0.07	1
Tuba1b	0.00485277	0.367464	0.876	0.785	1
Ctla2b	0.00487905	-0.233516	0.034	0.124	1
Gapdh	0.00488875	0.254962	0.986	0.995	1
Zbed4	0.00492881	0.215172	0.069	0.011	1
Rell1	0.0049366	0.254176	0.11	0.032	1
Ash2l	0.0049366	0.233368	0.11	0.032	1
Nktr	0.00494075	0.434586	0.4	0.274	1
Ms4a4a	0.00495067	-0.315592	0.159	0.301	1
Igf2r	0.00498386	0.256155	0.069	0.011	1
Mcm9	0.00505336	-0.166885	0.007	0.07	1
Usf2	0.00508223	0.327247	0.545	0.403	1
Tmem205	0.00513588	-0.395075	0.131	0.247	1
Prpf18	0.00515984	0.276733	0.152	0.059	1
Amn1	0.00520966	0.168094	0.069	0.011	1
Gm37494	0.00522429	0.106066	0.041	0	1
5830432E09Rik	0.00522429	0.140175	0.041	0	1
Mettl17	0.00522429	0.14469	0.041	0	1
Prdm15	0.00522429	0.131528	0.041	0	1
Poll	0.00522429	0.175377	0.041	0	1
Ptpn23	0.00523036	0.275473	0.117	0.038	1
Slc25a36	0.00523605	-0.299837	0.055	0.151	1
Dcakd	0.00526754	0.192469	0.069	0.011	1
Cd300lb	0.00526754	0.213148	0.069	0.011	1
Hgf	0.00531422	-0.333675	0.028	0.108	1
F11r	0.00538315	-0.27278	0.234	0.403	1
Napepld	0.00554366	0.160738	0.055	0.005	1
Ptrh2	0.0055696	0.285936	0.138	0.054	1
Fkbp8	0.00570612	-0.27123	0.31	0.462	1
Gm26740	0.00574866	0.200351	0.09	0.022	1
Rpusd4	0.00575733	0.16749	0.055	0.005	1
Prorsd1	0.00578854	0.303622	0.166	0.07	1
Fgd4	0.00578854	0.3416	0.166	0.07	1
Ydjc	0.00583018	0.181368	0.055	0.005	1
Il1r2	0.0059922	-0.638694	0.179	0.306	1
Atp5b	0.00599748	0.290051	0.766	0.704	1
Ptpn18	0.00599938	-0.262428	0.807	0.882	1
Mex3c	0.00613344	0.26579	0.159	0.065	1
Klf2	0.00614451	0.582452	0.234	0.124	1
Pigt	0.0061666	-0.363018	0.145	0.274	1
Cdc42ep2	0.00617366	0.303988	0.124	0.043	1
Tpd52	0.00618619	-0.1688	0.503	0.699	1
Gadd45g	0.00646947	-0.510202	0.152	0.28	1
Zfp87	0.00648138	0.227106	0.097	0.027	1
Eepd1	0.00648325	-0.278702	0.048	0.14	1
Brf1	0.00648567	0.335978	0.103	0.032	1
Tfe3	0.0065903	0.358768	0.179	0.081	1
Rdh11	0.00665236	0.253235	0.097	0.027	1
Smim3	0.00675697	-0.377057	0.262	0.419	1
Prdx5	0.00692811	-0.280972	0.959	0.978	1
Plbd2	0.00695338	0.2743	0.262	0.145	1
Fcho1	0.0069888	0.220522	0.076	0.016	1
Tmsb4x	0.00702594	-0.173767	1	1	1
Psma1	0.00713447	0.394743	0.434	0.312	1
Gdf15	0.00727258	0.446269	0.076	0.016	1
Catip	0.00738181	-0.184815	0	0.048	1
Rfx7	0.00741831	0.19524	0.076	0.016	1
Katna1	0.00751545	-0.335458	0.11	0.22	1
Snx8	0.00755042	0.326823	0.179	0.086	1
Rnf19b	0.00767433	0.38845	0.69	0.559	1
Chmp2a	0.00768531	-0.349269	0.428	0.565	1
Caap1	0.00770926	-0.189797	0.021	0.091	1
Tmem88	0.0077661	0.188314	0.097	0.027	1
Kpnb1	0.00785038	0.351924	0.241	0.134	1
Sart3	0.00790809	0.178683	0.159	0.065	1
Atp5e	0.00796923	-0.198818	0.972	0.984	1
Tbc1d23	0.00815845	0.262389	0.103	0.032	1
Cox5b	0.00819515	-0.261028	0.883	0.93	1
Maz	0.00837226	0.437875	0.234	0.134	1
Hk3	0.00837344	0.500536	0.421	0.317	1
S100a10	0.00850577	0.431943	0.697	0.613	1
Usmg5	0.00855138	-0.244877	0.917	0.941	1
Insig1	0.00856696	-0.264134	0.069	0.167	1
Zc3h4	0.00860316	-0.286442	0.041	0.124	1
B4galt1	0.00864592	-0.370623	0.303	0.441	1
Stxbp3	0.00864788	0.409882	0.214	0.113	1
Rnf115	0.00865313	0.329575	0.297	0.172	1
Crebl2	0.00868108	-0.32283	0.014	0.075	1
Zcchc7	0.00876782	0.277659	0.11	0.038	1
Parg	0.0087872	0.303878	0.152	0.065	1
Ndufaf2	0.00883559	-0.222093	0.028	0.102	1
Gatm	0.00884108	-0.429293	0.455	0.602	1
0610011F06Rik	0.00890381	0.293182	0.11	0.038	1
Ssbp3	0.00890384	0.253305	0.11	0.038	1
C1qb	0.00905104	-0.345807	0.752	0.812	1
1810037I17Rik	0.00910692	-0.268961	0.814	0.903	1
Map4k4	0.00910928	-0.258958	0.641	0.796	1
Cbx5	0.00918154	0.233036	0.11	0.038	1
Pmvk	0.00928705	-0.427894	0.228	0.355	1
Gpr65	0.00929686	-0.34924	0.407	0.548	1
Ftl1	0.0093038	0.330713	1	0.984	1
Sugp1	0.00933747	-0.203484	0.014	0.075	1
Pank3	0.00936998	0.293265	0.152	0.065	1
Npepps	0.00953476	0.364484	0.324	0.21	1
Mmp2	0.00957402	-0.241837	0.048	0.134	1
Bri3	0.009638	0.285665	0.841	0.812	1
Ier5	0.00975361	0.256425	0.6	0.468	1
Plaur	0.00982163	-0.336945	0.717	0.785	1
Dirc2	0.00982861	-0.241694	0.097	0.204	1
Rpf2	0.00985845	0.162322	0.083	0.022	1
Rnpc3	0.00987373	-0.169152	0.041	0.124	1
Spata13	0.00989314	-0.428485	0.186	0.306	1
Apbb1ip	0.0100332	0.32758	0.228	0.124	1
Bckdha	0.0100616	0.216931	0.11	0.038	1
Hspa2	0.01022	-0.191033	0.014	0.075	1
Lpcat2	0.0103249	-0.333641	0.503	0.634	1
Itgb5	0.0103507	-0.444529	0.276	0.403	1
Cd24a	0.0103742	0.218351	0.062	0.011	1
Ubl5	0.0103911	-0.249344	0.862	0.909	1
Akap10	0.0104399	0.228213	0.124	0.048	1
Evl	0.0107094	0.379082	0.434	0.323	1
Fam111a	0.0107214	0.280258	0.241	0.129	1
Adgre5	0.0107429	0.255964	0.269	0.145	1
Cetn2	0.0107563	-0.252906	0.062	0.156	1
Clec4a2	0.010836	0.387869	0.276	0.167	1
Tnks1bp1	0.0109214	0.134147	0.034	0	1
Zmym1	0.0109214	0.130487	0.034	0	1
Zfp12	0.0109214	0.104649	0.034	0	1
Rfc3	0.0109214	0.0919113	0.034	0	1
Zfp61	0.0109214	0.130208	0.034	0	1
Rsad1	0.0109214	0.146182	0.034	0	1
Zfp36	0.0111714	0.393811	0.979	0.909	1
Higd2a	0.0112628	-0.363436	0.372	0.495	1
Kit	0.0114539	-0.238503	0.021	0.086	1
Hmgb2	0.0114669	-0.35874	0.503	0.613	1
Rnf168	0.0115319	0.176496	0.048	0.005	1
Rtcb	0.0116447	-0.412404	0.234	0.355	1
Xylt2	0.0116755	-0.137	0	0.043	1
Ostm1	0.0116895	0.449688	0.297	0.194	1
Chchd2	0.0117125	-0.185004	0.855	0.919	1
Lpl	0.0117293	0.431651	0.09	0.027	1
Bax	0.0117432	0.375134	0.697	0.608	1
Mif	0.0119142	-0.317297	0.917	0.962	1
Tcf4	0.0119225	-0.422676	0.186	0.306	1
Capg	0.0119306	0.310946	0.614	0.522	1
Cflar	0.011945	0.388772	0.469	0.355	1
Nufip1	0.0120193	-0.364448	0.214	0.339	1
Fam207a	0.0120837	0.243151	0.124	0.048	1
Msto1	0.012116	0.120451	0.048	0.005	1
Sox4	0.0121267	-0.270605	0.021	0.086	1
Fcrlb	0.012147	-0.261584	0.034	0.108	1
Gpi1	0.0121676	0.328481	0.814	0.817	1
Rbm45	0.0123911	0.260846	0.069	0.016	1
Parvg	0.0125191	-0.149631	0.131	0.258	1
Nrros	0.0126552	0.302403	0.531	0.398	1
Cyc1	0.0126555	0.270011	0.407	0.274	1
Abca7	0.0127052	0.34515	0.138	0.059	1
Rilpl2	0.0128963	0.435896	0.428	0.328	1
H2afz	0.0129035	-0.320817	0.883	0.93	1
Mt2	0.0130915	-0.324099	0.103	0.199	1
Top3b	0.0131208	0.254063	0.138	0.059	1
Ercc2	0.0131321	0.26151	0.069	0.016	1
5031439G07Rik	0.013141	0.389251	0.331	0.22	1
Irs2	0.0131597	-0.391146	0.297	0.435	1
St3gal5	0.0132593	0.263496	0.069	0.016	1
Pum2	0.0132716	0.454878	0.379	0.28	1
Med13l	0.0133914	0.363582	0.359	0.242	1
2310022A10Rik	0.0135073	0.191189	0.09	0.027	1
Slc11a2	0.0135073	0.194479	0.09	0.027	1
Slamf6	0.0136296	0.342975	0.186	0.097	1
P2ry14	0.0136503	0.364258	0.262	0.151	1
Dgat1	0.0139014	-0.34572	0.29	0.43	1
Cpsf6	0.0139214	0.341237	0.228	0.129	1
Ptpre	0.0139565	0.331323	0.469	0.355	1
Dcun1d3	0.0140459	0.178668	0.069	0.016	1
Tlr13	0.0140798	0.349495	0.186	0.097	1
Rnaseh1	0.0142265	0.243214	0.097	0.032	1
Cars	0.0142488	0.138533	0.069	0.016	1
Runx2	0.0142964	-0.192616	0.034	0.108	1
C1ra	0.0143259	-0.202267	0.097	0.199	1
Nae1	0.0143488	0.252685	0.138	0.059	1
Snx18	0.0146456	-0.34601	0.566	0.71	1
Rgcc	0.0146473	-0.388608	0.262	0.382	1
Cxxc1	0.0147179	0.234344	0.138	0.059	1
Ptcd3	0.0147325	0.12509	0.069	0.016	1
Spg21	0.0147491	0.416339	0.386	0.269	1
Alad	0.0147497	0.321657	0.103	0.038	1
Nfam1	0.0147732	0.366452	0.269	0.167	1
Nfil3	0.014801	-0.223011	0.697	0.823	1
Gpr35	0.0148218	-0.343704	0.366	0.495	1
Rpn1	0.0148575	0.421704	0.455	0.355	1
Kctd10	0.0148649	-0.16828	0.055	0.14	1
Ms4a6c	0.0148681	-0.253955	0.8	0.849	1
Lrrk2	0.0148733	0.142137	0.069	0.016	1
R3hdm1	0.0149362	-0.368122	0.083	0.172	1
Gdi2	0.0150404	-0.300662	0.621	0.726	1
Lrrc25	0.0151124	0.285541	0.31	0.199	1
Rel	0.0151571	-0.338573	0.51	0.613	1
Gmfb	0.015198	0.251221	0.207	0.108	1
Ndufa8	0.0152794	-0.32658	0.407	0.532	1
Coro1a	0.0155341	-0.270195	0.703	0.78	1
Egr2	0.0155398	0.291341	0.6	0.484	1
Samd8	0.0155512	0.327412	0.248	0.145	1
Plcb2	0.0155856	-0.247334	0.076	0.161	1
Ogfod2	0.015733	0.189681	0.097	0.032	1
Actr1a	0.0158229	0.386409	0.186	0.102	1
Cluh	0.015891	0.276576	0.159	0.075	1
Lpp	0.0158942	0.525665	0.31	0.204	1
Fbxl6	0.016073	-0.242934	0.041	0.113	1
Ccdc86	0.0161779	0.295948	0.476	0.366	1
Cct4	0.0163314	0.339295	0.366	0.263	1
Isy1	0.0163362	-0.364246	0.207	0.317	1
Cd180	0.016383	0.293207	0.172	0.086	1
Rad50	0.0164845	-0.202848	0.062	0.145	1
Ppm1b	0.0168363	0.249982	0.152	0.07	1
Rrad	0.0169297	-0.42109	0.034	0.102	1
Gbe1	0.0169297	-0.25888	0.034	0.102	1
Umad1	0.017009	-0.220181	0.028	0.091	1
Zfp281	0.0171865	-0.260396	0.055	0.134	1
Bloc1s1	0.0172315	-0.357731	0.462	0.575	1
Emc3	0.0173392	0.268508	0.186	0.097	1
Plek	0.0175659	-0.309115	0.772	0.871	1
Anapc13	0.0176029	-0.263048	0.393	0.532	1
Blm	0.0176459	-0.154283	0.007	0.054	1
Ccl5	0.017649	-0.401506	0.786	0.86	1
Nuak2	0.0176516	-0.202705	0.186	0.306	1
Npm1	0.017695	-0.206899	0.848	0.882	1
Mga	0.0177335	-0.288081	0.083	0.172	1
Ifi27	0.0177556	-0.305342	0.159	0.263	1
Wdr5	0.0178527	0.315213	0.117	0.048	1
Tigar	0.017891	0.187159	0.055	0.011	1
Unc119	0.0180273	-0.302133	0.034	0.102	1
Parp1	0.0180668	0.322543	0.234	0.134	1
Rbm7	0.0181838	-0.291403	0.159	0.263	1
Mtg1	0.018272	0.205534	0.055	0.011	1
Nlrp3	0.0183104	-0.437923	0.579	0.667	1
Apoc1	0.018371	-0.290254	0.007	0.054	1
Atg3	0.0185168	0.346043	0.324	0.22	1
Atpif1	0.018517	-0.312452	0.717	0.796	1
Slc25a12	0.0185172	0.164745	0.166	0.081	1
Dhcr7	0.0185201	-0.0904716	0	0.038	1
AA474331	0.0185201	-0.124649	0	0.038	1
Neil1	0.0185201	-0.117336	0	0.038	1
H2-DMa	0.0187849	-0.251139	0.91	0.957	1
AI987944	0.018857	0.143803	0.055	0.011	1
Uqcc3	0.018939	-0.300037	0.166	0.274	1
Tatdn1	0.0191221	-0.13518	0.007	0.054	1
Tacstd2	0.0191646	-0.193236	0.062	0.145	1
Bbx	0.0191729	0.332904	0.2	0.113	1
Spint1	0.0192477	-0.367753	0.303	0.441	1
Accs	0.019256	0.155466	0.055	0.011	1
Lrrc14	0.019256	0.130169	0.055	0.011	1
Tmtc2	0.0193141	-0.139673	0.007	0.054	1
Rundc1	0.0193141	-0.114589	0.007	0.054	1
Med27	0.0194581	0.119278	0.055	0.011	1
Zfp691	0.0195077	-0.0905397	0.007	0.054	1
Ptbp3	0.0196272	0.310613	0.593	0.495	1
Xist	0.0196387	0.674903	0.731	0.645	1
Terf1	0.0196623	0.153265	0.055	0.011	1
Stk10	0.0198344	-0.273809	0.076	0.161	1
Hspa1b	0.0198615	0.521195	0.117	0.048	1
Abi2	0.0198683	0.212122	0.055	0.011	1
Susd3	0.0199545	0.156193	0.103	0.038	1
Abca1	0.0200698	-0.118879	0.4	0.57	1
Piezo1	0.0200855	0.3918	0.221	0.129	1
Snrpg	0.0201513	-0.252338	0.634	0.737	1
Aldoa	0.0203495	0.246531	0.917	0.892	1
Anp32b	0.0203662	0.296353	0.662	0.565	1
Fzd7	0.0204108	-0.158747	0.034	0.102	1
Cdc26	0.0204129	0.291578	0.255	0.156	1
Nudcd3	0.0204899	0.23215	0.186	0.097	1
Rbm6	0.0206422	0.246284	0.207	0.113	1
Rreb1	0.0206654	0.254279	0.241	0.145	1
Sirt7	0.0207165	-0.228133	0.103	0.199	1
Ly9	0.0207455	0.39501	0.214	0.129	1
Sppl2a	0.0207631	0.194445	0.614	0.505	1
2310040G24Rik	0.0208007	0.222123	0.117	0.048	1
Man2c1	0.020938	0.138838	0.117	0.048	1
Rnf138	0.020938	0.18672	0.117	0.048	1
Trip10	0.0210496	0.159792	0.103	0.038	1
Rragc	0.0210631	0.27467	0.234	0.14	1
Max	0.0210872	0.316089	0.324	0.215	1
Wasf2	0.0212072	0.268092	0.462	0.339	1
Isoc1	0.021327	-0.24691	0.103	0.199	1
Nans	0.0214717	0.257392	0.241	0.145	1
Mlkl	0.0217025	0.160599	0.11	0.043	1
Slc15a4	0.021729	0.299996	0.138	0.065	1
Swap70	0.0218053	-0.302471	0.062	0.14	1
Mrps24	0.0219799	0.334982	0.593	0.5	1
Sdccag3	0.0221968	0.220622	0.172	0.086	1
Stx3	0.0222059	0.440808	0.234	0.151	1
Ik	0.0222474	-0.328037	0.262	0.387	1
Ptpn6	0.0222635	0.338774	0.586	0.5	1
Ctsb	0.0223464	0.293999	0.869	0.79	1
Map1lc3b	0.02246	-0.331509	0.593	0.64	1
Pyhin1	0.0224936	0.244675	0.393	0.263	1
Glrx5	0.022538	-0.281852	0.214	0.312	1
Slfn1	0.0225401	0.388662	0.262	0.167	1
Commd7	0.0226729	0.323448	0.214	0.124	1
Ogfr	0.0227458	0.300724	0.303	0.204	1
Snap29	0.0227764	0.309033	0.172	0.091	1
2810474O19Rik	0.0229804	0.329549	0.331	0.22	1
Hk2	0.0229913	-0.445474	0.441	0.538	1
Glipr2	0.023002	0.33678	0.2	0.113	1
Ap1ar	0.0230227	0.245217	0.145	0.07	1
Cnbd2	0.0230603	0.0979868	0.028	0	1
Tuft1	0.0230603	0.101551	0.028	0	1
Lix1l	0.0230603	0.107583	0.028	0	1
Gm29367	0.0230603	0.0891965	0.028	0	1
Zkscan14	0.0230603	0.0716739	0.028	0	1
Mgp	0.0230603	0.102801	0.028	0	1
Zbtb45	0.0230603	0.0631539	0.028	0	1
Zfp27	0.0230603	0.0992986	0.028	0	1
Det1	0.0230603	0.0943174	0.028	0	1
Adgrg6	0.0230603	0.0901308	0.028	0	1
Gm5424	0.0230603	0.0593795	0.028	0	1
Taco1	0.0230603	0.113086	0.028	0	1
Hist1h3f	0.0230603	0.0901152	0.028	0	1
Mboat1	0.0230603	0.123958	0.028	0	1
Tfb1m	0.0230603	0.0890833	0.028	0	1
Mlst8	0.0230603	0.0745974	0.028	0	1
Gm26549	0.0230603	0.115628	0.028	0	1
Kif20a	0.0230603	0.0961484	0.028	0	1
Ptprcap	0.0230603	0.154793	0.028	0	1
Ankrd1	0.0230603	0.0916158	0.028	0	1
Cd300a	0.023072	0.414134	0.359	0.263	1
Ppia	0.0230868	-0.184744	0.952	0.962	1
Hltf	0.0231833	0.209299	0.124	0.054	1
Nrf1	0.0232869	0.319715	0.097	0.038	1
Cep164	0.02335	-0.119709	0.048	0.124	1
Pgm1	0.0233774	-0.182028	0.034	0.102	1
Cisd2	0.0233777	0.283205	0.517	0.425	1
Sass6	0.0234027	0.117029	0.041	0.005	1
Trim8	0.0234773	0.3375	0.248	0.161	1
Ndrg3	0.0235531	0.190271	0.09	0.032	1
Bpnt1	0.0236732	-0.178618	0.021	0.075	1
Tmem198b	0.0236881	0.14735	0.041	0.005	1
Trim47	0.0236881	0.168736	0.041	0.005	1
Anapc1	0.0237021	0.327541	0.193	0.113	1
Kcnn4	0.0237466	0.22651	0.138	0.065	1
Mogs	0.0237644	0.275436	0.152	0.075	1
Pacs2	0.0239196	0.26929	0.228	0.134	1
Nav1	0.0239765	0.109897	0.041	0.005	1
Wdr59	0.0239765	0.140663	0.041	0.005	1
Rnf135	0.0239765	0.127288	0.041	0.005	1
Ube3a	0.0240179	0.395643	0.297	0.199	1
Cklf	0.0241204	-0.272902	0.207	0.323	1
Polk	0.0241982	0.188253	0.062	0.016	1
Rere	0.0243722	0.20262	0.124	0.054	1
Prr5l	0.0243789	-0.294324	0.083	0.167	1
Kcnk6	0.0244308	-0.224579	0.021	0.075	1
Gnb1	0.0244335	0.256346	0.669	0.591	1
Zmym3	0.0244999	-0.165276	0.014	0.065	1
Usp8	0.0245244	-0.263588	0.138	0.237	1
Nle1	0.0245625	0.101001	0.041	0.005	1
Luc7l	0.0247379	0.363216	0.221	0.134	1
2010107E04Rik	0.0247964	-0.181195	0.862	0.935	1
Tef	0.0248601	0.0910065	0.041	0.005	1
Gnai2	0.0250174	0.175905	0.945	0.909	1
Apex1	0.0250176	0.234514	0.172	0.091	1
Psmd8	0.0250649	0.299791	0.421	0.306	1
Elac1	0.0251125	0.214921	0.062	0.016	1
Arhgap21	0.0251608	0.0892567	0.041	0.005	1
Gp6	0.0251608	0.16481	0.041	0.005	1
Xpo5	0.0251608	0.0886252	0.041	0.005	1
Nup93	0.0251887	0.190024	0.09	0.032	1
Ece2	0.0251887	0.191442	0.09	0.032	1
Xaf1	0.0251967	0.353812	0.248	0.156	1
Ifitm2	0.0252005	-0.367952	0.772	0.86	1
AI467606	0.0253457	0.219664	0.062	0.016	1
Map1lc3a	0.0253753	-0.264803	0.09	0.172	1
Tgfb1	0.025407	0.244306	0.724	0.618	1
Gk	0.0255276	-0.296503	0.131	0.226	1
Usp36	0.0256246	-0.245995	0.055	0.129	1
Ier2	0.0256538	0.587077	0.552	0.468	1
Batf3	0.0256859	0.251908	0.152	0.075	1
Erap1	0.0258515	-0.135865	0.069	0.151	1
Naa30	0.025932	-0.224073	0.028	0.086	1
Csnk2a1	0.0260984	0.276121	0.317	0.21	1
Rpa3	0.026168	-0.240652	0.117	0.21	1
Rnh1	0.0263391	0.280173	0.345	0.242	1
Gpr132	0.0264966	-0.367041	0.524	0.651	1
Gm10094	0.0265446	-0.381831	0.09	0.172	1
Nudt4	0.0265946	-0.211061	0.083	0.167	1
Arcn1	0.0266482	0.341258	0.248	0.161	1
Trem1	0.0267383	-0.356934	0.214	0.317	1
Lhfpl2	0.0267706	-0.397411	0.117	0.21	1
Slfn9	0.0267845	0.184754	0.062	0.016	1
Mfsd1	0.0268865	0.426793	0.462	0.376	1
Cers2	0.026904	0.31548	0.297	0.199	1
Rnase4	0.0269254	-0.2236	0.034	0.097	1
Cyfip1	0.0270185	-0.275307	0.393	0.543	1
Colgalt1	0.0270895	0.455813	0.448	0.376	1
Uggt1	0.0271405	0.398451	0.172	0.097	1
Rrp1b	0.0273795	-0.174941	0.076	0.161	1
Slx4ip	0.0275301	0.167272	0.062	0.016	1
Recql	0.0275301	0.158408	0.062	0.016	1
Ppp3r1	0.0275773	0.405091	0.31	0.226	1
Senp5	0.0276587	-0.165765	0.034	0.097	1
Romo1	0.027695	-0.218615	0.593	0.704	1
Jag1	0.0277896	-0.192703	0.055	0.129	1
Acat1	0.0277926	0.274232	0.186	0.108	1
Plxnb2	0.027929	0.386094	0.276	0.188	1
Gm8730	0.0279879	0.205955	0.097	0.038	1
Limd2	0.0279947	-0.372794	0.262	0.366	1
Eif5a2	0.0280859	-0.142098	0.007	0.048	1
Fam43a	0.0280859	-0.18767	0.007	0.048	1
Lilr4b	0.0282585	0.120413	0.614	0.462	1
Tnfaip8	0.0284122	-0.264784	0.31	0.435	1
1190007I07Rik	0.0284439	-0.21587	0.076	0.156	1
Casp3	0.0284711	0.24544	0.11	0.048	1
Dusp5	0.0285049	-0.272787	0.531	0.656	1
Fkbp1b	0.0285511	0.299873	0.145	0.075	1
Ccl2	0.0285519	0.389246	0.062	0.016	1
Taf7	0.0286177	-0.172586	0.09	0.177	1
Sh3bp5	0.0286495	-0.13015	0.007	0.048	1
Drg2	0.0286495	-0.129133	0.007	0.048	1
Cramp1l	0.0287793	0.223489	0.097	0.038	1
Cxcl3	0.0289349	-0.313043	0.007	0.048	1
Fars2	0.0289349	-0.124695	0.007	0.048	1
C3	0.0291761	0.329621	0.869	0.839	1
Ccl8	0.0291772	0.676134	0.103	0.043	1
Gpnmb	0.029178	0.543168	0.172	0.091	1
Rabif	0.0293395	0.100857	0.062	0.016	1
Mrps18c	0.0293541	-0.181416	0.29	0.419	1
Sestd1	0.0293665	0.169447	0.2	0.108	1
Appl1	0.0294754	0.210188	0.172	0.091	1
Ttc21b	0.0295041	-0.0703633	0	0.032	1
Haus2	0.0295041	-0.0886411	0	0.032	1
Ubxn2b	0.0295041	-0.121953	0	0.032	1
Cxcl14	0.0295041	-0.129923	0	0.032	1
Treml4	0.0295041	-0.0994652	0	0.032	1
Pcgf6	0.0295041	-0.080627	0	0.032	1
Fnbp4	0.0297767	-0.19279	0.097	0.183	1
Prepl	0.0298059	-0.150927	0.007	0.048	1
Fastk	0.0301372	-0.173478	0.048	0.118	1
Rp2	0.0301376	-0.257471	0.166	0.274	1
Fbxo4	0.0302958	0.20538	0.069	0.022	1
Gbp4	0.0303171	0.468705	0.421	0.317	1
Cyp27a1	0.0303451	-0.13667	0.028	0.086	1
Ppargc1b	0.0305589	0.296742	0.179	0.102	1
Pik3cb	0.0306352	0.307334	0.159	0.086	1
Arpc1b	0.0307087	0.206542	0.876	0.866	1
Arap1	0.0308435	0.303896	0.434	0.328	1
Fem1c	0.0310139	0.336905	0.31	0.215	1
Mbnl1	0.0310852	0.343208	0.441	0.344	1
Med30	0.0313229	-0.319039	0.117	0.199	1
Arpc1a	0.0313355	0.265095	0.297	0.199	1
Trim44	0.0313379	0.252465	0.255	0.156	1
Tomm7	0.0313596	-0.233616	0.828	0.876	1
Rnf41	0.0313702	0.102763	0.09	0.032	1
Lap3	0.0314184	0.414447	0.262	0.183	1
Arl8a	0.0314457	0.416322	0.29	0.21	1
Glb1	0.0315312	0.247273	0.11	0.048	1
Clcn5	0.0315867	0.18661	0.069	0.022	1
Nmt1	0.0317621	0.277775	0.297	0.199	1
Ccny	0.031893	0.355653	0.207	0.129	1
Cpeb2	0.0318957	-0.19716	0.117	0.21	1
Trappc2l	0.0319044	-0.204024	0.483	0.581	1
Gpbp1	0.0319226	-0.337157	0.172	0.269	1
Golm1	0.0319328	0.180382	0.11	0.048	1
Icmt	0.0321161	0.155382	0.069	0.022	1
Actr2	0.0322046	0.258937	0.738	0.677	1
Mmp14	0.0324318	-0.195351	0.607	0.758	1
Slc25a3	0.0325557	0.188924	0.931	0.876	1
Anxa1	0.032623	0.404904	0.276	0.188	1
Irg1	0.0326365	0.481803	0.421	0.349	1
Prmt1	0.0328225	0.290915	0.166	0.091	1
Alas1	0.0328854	0.258537	0.393	0.285	1
Gpat4	0.0329053	0.333934	0.166	0.091	1
Aup1	0.0329232	0.306746	0.434	0.344	1
Snx1	0.0329373	0.283478	0.221	0.134	1
Siah2	0.0331122	-0.232916	0.11	0.199	1
Emc1	0.0332073	-0.122934	0.097	0.183	1
Mapkapk5	0.033473	0.138411	0.069	0.022	1
Abcc1	0.0335158	0.303965	0.179	0.102	1
Anxa4	0.033536	0.455052	0.441	0.36	1
Snrpd1	0.0336205	-0.219569	0.31	0.435	1
Pkm	0.0336684	0.288874	0.903	0.909	1
Arhgap9	0.0337122	0.290645	0.297	0.199	1
Fam134c	0.0337282	0.204068	0.103	0.043	1
Slc39a9	0.0337502	0.113845	0.069	0.022	1
Mapk14	0.0338544	0.246521	0.297	0.194	1
Rbbp4	0.0339226	0.313979	0.234	0.156	1
Hnrnpa2b1	0.0339539	0.244221	0.828	0.763	1
Spty2d1	0.0339604	-0.382493	0.366	0.452	1
Sp3os	0.0339696	-0.198162	0.069	0.145	1
Klhl9	0.0339702	0.225327	0.159	0.086	1
Itgal	0.0340509	-0.258686	0.297	0.43	1
Wbscr16	0.0343105	0.114692	0.069	0.022	1
Creld1	0.0343105	0.125864	0.069	0.022	1
Polr2d	0.0343201	0.247066	0.159	0.086	1
Hsp90ab1	0.0343207	0.201321	0.966	0.952	1
Camk1	0.0343619	-0.229948	0.207	0.317	1
Med29	0.0343698	-0.247665	0.11	0.194	1
Ndufa5	0.0344659	-0.221363	0.372	0.495	1
Ctbs	0.0345107	-0.203486	0.034	0.091	1
Herpud1	0.034513	0.321379	0.331	0.237	1
Itgam	0.0345829	0.203151	0.49	0.36	1
Gm4955	0.03463	-0.231926	0.062	0.134	1
Ndufb4	0.0346354	-0.313929	0.524	0.634	1
Gatsl3	0.034678	-0.140823	0.014	0.059	1
Bcl3	0.0348258	0.339001	0.228	0.145	1
Unk	0.0348787	0.122292	0.069	0.022	1
Cdkn1b	0.0349102	-0.288559	0.248	0.36	1
Ptpro	0.0349894	0.233781	0.117	0.054	1
Map3k4	0.0350874	0.197719	0.11	0.048	1
Gfm1	0.0350934	0.243622	0.076	0.027	1
H2-Oa	0.0353892	-0.270005	0.097	0.177	1
Tmem184b	0.0354773	0.259408	0.145	0.075	1
Atp5l	0.0355058	-0.201299	0.91	0.962	1
Soat1	0.0355156	0.399252	0.545	0.505	1
Nbas	0.035572	0.161461	0.048	0.011	1
Lifr	0.035572	0.203869	0.048	0.011	1
Man1b1	0.0356524	-0.274953	0.083	0.156	1
Spink2	0.0359067	-0.185544	0.055	0.124	1
Pdxdc1	0.035911	0.209729	0.076	0.027	1
Zfp467	0.035969	-0.175515	0.062	0.134	1
Foxk2	0.0361964	-0.231593	0.041	0.102	1
Ppt2	0.0362057	0.269468	0.297	0.204	1
1110059G10Rik	0.0363844	-0.216614	0.034	0.091	1
Adora2a	0.0363904	-0.218434	0.117	0.21	1
Mettl5	0.0364217	-0.184025	0.041	0.102	1
H2-Q4	0.0365364	0.308264	0.579	0.489	1
Pip4k2c	0.0366483	0.211521	0.11	0.048	1
Jmy	0.036709	-0.244529	0.083	0.161	1
Sgk1	0.0367506	-0.229339	0.634	0.737	1
Strada	0.0370375	0.12672	0.048	0.011	1
Gltp	0.0370485	0.472841	0.4	0.333	1
Pfdn1	0.0371432	0.32708	0.331	0.242	1
Hint1	0.0373239	-0.191797	0.814	0.849	1
Fam71a	0.0374118	0.150541	0.048	0.011	1
Rbm8a	0.0374462	0.317254	0.407	0.306	1
Mxd4	0.0375568	-0.169622	0.055	0.124	1
Gnb2	0.037676	0.187964	0.759	0.726	1
Rfesd	0.0377894	0.140868	0.048	0.011	1
Ctc1	0.037846	-0.225412	0.034	0.091	1
Usp9x	0.0378535	-0.274468	0.262	0.371	1
Zfp628	0.0381701	0.0999087	0.048	0.011	1
Zfp84	0.0381701	0.138741	0.048	0.011	1
Cbarp	0.0381709	-0.150877	0.021	0.07	1
Senp7	0.0384054	-0.201243	0.028	0.081	1
Pnpla7	0.0385391	0.286495	0.186	0.113	1
Gm5617	0.0385447	-0.201291	0.131	0.22	1
Rnf169	0.0385928	0.24421	0.166	0.091	1
Psmb1	0.0386057	-0.24025	0.441	0.554	1
Ilf2	0.0386205	-0.158113	0.055	0.124	1
Igbp1	0.0386289	-0.250407	0.145	0.237	1
Zmiz1	0.0386449	0.418383	0.338	0.258	1
Mknk1	0.0387315	0.303245	0.193	0.113	1
Gart	0.0387324	0.186122	0.117	0.054	1
Slc27a4	0.0387545	-0.132721	0.021	0.07	1
Mzt2	0.0387545	-0.184464	0.021	0.07	1
Ndufa7	0.0387694	-0.316683	0.731	0.785	1
Exosc8	0.0388292	-0.195568	0.069	0.14	1
Donson	0.0390491	-0.144233	0.021	0.07	1
Dopey2	0.0392205	-0.193811	0.041	0.102	1
Gnb2l1	0.0393123	0.207059	0.917	0.898	1
Rnf6	0.03941	0.251508	0.172	0.097	1
Rab11fip1	0.0394733	-0.270359	0.241	0.355	1
Pgap2	0.0395427	0.285414	0.303	0.21	1
Mafb	0.0395824	-0.271158	0.745	0.817	1
Adi1	0.0397043	-0.173454	0.041	0.102	1
Arfgef1	0.0398353	0.313607	0.303	0.21	1
Mroh1	0.0398415	0.257918	0.2	0.124	1
Mapkapk3	0.0400775	-0.222463	0.214	0.323	1
Usp12	0.0401348	-0.2946	0.172	0.263	1
Mib1	0.0401911	0.25855	0.228	0.145	1
Sh2b1	0.0402465	0.169449	0.076	0.027	1
D930030I03Rik	0.0402465	-0.128781	0.021	0.07	1
Sf3b6	0.0402739	-0.284446	0.393	0.511	1
Ston2	0.0403255	-0.177706	0.028	0.081	1
Fads1	0.0403255	-0.17749	0.028	0.081	1
Pik3c3	0.0404888	0.144621	0.117	0.054	1
Yeats2	0.0405507	0.186706	0.076	0.027	1
Tmem128	0.0405616	-0.187812	0.2	0.306	1
Arg1	0.0405791	0.135739	0.503	0.688	1
Rcbtb2	0.0407104	-0.227128	0.228	0.333	1
Pde3b	0.0412188	-0.164134	0.048	0.113	1
Ankrd17	0.0412504	0.355554	0.297	0.215	1
Bst1	0.0412888	0.361592	0.372	0.296	1
Rock2	0.041372	0.398008	0.276	0.199	1
Tifa	0.0414245	-0.218579	0.234	0.344	1
BC028528	0.041496	0.314131	0.379	0.29	1
Lsp1	0.0415648	0.339027	0.269	0.177	1
Rab11a	0.0416975	0.256528	0.421	0.312	1
Fbxl5	0.0417685	0.246581	0.421	0.323	1
Fnip2	0.041788	0.244453	0.172	0.102	1
Pip5k1c	0.0419572	-0.112088	0.276	0.403	1
Akap8	0.0420061	0.230821	0.145	0.075	1
Vps52	0.0420653	-0.231474	0.055	0.118	1
Ybx1	0.0421847	0.209866	0.834	0.801	1
Tardbp	0.0422025	0.378878	0.283	0.199	1
Arhgap4	0.042303	-0.119532	0.048	0.113	1
Lilrb4a	0.0423585	0.308205	0.731	0.694	1
Inpp5f	0.0423826	0.185583	0.138	0.07	1
Hscb	0.042393	-0.257568	0.145	0.231	1
Ltc4s	0.0424416	-0.136918	0.062	0.134	1
Mesdc2	0.0424459	0.164483	0.145	0.075	1
Ipo8	0.0425371	0.182824	0.083	0.032	1
Gls	0.0426624	0.419292	0.441	0.355	1
Pura	0.0427565	-0.278595	0.2	0.296	1
Mdm2	0.0427807	0.334215	0.366	0.258	1
Stx12	0.0427946	-0.226548	0.179	0.274	1
Ube2q2	0.0430641	0.185205	0.152	0.081	1
Ptcd2	0.043313	0.131204	0.117	0.054	1
Selplg	0.0434198	-0.288128	0.372	0.495	1
Grb2	0.0437301	0.299218	0.697	0.656	1
Exosc10	0.0437888	0.189707	0.145	0.075	1
Helz2	0.0438765	0.268039	0.138	0.07	1
Kri1	0.0439693	0.200592	0.131	0.065	1
Sorl1	0.0441305	-0.223917	0.255	0.371	1
Fth1	0.0442796	-0.150368	1	1	1
Smad6	0.0442846	-0.132784	0.007	0.043	1
Atp8a1	0.0443255	-0.296158	0.124	0.204	1
Eef1g	0.0447017	0.221645	0.724	0.667	1
Map3k14	0.044842	0.154334	0.083	0.032	1
Mrpl28	0.0449534	0.225605	0.248	0.161	1
Chchd4	0.0450563	0.232586	0.097	0.043	1
Adamtsl4	0.0451591	-0.0988342	0.007	0.043	1
Ptp4a2	0.0451665	0.310901	0.579	0.527	1
Cyp51	0.0452246	-0.269558	0.076	0.145	1
Fnip1	0.0453454	0.345096	0.248	0.172	1
Tmem110	0.0454498	-0.230676	0.076	0.145	1
Dnajc2	0.0455649	0.258187	0.29	0.204	1
Fpr1	0.0456019	-0.112886	0.007	0.043	1
Cuta	0.0458532	-0.263378	0.372	0.473	1
Cpeb4	0.0458594	-0.208125	0.083	0.156	1
Mff	0.046018	0.348586	0.255	0.177	1
Fn1	0.0460283	-0.262304	0.324	0.452	1
Impdh1	0.0460482	-0.106518	0.007	0.043	1
Dlg4	0.0460482	-0.124435	0.007	0.043	1
4930532G15Rik	0.046091	0.192438	0.055	0.016	1
Flna	0.0462907	0.341834	0.407	0.339	1
Tmcc1	0.0464746	0.345272	0.152	0.086	1
Gm43672	0.0464983	-0.127574	0.007	0.043	1
Supt3	0.0464983	-0.0967955	0.007	0.043	1
Haao	0.0464983	-0.111556	0.007	0.043	1
Tmem123	0.0465341	-0.336749	0.428	0.527	1
Inhba	0.0466556	-0.560227	0.228	0.317	1
Golim4	0.046952	-0.113984	0.007	0.043	1
Ankrd26	0.046952	-0.0867705	0.007	0.043	1
Gm10036	0.046952	-0.103635	0.007	0.043	1
Tvp23b	0.0471201	-0.201033	0.055	0.118	1
Havcr2	0.0471914	-0.299214	0.09	0.161	1
Slc25a14	0.047305	-0.0862965	0	0.027	1
Tmem129	0.047305	-0.0778282	0	0.027	1
Lnx2	0.047305	-0.105064	0	0.027	1
St14	0.047305	-0.0730454	0	0.027	1
Tom1l2	0.047305	-0.0657143	0	0.027	1
Ankmy2	0.047305	-0.0812955	0	0.027	1
Gm7008	0.047305	-0.101963	0	0.027	1
Fam118a	0.047305	-0.0902519	0	0.027	1
Gm15537	0.047305	-0.0796219	0	0.027	1
Fam131a	0.047305	-0.0822724	0	0.027	1
Cep19	0.047305	-0.082726	0	0.027	1
Cmss1	0.047305	-0.104565	0	0.027	1
Dnph1	0.047305	-0.0842134	0	0.027	1
Gm11110	0.047305	-0.0993261	0	0.027	1
Txlng	0.0473256	0.149523	0.055	0.016	1
Myo9b	0.0473353	0.297556	0.421	0.333	1
Btg2	0.0474506	0.244505	0.89	0.882	1
Tmem234	0.0475273	0.294934	0.469	0.387	1
H2-Q7	0.0476095	0.317147	0.779	0.71	1
Rogdi	0.0476262	-0.215967	0.09	0.167	1
Hmox1	0.0476493	1.18235	0.303	0.22	1
Dclre1c	0.0476686	0.300661	0.145	0.081	1
Elf4	0.0476783	0.313716	0.186	0.113	1
H2-T23	0.0477127	0.125905	0.862	0.844	1
Tmem194	0.0477432	0.188816	0.055	0.016	1
Gypc	0.0477432	0.130487	0.055	0.016	1
Acot7	0.047744	0.180059	0.138	0.07	1
1600014C10Rik	0.0477889	-0.212274	0.269	0.371	1
Sidt2	0.0478129	0.280575	0.234	0.156	1
R3hdm2	0.0479619	-0.172476	0.11	0.194	1
Raph1	0.0480058	0.242197	0.097	0.043	1
Dcun1d5	0.0480558	0.273952	0.338	0.247	1
Mycbp	0.0480668	-0.216289	0.048	0.108	1
Ech1	0.0481178	-0.204274	0.11	0.188	1
Cog6	0.0481209	0.149035	0.034	0.005	1
Tmem39b	0.0481209	0.122603	0.034	0.005	1
Pdik1l	0.0481209	0.0926428	0.034	0.005	1
Tex14	0.0481209	0.124941	0.034	0.005	1
Ttll1	0.0481209	0.111852	0.034	0.005	1
Ppm1f	0.0481209	0.164272	0.034	0.005	1
Btrc	0.0481209	0.119958	0.034	0.005	1
Mllt11	0.048164	0.153327	0.055	0.016	1
Ylpm1	0.0483554	0.254015	0.138	0.075	1
Txndc11	0.0483614	0.252814	0.214	0.129	1
Pkib	0.0484035	-0.220974	0.145	0.237	1
Tiam1	0.0484192	0.241174	0.103	0.048	1
Map3k3	0.0485602	-0.197657	0.055	0.118	1
Slc39a11	0.0485805	0.106487	0.083	0.032	1
Smpd1	0.0485879	0.181606	0.055	0.016	1
Stambpl1	0.048595	0.195518	0.09	0.038	1
Vps33a	0.0486147	0.182523	0.097	0.043	1
Cfap36	0.0486211	-0.170569	0.048	0.108	1
Cep89	0.0486908	0.145579	0.034	0.005	1
Zfp668	0.0486908	0.121086	0.034	0.005	1
Zdhhc24	0.0486908	0.0985885	0.034	0.005	1
Cd93	0.0489159	0.254968	0.09	0.038	1
Cenpw	0.0489159	0.180149	0.09	0.038	1
Bcl2	0.0490149	0.132349	0.055	0.016	1
Mtf2	0.0490768	0.160316	0.09	0.038	1
Eprs	0.0491721	-0.091292	0.338	0.457	1
Zmynd15	0.0492359	-0.128759	0.097	0.177	1
Plxnd1	0.0492415	0.276745	0.269	0.183	1
Zfp518b	0.0492663	0.0933413	0.034	0.005	1
Ypel2	0.0492663	0.111285	0.034	0.005	1
Alg3	0.0492663	0.107586	0.034	0.005	1
Ptpra	0.0494295	0.299651	0.221	0.14	1
1110065P20Rik	0.0495113	0.217951	0.11	0.054	1
Stat4	0.0495158	0.0436667	0.021	0	1
Mreg	0.0495158	0.0637253	0.021	0	1
Adck3	0.0495158	0.0635419	0.021	0	1
Calcrl	0.0495158	0.0902239	0.021	0	1
Zfp661	0.0495158	0.0670174	0.021	0	1
Dsn1	0.0495158	0.0866152	0.021	0	1
Ada	0.0495158	0.0544129	0.021	0	1
Amer1	0.0495158	0.0641071	0.021	0	1
Mccc1	0.0495158	0.0787021	0.021	0	1
Gm37933	0.0495158	0.0903244	0.021	0	1
Psrc1	0.0495158	0.100608	0.021	0	1
Bcar3	0.0495158	0.0610404	0.021	0	1
Tmem69	0.0495158	0.106602	0.021	0	1
Ccdc17	0.0495158	0.0710404	0.021	0	1
Tmem53	0.0495158	0.0603648	0.021	0	1
Apbb2	0.0495158	0.0657468	0.021	0	1
Nyap1	0.0495158	0.0530926	0.021	0	1
Gm15448	0.0495158	0.06747	0.021	0	1
Cd37.1	0.0495158	0.0473083	0.021	0	1
Raet1d	0.0495158	0.0650362	0.021	0	1
1110002J07Rik	0.0495158	0.07284	0.021	0	1
Plppr3	0.0495158	0.0742714	0.021	0	1
Scrg1	0.0495158	0.0718714	0.021	0	1
Lpar2	0.0495158	0.0528267	0.021	0	1
Gm11175	0.0495158	0.0659551	0.021	0	1
Ajuba	0.0495158	0.0807446	0.021	0	1
Ryk	0.0495158	0.117867	0.021	0	1
Hyal1	0.0495158	0.110373	0.021	0	1
5830454E08Rik	0.0495158	0.0983573	0.021	0	1
Wdr92	0.0495158	0.0643234	0.021	0	1
Tcf7	0.0495158	0.0914212	0.021	0	1
Slc46a1	0.0495158	0.0572201	0.021	0	1
Gemin2	0.0495158	0.0678384	0.021	0	1
Spef2	0.0495158	0.0706578	0.021	0	1
Foxred2	0.0495158	0.0916881	0.021	0	1
Snn	0.0495158	0.0613982	0.021	0	1
Slc5a3	0.0495158	0.126748	0.021	0	1
Zfp677	0.0495158	0.107126	0.021	0	1
Zfp948	0.0495158	0.0997434	0.021	0	1
Pkmyt1	0.0495158	0.0674773	0.021	0	1
Pi16	0.0495158	0.0923553	0.021	0	1
Scd1	0.0495158	0.0829388	0.021	0	1
Gclc	0.0496177	0.258658	0.138	0.075	1
F7	0.0496429	0.462585	0.214	0.14	1
Fktn	0.0498475	0.119772	0.034	0.005	1
4930522L14Rik	0.0498475	0.13433	0.034	0.005	1
Vezt	0.0498475	0.104925	0.034	0.005	1
Ran	0.0499081	0.289017	0.607	0.538	1
Mapre1	0.0499199	-0.272793	0.359	0.462	1
Vdac1	0.0499759	0.25947	0.49	0.382	1
Klf9	0.050096	0.162349	0.055	0.016	1
Sbno1	0.0501502	0.394511	0.379	0.28	1
Crat	0.0501638	0.267901	0.117	0.059	1
Tars2	0.0503148	0.141714	0.055	0.016	1
Megf9	0.0503148	0.168831	0.055	0.016	1
Zfp607	0.0504345	0.0807983	0.034	0.005	1
Zfp317	0.0504345	0.093327	0.034	0.005	1
Armc7	0.0504345	0.122664	0.034	0.005	1
Kank3	0.0504345	0.0831269	0.034	0.005	1
Arhgap19	0.0506035	-0.20535	0.048	0.108	1
Dcaf13	0.0507974	0.157099	0.097	0.043	1
Ubxn6	0.0508353	-0.246684	0.152	0.242	1
Commd8	0.0509005	0.252949	0.207	0.129	1
2310001H17Rik	0.0509614	-0.185329	0.062	0.129	1
Cd36	0.0510272	0.0586766	0.034	0.005	1
Fam175a	0.0510272	0.0604403	0.034	0.005	1
Ankib1	0.0510379	0.221695	0.138	0.075	1
Ncor1	0.0510551	0.324581	0.372	0.285	1
Asnsd1	0.0511575	-0.191141	0.083	0.156	1
Pilra	0.051258	-0.330551	0.455	0.527	1
Csrnp1	0.0514463	-0.214004	0.6	0.731	1
Tesk1	0.0515434	-0.232923	0.09	0.161	1
Cebpzos	0.0516407	-0.284661	0.179	0.269	1
Cers6	0.0516595	0.282757	0.441	0.36	1
Rasa4	0.0517021	0.370072	0.345	0.274	1
Zfp655	0.0517301	0.238227	0.117	0.059	1
Golga3	0.0517333	0.215222	0.103	0.048	1
Polr3gl	0.0518944	-0.214607	0.034	0.086	1
Ctsd	0.0519337	0.0918045	0.855	0.753	1
Ift43	0.052022	-0.136895	0.014	0.054	1
Sacm1l	0.052034	0.250105	0.131	0.07	1
AI846148	0.0520929	0.0822555	0.055	0.016	1
Adat2	0.0521585	0.214426	0.062	0.022	1
Mul1	0.052223	0.130838	0.09	0.038	1
Zpr1	0.0522603	0.143586	0.172	0.097	1
Gspt1	0.0524255	0.340606	0.29	0.21	1
Lypla2	0.0526141	-0.229067	0.172	0.263	1
Mrps33	0.0526572	0.244153	0.572	0.489	1
Scaf1	0.0526879	0.270156	0.145	0.081	1
Tgfbrap1	0.0530616	0.166825	0.097	0.043	1
Wipf2	0.0531036	0.260824	0.124	0.065	1
Ptpn1	0.0532015	0.331098	0.662	0.597	1
Rbm47	0.0537566	0.274087	0.345	0.258	1
Tcf25	0.053817	-0.240165	0.586	0.672	1
Ddx19a	0.0540574	0.13374	0.097	0.043	1
Thap11	0.0544222	0.167768	0.103	0.048	1
Samsn1	0.0544246	-0.341581	0.228	0.317	1
Usp1	0.0546266	0.11936	0.166	0.091	1
Cd14	0.0549995	-0.188071	0.945	0.973	1
Vdac2	0.0550485	0.345107	0.607	0.538	1
2310061I04Rik	0.0554094	0.132982	0.097	0.043	1
Btbd10	0.0555751	-0.146608	0.014	0.054	1
Tshz1	0.0555751	-0.127092	0.014	0.054	1
Ell	0.0557048	-0.194012	0.028	0.075	1
Tnfrsf1b	0.0558001	0.453392	0.545	0.522	1
Uqcrc2	0.0559427	0.280784	0.352	0.258	1
Etf1	0.0559564	0.264901	0.469	0.387	1
Ogfod1	0.0559713	-0.128003	0.021	0.065	1
Gm19705	0.0560331	-0.0939187	0.014	0.054	1
Aamdc	0.0560828	-0.168719	0.028	0.075	1

## Sheet: ActMG_DEG
	p_val	avg_log2FC	pct.1	pct.2	p_val_adj
Lyz2	4.51432e-14	0.712867	0.968	0.926	7.40485e-10
S100a6	1.27586e-11	-0.720606	0.253	0.537	2.0928e-07
Apoe	4.85019e-11	1.10048	0.911	0.846	7.95577e-07
Cd74	5.03015e-11	0.476263	0.991	0.989	8.25095e-07
Ctsd	5.18292e-11	0.914878	0.886	0.754	8.50154e-07
H2-Ab1	1.97951e-10	0.58074	0.957	0.903	3.24698e-06
Mmp12	3.20507e-09	-1.52935	0.177	0.383	5.25727e-05
Ctsb	4.00703e-09	0.554414	0.95	0.869	6.57272e-05
Rbm3	4.33222e-09	-0.90488	0.525	0.691	7.10615e-05
H2-Eb1	4.68202e-09	0.510634	0.961	0.891	7.67992e-05
Gapdh	5.66927e-09	-0.716815	0.935	0.971	9.2993e-05
Ly6e	7.86411e-09	0.628976	0.862	0.771	0.000128995
H2-Aa	8.97004e-09	0.466224	0.965	0.949	0.000147136
Sepp1	1.01908e-08	0.90966	0.633	0.423	0.00016716
AA467197	1.25058e-08	-1.40398	0.149	0.331	0.000205133
Arg1	2.23155e-08	-1.07924	0.302	0.514	0.000366041
Srgn	5.89891e-08	-0.867799	0.672	0.794	0.000967599
Creg1	6.48482e-08	0.75494	0.695	0.457	0.00106371
Lgals1	6.7698e-08	-0.889509	0.521	0.669	0.00111045
Dhrs3	2.04973e-07	0.788766	0.259	0.074	0.00336217
Psap	2.60047e-07	0.410289	0.987	0.983	0.00426556
H2-DMa	5.78441e-07	0.596206	0.747	0.566	0.00948818
Hexa	1.01691e-06	0.553019	0.724	0.566	0.0166803
Bcl2a1a	1.5003e-06	-0.728071	0.317	0.503	0.0246094
Atp5g3	1.5491e-06	-0.496576	0.734	0.817	0.0254099
Ly9	2.4175e-06	0.703651	0.449	0.257	0.0396543
Prdx5	2.96332e-06	-0.627968	0.788	0.829	0.0486073
Mif	3.81233e-06	-0.658279	0.732	0.811	0.0625337
Fam26f	3.83896e-06	0.621623	0.43	0.229	0.0629705
Actg1	5.08543e-06	-0.462187	0.922	0.937	0.0834163
Cd93	5.12894e-06	0.63186	0.305	0.126	0.0841299
Gsr	5.70207e-06	-0.811195	0.14	0.286	0.0935311
H2-K1	5.7784e-06	0.307579	0.918	0.857	0.094783
Ppia	5.90856e-06	-0.425391	0.924	0.937	0.0969181
H3f3b	1.00521e-05	-0.538064	0.79	0.886	0.164884
Adgre1	1.11091e-05	0.704278	0.402	0.217	0.182223
Abcg1	1.1669e-05	0.598976	0.417	0.24	0.191407
Pabpc4	1.17965e-05	-0.317261	0.004	0.057	0.193497
Hacd4	1.44171e-05	0.465405	0.307	0.131	0.236484
Pltp	1.73654e-05	0.66942	0.488	0.309	0.284844
Myl12a	1.75963e-05	-0.571637	0.514	0.64	0.288632
Lgals3	1.9082e-05	-0.470652	0.829	0.88	0.313003
Clec12a	2.26004e-05	0.463497	0.497	0.303	0.370715
Ccl24	2.31039e-05	-1.23698	0.225	0.377	0.378973
Lamp1	2.47446e-05	0.376279	0.883	0.811	0.405886
Lst1	2.82784e-05	0.422472	0.849	0.731	0.463851
Nrros	3.04769e-05	0.459983	0.417	0.229	0.499912
Laptm5	3.4386e-05	0.297099	0.892	0.8	0.564034
Stat1	4.40275e-05	0.427203	0.726	0.577	0.722184
Nrp1	4.81761e-05	0.618647	0.341	0.183	0.790233
Pkm	4.85602e-05	-0.453441	0.641	0.714	0.796534
Cks1b	5.00014e-05	-0.654727	0.03	0.109	0.820173
Itm2b	5.00733e-05	0.350741	0.944	0.926	0.821353
Slc43a2	7.77695e-05	0.568154	0.43	0.246	1
Sh3bgrl3	8.6505e-05	-0.402812	0.842	0.886	1
Sirpa	8.90162e-05	0.478999	0.765	0.669	1
H2afz	0.000104234	-0.589188	0.648	0.737	1
Ms4a4a	0.000120933	-0.674905	0.164	0.297	1
Pfn1	0.000141776	-0.421107	0.927	0.92	1
Pgam1	0.000148066	-0.819706	0.419	0.543	1
Eno1	0.000159421	-0.499846	0.613	0.726	1
Bcl2a1b	0.000159952	-0.649088	0.631	0.669	1
Eps8	0.000166038	-0.620373	0.071	0.166	1
Tlcd2	0.000171184	-0.299625	0.004	0.046	1
Il18bp	0.000189383	0.486374	0.587	0.434	1
Aif1	0.000198268	0.332046	0.836	0.709	1
Prkcb	0.000198432	0.424617	0.147	0.04	1
Irf5	0.00020136	-0.633184	0.216	0.349	1
Adam17	0.000214151	0.496848	0.287	0.154	1
Dmxl1	0.000227784	0.475521	0.203	0.08	1
Blnk	0.000236635	0.442627	0.162	0.051	1
Shfm1	0.000237001	-0.380382	0.916	0.909	1
Gpnmb	0.000238231	0.863765	0.335	0.194	1
Fyb	0.00024452	0.480105	0.54	0.389	1
Epb41l4b	0.000265349	-0.371998	0	0.029	1
Tmem106a	0.000266109	0.536474	0.469	0.32	1
Vcam1	0.00026802	0.59449	0.425	0.263	1
C3	0.000277071	0.56537	0.566	0.423	1
C1qb	0.000281355	0.314774	0.95	0.897	1
Ly86	0.00028637	0.344865	0.734	0.583	1
Grn	0.0002906	0.347428	0.795	0.657	1
Rsrp1	0.000305907	0.478289	0.456	0.297	1
Selplg	0.000318699	0.588914	0.326	0.189	1
Pla2g15	0.000319355	0.524027	0.341	0.2	1
Syngr2	0.000319605	0.441436	0.413	0.246	1
Pkig	0.000323246	0.616857	0.322	0.189	1
Arpc3	0.000398672	-0.423012	0.683	0.731	1
Slamf7	0.000409031	0.337829	0.404	0.246	1
Actb	0.000431619	-0.23586	0.998	1	1
Adssl1	0.000433916	-0.352846	0.043	0.12	1
Aaed1	0.000459726	-0.255941	0.013	0.063	1
Mmp13	0.000472229	-1.30436	0.13	0.234	1
Slc36a3os	0.000482515	-0.371683	0.03	0.097	1
Gorasp2	0.000498972	-0.51314	0.104	0.206	1
Fam162a	0.000499243	-0.685442	0.207	0.326	1
Ehd4	0.000533555	0.551466	0.404	0.257	1
Ttc7	0.000555091	0.487031	0.194	0.08	1
Ldha	0.00058256	-0.557388	0.542	0.629	1
0610010K14Rik	0.000590208	0.508945	0.143	0.046	1
Lilr4b	0.000636233	-0.456119	0.322	0.457	1
Krt7	0.000691742	-0.398556	0.006	0.046	1
Ccl8	0.000717697	0.521177	0.672	0.514	1
Clec10a	0.000721251	0.521185	0.14	0.046	1
Cd180	0.000732334	0.549991	0.335	0.206	1
Pdxk	0.000820257	0.306856	0.227	0.103	1
Bri3	0.000822903	0.39117	0.758	0.669	1
Mbp	0.000880992	-1.59419	0.14	0.246	1
Socs1	0.000886832	-0.800812	0.143	0.24	1
Elof1	0.000897599	-0.546052	0.143	0.246	1
Chchd2	0.000902385	-0.356105	0.778	0.817	1
Rhoa	0.00092269	-0.452423	0.585	0.64	1
Cnn3	0.000923186	-0.499768	0.127	0.229	1
S100a11	0.000928842	-0.458218	0.518	0.629	1
Ptpn6	0.000944778	0.504571	0.443	0.297	1
Ctss	0.000953476	0.257636	0.968	0.937	1
Cxcr4	0.000955546	0.530647	0.324	0.189	1
Erp29	0.000963643	0.319961	0.505	0.331	1
Man2b2	0.00097935	0.301626	0.149	0.051	1
Txn1	0.000984505	-0.340422	0.873	0.909	1
Rhoc	0.00101199	-0.599	0.117	0.211	1
Cfl1	0.00104509	-0.298415	0.905	0.897	1
Abhd12	0.00105512	0.381588	0.328	0.2	1
Pirb	0.00108387	0.341206	0.4	0.257	1
Tnfaip3	0.00110365	0.481222	0.348	0.211	1
Phldb2	0.00111791	-0.270851	0	0.023	1
Elmsan1	0.00112399	0.290623	0.102	0.023	1
Tnfrsf9	0.00116393	-0.608011	0.041	0.109	1
Axl	0.00116785	0.39797	0.484	0.331	1
Slc45a4	0.00116926	0.508172	0.197	0.091	1
Cybb	0.00118394	0.336198	0.749	0.623	1
Frmd4b	0.00119006	0.518616	0.32	0.194	1
Nsrp1	0.00121653	-0.393255	0.058	0.137	1
Sgpl1	0.00126334	0.487555	0.436	0.309	1
Arf2	0.00128626	-0.426332	0.08	0.166	1
Iqgap2	0.00135691	0.301616	0.119	0.034	1
Rbm39	0.00135928	0.31023	0.566	0.406	1
Ing1	0.00136857	-0.359762	0.028	0.086	1
Prcp	0.00137313	0.317439	0.445	0.297	1
Ptpn18	0.00139492	0.300253	0.741	0.611	1
Prpf19	0.00140929	0.347551	0.099	0.023	1
Irf2bpl	0.00143325	-0.558329	0.054	0.126	1
Zfp36l1	0.00143333	0.396603	0.501	0.36	1
Tuba1a	0.00145003	-0.444011	0.056	0.131	1
Psmb3	0.00145171	-0.56031	0.413	0.497	1
Arhgap10	0.001465	0.355501	0.184	0.08	1
Emp1	0.0015284	-0.290721	0.022	0.074	1
Golga2	0.00159542	0.271873	0.067	0.006	1
Csnk2a1	0.00162602	0.342003	0.201	0.091	1
Htatip2	0.00162863	-0.378641	0.102	0.194	1
Clec4a3	0.00163211	0.360653	0.415	0.269	1
Yaf2	0.00168381	-0.398848	0.043	0.109	1
Pik3cd	0.00168537	0.423521	0.266	0.149	1
Rheb	0.00177185	-0.515682	0.192	0.297	1
Ier2	0.00178668	-0.588343	0.179	0.286	1
Fblim1	0.0017933	0.472557	0.186	0.086	1
Arhgef2	0.00180946	0.386234	0.24	0.126	1
Eef1a1	0.00182526	-0.253986	0.972	0.966	1
Azi2	0.00184437	0.418082	0.173	0.074	1
Tbxas1	0.00191937	0.267223	0.317	0.194	1
Serinc3	0.00193087	0.354347	0.607	0.486	1
Ccr1	0.00201562	-0.359706	0.13	0.229	1
Thoc7	0.0020366	0.303025	0.134	0.046	1
Khdrbs3	0.00204117	-0.227996	0.002	0.029	1
Hmbs	0.00204972	0.280848	0.076	0.011	1
Cdkn2d	0.0020978	-0.236546	0.009	0.046	1
Baiap2l1	0.00210124	-0.220554	0.002	0.029	1
Atp5b	0.00210721	-0.44718	0.508	0.594	1
R3hdm2	0.00217604	0.31213	0.158	0.063	1
Oas1a	0.00219412	0.49757	0.313	0.189	1
Igfbp4	0.00221395	0.498653	0.153	0.063	1
Rad18	0.00228903	-0.216982	0.006	0.04	1
Bnip3	0.0023013	-0.62496	0.168	0.263	1
Naa60	0.00230753	0.43019	0.13	0.046	1
Ninj1	0.00230848	0.338126	0.741	0.634	1
Tarm1	0.00230927	-0.453363	0.076	0.154	1
Lgals3bp	0.00242365	0.338526	0.564	0.429	1
Dsp	0.00243647	-0.203455	0.004	0.034	1
Cfp	0.00244751	0.414244	0.467	0.354	1
Bfar	0.00251697	0.382801	0.11	0.034	1
Cox5b	0.00254847	-0.381254	0.741	0.789	1
Gdf15	0.00262455	0.532913	0.216	0.114	1
Psmb6	0.00266191	-0.474511	0.492	0.589	1
Prkd3	0.00266283	-0.352787	0.024	0.074	1
Eif5a	0.00269183	-0.540426	0.456	0.554	1
Mfsd10	0.00269303	0.22873	0.073	0.011	1
1600010M07Rik	0.00275455	0.371873	0.119	0.04	1
Rasa3	0.00282727	0.382483	0.158	0.069	1
Aldoa	0.0028745	-0.383159	0.756	0.766	1
Arhgap19	0.00288421	0.399052	0.242	0.131	1
Ddx58	0.00288761	0.373885	0.16	0.069	1
Vipas39	0.0029001	0.317599	0.117	0.04	1
Rnf130	0.00290609	0.298542	0.566	0.429	1
Gabarapl2	0.00291292	-0.509759	0.212	0.314	1
Mrpl27	0.00292048	0.280121	0.177	0.08	1
Bmi1	0.00292082	0.307899	0.06	0.006	1
Selt	0.00293424	0.457138	0.229	0.126	1
Ccl9	0.00297239	-0.608327	0.3	0.417	1
Ikbke	0.00299739	0.32104	0.231	0.12	1
Fam105a	0.00304202	0.309351	0.281	0.166	1
Glipr2	0.00311545	-0.467588	0.039	0.097	1
Dpf2	0.00315578	0.372717	0.125	0.046	1
Zbtb7a	0.00316071	0.300673	0.251	0.143	1
Il7r	0.00317741	-0.6543	0.108	0.189	1
Cald1	0.0032575	-0.421228	0.015	0.057	1
Slc48a1	0.0032844	0.354417	0.343	0.229	1
Vav3	0.0032899	0.379012	0.089	0.023	1
Xist	0.00332534	0.434993	0.484	0.349	1
Snx29	0.00345492	0.27302	0.08	0.017	1
Usp18	0.00350428	0.342426	0.108	0.034	1
Utp20	0.00356535	-0.310688	0.022	0.069	1
Asah1	0.00359668	0.351157	0.499	0.366	1
Cox4i1	0.00359751	-0.266106	0.905	0.931	1
Ucp2	0.00362966	0.259429	0.937	0.834	1
Dcun1d1	0.00367331	0.322726	0.108	0.034	1
Cirbp	0.00368506	-0.316772	0.063	0.131	1
Ocstamp	0.00370701	-0.31017	0.022	0.069	1
Cstb	0.00386348	-0.459011	0.866	0.88	1
Tmem259	0.00388495	0.324258	0.173	0.08	1
Wnk1	0.00388845	0.380078	0.419	0.291	1
Klf4	0.00394943	0.439562	0.244	0.137	1
1810009A15Rik	0.00402821	0.330117	0.162	0.074	1
Nme2	0.00403062	-0.402829	0.663	0.709	1
Pot1a	0.00404953	-0.272331	0.013	0.051	1
H2-D1	0.00411153	0.26898	0.935	0.931	1
Cnn2	0.00412867	-0.314965	0.104	0.189	1
Spint1	0.00413178	-0.246947	0.045	0.109	1
Ralbp1	0.0041594	0.253523	0.307	0.183	1
Sec16a	0.00420632	0.282945	0.089	0.023	1
BC005537	0.00421422	0.334413	0.492	0.366	1
Drg2	0.00424171	-0.297042	0.013	0.051	1
Ifitm2	0.00425277	-0.44472	0.59	0.651	1
Tet3	0.00431445	0.347719	0.201	0.103	1
Cd300ld	0.00432814	0.407446	0.32	0.206	1
Mthfs	0.00433498	0.279096	0.194	0.097	1
Naca	0.00448268	-0.362903	0.732	0.771	1
Csf3r	0.00455625	0.433168	0.181	0.091	1
Btf3	0.00462164	-0.325646	0.726	0.783	1
Trf	0.00463505	0.468354	0.281	0.177	1
Unc93b1	0.00475051	0.261426	0.678	0.571	1
Tusc1	0.00477055	0.209142	0.078	0.017	1
Tnfrsf1b	0.00479969	0.447517	0.391	0.28	1
Pld2	0.00480516	0.21929	0.078	0.017	1
Tagln2	0.00487601	-0.486706	0.376	0.469	1
Cd300a	0.00499528	0.356544	0.406	0.286	1
Cd9	0.00500586	-0.496634	0.201	0.297	1
Cers5	0.0050122	0.244991	0.086	0.023	1
Mgat1	0.00504976	0.389475	0.227	0.131	1
Ccni	0.00505515	0.339102	0.229	0.126	1
Atp6v0b	0.0051328	0.311669	0.693	0.549	1
Vim	0.00513624	-0.300975	0.745	0.823	1
AB124611	0.00518811	0.204646	0.371	0.24	1
Slfn2	0.00524514	-0.448905	0.458	0.537	1
Ccrl2	0.00526615	0.480799	0.38	0.274	1
Mrpl40	0.00528	-0.39612	0.108	0.189	1
Slc15a3	0.00529873	0.389413	0.447	0.337	1
Plekhm1	0.00533603	0.495215	0.158	0.074	1
Gm8186	0.00534873	0.340227	0.434	0.309	1
Man2a2	0.00540235	0.242158	0.095	0.029	1
Man2b1	0.00540864	0.333065	0.46	0.331	1
Abca3	0.00542836	0.232112	0.076	0.017	1
Nagk	0.00545439	0.385282	0.166	0.08	1
Scarb2	0.00546337	0.370082	0.279	0.171	1
1600014C10Rik	0.00548714	-0.395834	0.086	0.16	1
Arhgef6	0.00549633	0.319224	0.13	0.051	1
Cd48	0.0055126	0.327133	0.346	0.229	1
Gns	0.00553067	0.301628	0.536	0.4	1
Gng5	0.00560222	-0.216165	0.883	0.897	1
Aplp2	0.00561294	0.373202	0.337	0.234	1
Fgl2	0.0056216	0.240457	0.495	0.366	1
Zfand6	0.00564793	-0.507945	0.153	0.234	1
Cbl	0.00565362	0.30261	0.341	0.223	1
Spag7	0.00570324	0.402513	0.188	0.097	1
Myo1g	0.0058066	0.373573	0.16	0.074	1
Trip12	0.0058521	0.325525	0.305	0.189	1
Atp6v1b2	0.00590181	0.336219	0.516	0.389	1
Gm21092	0.00592314	-0.476145	0.08	0.149	1
Ube2e1	0.00597265	-0.408563	0.132	0.211	1
Mpp6	0.00616985	-0.419526	0.054	0.114	1
Pqlc1	0.00623641	-0.28572	0.06	0.126	1
Mobp	0.0062588	-0.323371	0.03	0.08	1
Sra1	0.00631067	-0.549462	0.173	0.257	1
Plod3	0.00631184	0.374278	0.186	0.097	1
Wbp5	0.00639568	-0.438576	0.119	0.2	1
Ubn2	0.00642945	0.355824	0.151	0.069	1
Uap1l1	0.00643995	0.314551	0.216	0.12	1
Crip1	0.00646171	-0.420602	0.501	0.594	1
Ndufab1	0.00650219	-0.454899	0.387	0.474	1
Ndufaf3	0.00655939	0.359047	0.125	0.051	1
Aldh7a1	0.00658225	0.227847	0.041	0	1
Trafd1	0.00661982	0.391328	0.479	0.349	1
4833439L19Rik	0.00663069	0.350795	0.091	0.029	1
Apod	0.00665087	-0.330128	0.009	0.04	1
Syap1	0.00671348	0.308819	0.125	0.051	1
Apc	0.00676844	0.419242	0.123	0.051	1
Ddit4	0.00681188	-0.425681	0.035	0.086	1
Med15	0.00681875	0.311299	0.099	0.034	1
Pgk1	0.00687366	-0.402339	0.406	0.486	1
Lims1	0.00693114	-0.358408	0.166	0.257	1
Abca1	0.00693149	0.225654	0.456	0.32	1
Nup93	0.00694094	-0.287754	0.024	0.069	1
Thap11	0.00705372	0.23256	0.073	0.017	1
Pld3	0.00709734	0.573712	0.434	0.343	1
Rap1b	0.00714547	-0.405971	0.544	0.623	1
Romo1	0.00719019	0.319985	0.568	0.429	1
Hspa8	0.00724247	0.27766	0.849	0.789	1
Il1rn	0.00724738	-0.442989	0.261	0.36	1
Brip1os	0.00727988	0.215576	0.052	0.006	1
Pqlc3	0.00728972	-0.348614	0.058	0.12	1
Tm6sf1	0.00730858	0.343304	0.289	0.189	1
Ppp1r2	0.00734699	-0.453434	0.145	0.229	1
Cox7c	0.00740192	-0.282691	0.797	0.8	1
Apobec1	0.00744714	0.254961	0.421	0.286	1
Pigs	0.00751872	0.339092	0.097	0.034	1
Impact	0.00757603	0.290703	0.14	0.063	1
Sp110	0.00758112	0.345481	0.305	0.194	1
Prex1	0.00769127	0.315083	0.266	0.166	1
Evl	0.00772102	0.208966	0.492	0.349	1
Msrb1	0.00779331	-0.328801	0.57	0.634	1
Slc29a1	0.00779473	0.280315	0.238	0.137	1
Lrp6	0.00780816	0.248046	0.203	0.109	1
Canx	0.00782942	0.240002	0.542	0.423	1
Enpp2	0.0078487	-0.224202	0.006	0.034	1
Aagab	0.00794839	0.294797	0.149	0.069	1
Krt18	0.00796825	-0.456462	0.028	0.074	1
Slc20a1	0.00802382	0.270962	0.091	0.029	1
Arpc2	0.00808616	-0.245387	0.758	0.8	1
Gemin7	0.00809062	-0.442673	0.121	0.2	1
Tbx3	0.00810275	-0.23541	0.002	0.023	1
Bcap31	0.00813944	0.385639	0.272	0.171	1
Dgat2	0.00817861	-0.220671	0.002	0.023	1
Idh2	0.00820489	0.231375	0.134	0.057	1
Ahsa1	0.00827797	0.365611	0.266	0.166	1
Dcxr	0.00832649	0.264851	0.173	0.086	1
Smdt1	0.00833994	-0.390019	0.637	0.674	1
Ddhd1	0.00844743	0.284946	0.391	0.263	1
Nacc2	0.00859578	0.305612	0.08	0.023	1
Sigmar1	0.00863642	-0.204095	0.022	0.063	1
Cyr61	0.00865204	-0.234837	0.004	0.029	1
Tec	0.00882421	0.371232	0.173	0.091	1
Rnasel	0.00903854	0.262363	0.197	0.109	1
Qk	0.00916195	0.255355	0.408	0.297	1
Ptdss2	0.00917436	0.232799	0.05	0.006	1
Hk1	0.00924077	0.410834	0.13	0.057	1
Plxna1	0.00925039	0.360199	0.192	0.109	1
Farsa	0.00925587	-0.280491	0.032	0.08	1
Esd	0.00928904	-0.595568	0.387	0.451	1
Tlr2	0.00931638	0.341336	0.222	0.126	1
Ddi2	0.00972556	0.308236	0.216	0.126	1
Trim30a	0.00976233	0.465571	0.289	0.194	1
Tcirg1	0.00982719	0.320678	0.43	0.32	1
Ptafr	0.0099374	0.382176	0.402	0.286	1
Phrf1	0.00997529	0.240482	0.069	0.017	1
Irf2bp2	0.0100614	0.311849	0.577	0.469	1
Tle3	0.0101402	0.377824	0.127	0.057	1
Arid1a	0.0102054	0.405201	0.184	0.103	1
Gdpd3	0.0102245	0.252844	0.069	0.017	1
Raf1	0.0102664	0.331283	0.207	0.12	1
Tspan3	0.0103431	0.402065	0.263	0.171	1
Usf1	0.0103954	0.302309	0.158	0.08	1
Stx3	0.0104295	0.226916	0.145	0.069	1
Tmbim6	0.0104735	0.28595	0.706	0.594	1
Dock2	0.0105142	0.391302	0.205	0.12	1
Rundc1	0.0105269	-0.265363	0.026	0.069	1
Cfap20	0.0105514	-0.297083	0.037	0.086	1
Cyth4	0.0106551	0.381002	0.317	0.217	1
Ifi204	0.0107095	0.359638	0.395	0.286	1
1700026L06Rik	0.0108801	0.242246	0.078	0.023	1
Poglut1	0.010883	0.284374	0.058	0.011	1
Cox6c	0.0108843	-0.242995	0.812	0.823	1
Dgcr2	0.0109289	0.221695	0.069	0.017	1
Dbi	0.0109365	-0.294292	0.557	0.611	1
Gm8730	0.0110802	0.318778	0.048	0.006	1
Emb	0.0111527	-0.471882	0.194	0.274	1
Casd1	0.0113061	0.214927	0.058	0.011	1
Polr3d	0.0113502	-0.234355	0.013	0.046	1
2810403A07Rik	0.0113965	0.34192	0.112	0.046	1
Ergic2	0.0114561	0.256006	0.095	0.034	1
Ept1	0.0115375	-0.229559	0.019	0.057	1
Nae1	0.0115569	-0.356661	0.037	0.086	1
Pacs1	0.0116609	-0.2522	0.013	0.046	1
Cln5	0.0116913	-0.25324	0.06	0.12	1
Vps50	0.0117517	0.400575	0.076	0.023	1
Psmc1	0.0117569	0.252948	0.181	0.097	1
Coro7	0.0117616	0.330179	0.127	0.057	1
1600020E01Rik	0.0117713	-0.298815	0.03	0.074	1
9530068E07Rik	0.0118982	0.320725	0.251	0.154	1
Tpp1	0.0119012	0.380408	0.384	0.291	1
Camk1	0.0119171	0.377756	0.279	0.183	1
Ly96	0.01192	0.284735	0.201	0.109	1
Mcl1	0.0119436	0.205617	0.702	0.571	1
Fam168b	0.0119617	0.393871	0.248	0.154	1
Cd83	0.0120189	0.561722	0.305	0.211	1
Topors	0.0121516	-0.245243	0.065	0.126	1
Rasa4	0.0121553	0.225264	0.337	0.229	1
Mafk	0.0121731	0.217386	0.067	0.017	1
Dtx3l	0.0121787	0.311249	0.285	0.183	1
Ndrg1	0.0122132	-0.343416	0.041	0.091	1
Ddx3x	0.0123167	0.263408	0.268	0.166	1
Hspa1b	0.0125063	0.501763	0.207	0.12	1
Ski	0.0125267	0.305041	0.149	0.074	1
C4b	0.0125526	0.364326	0.119	0.051	1
Mcfd2	0.0127493	0.414394	0.216	0.131	1
Mob3c	0.0128189	0.295915	0.11	0.046	1
Cpt1a	0.012831	0.30952	0.125	0.057	1
B230219D22Rik	0.012902	0.313684	0.276	0.183	1
Itga4	0.0129356	0.221278	0.151	0.074	1
PISD	0.0129374	0.223982	0.253	0.154	1
Znfx1	0.0129559	0.423476	0.235	0.149	1
Npepps	0.0130384	0.223498	0.227	0.137	1
Fam46a	0.0131223	0.292955	0.313	0.206	1
Dck	0.0131496	0.497114	0.205	0.126	1
Zeb2	0.0132095	0.261757	0.639	0.531	1
Slc37a2	0.0132842	0.301692	0.14	0.069	1
Atp1a1	0.0133952	-0.46933	0.203	0.291	1
Srsf1	0.0134181	0.314179	0.11	0.046	1
Rnf144b	0.013424	0.301063	0.093	0.034	1
Csf1r	0.0134464	0.284903	0.607	0.491	1
Nhlrc3	0.0134575	0.241182	0.084	0.029	1
Atp13a2	0.0135377	0.304665	0.402	0.291	1
Ahcyl1	0.0137622	-0.52415	0.104	0.171	1
Cacul1	0.0138342	0.208218	0.076	0.023	1
Bcl2a1d	0.0140812	-0.533691	0.402	0.469	1
Tuba1c	0.0140855	-0.443117	0.227	0.309	1
Rnf145	0.0142183	0.228587	0.084	0.029	1
Cflar	0.0143574	0.348145	0.302	0.211	1
C1qa	0.0143748	0.239578	0.864	0.829	1
Pmepa1	0.0145088	-0.288734	0.024	0.063	1
Nadk	0.0145504	0.427061	0.214	0.131	1
Slc25a19	0.0145952	0.219038	0.056	0.011	1
Prdx6	0.0146694	-0.280994	0.205	0.297	1
St3gal5	0.0147392	-0.281356	0.011	0.04	1
Chst11	0.0148228	-0.206766	0.011	0.04	1
Gpd1l	0.0148717	0.205434	0.056	0.011	1
Itgb5	0.0149369	0.269745	0.257	0.166	1
Uqcrh	0.0150922	0.235966	0.829	0.766	1
Rhbdf2	0.0151221	0.325407	0.201	0.12	1
Egln1	0.0152229	-0.400044	0.108	0.177	1
Chmp7	0.015315	0.318488	0.065	0.017	1
Tmem106b	0.0153542	0.280224	0.123	0.057	1
Irgm2	0.0153925	0.334495	0.123	0.057	1
Gtf2b	0.0158631	-0.346461	0.043	0.091	1
Lin54	0.0159618	0.280916	0.065	0.017	1
Cela1	0.0159972	0.323189	0.073	0.023	1
Txndc11	0.0160487	0.267003	0.073	0.023	1
Slc1a2	0.0161043	0.34578	0.032	0	1
Rffl	0.0161312	-0.4081	0.028	0.069	1
Prkaca	0.016373	0.273305	0.106	0.046	1
Cox7a2l	0.0163991	0.321999	0.59	0.491	1
Dhx38	0.0164916	0.337177	0.175	0.097	1
Plxnb2	0.0165079	0.322022	0.233	0.149	1
Tsc22d2	0.0165315	0.44684	0.121	0.057	1
Atox1	0.0167031	-0.223144	0.892	0.92	1
Ap2b1	0.0167276	0.215927	0.177	0.097	1
Bnip3l	0.0168154	-0.502691	0.246	0.32	1
Bsg	0.0169111	-0.294642	0.462	0.537	1
Twsg1	0.0169718	-0.343002	0.028	0.069	1
Tmem86a	0.0170071	0.209512	0.251	0.154	1
Filip1l	0.0170734	-0.380305	0.086	0.149	1
Os9	0.0171455	0.309145	0.22	0.137	1
Ms4a7	0.0172404	0.32365	0.607	0.491	1
D2Wsu81e	0.0172703	0.203602	0.054	0.011	1
Eef1g	0.0173144	0.243359	0.555	0.44	1
Manba	0.017319	0.299877	0.112	0.051	1
Gm15417	0.0173336	-0.24667	0.076	0.137	1
Pitpnc1	0.0174442	0.349032	0.104	0.046	1
Bag1	0.0174657	-0.33381	0.287	0.371	1
Psme2b	0.0175863	0.31622	0.168	0.097	1
Igtp	0.0178052	0.205075	0.199	0.114	1
Nsmce2	0.0178059	-0.452271	0.078	0.137	1
Hvcn1	0.0180564	0.201602	0.214	0.131	1
Ifi205	0.0180897	-0.409008	0.108	0.177	1
Prdx1	0.0181835	-0.412557	0.838	0.857	1
Mapkapk3	0.0182938	0.286961	0.121	0.057	1
St13	0.0183079	-0.4806	0.22	0.297	1
Keap1	0.0183123	0.256896	0.207	0.126	1
Arhgef1	0.0183972	0.345089	0.192	0.114	1
Ddx17	0.0185295	0.234215	0.235	0.149	1
Plpp3	0.0185949	0.253792	0.063	0.017	1
Sdha	0.0187131	0.23698	0.333	0.229	1
Myl6	0.0187613	-0.314926	0.829	0.794	1
Ptpn7	0.018818	-0.347062	0.069	0.126	1
Ulk1	0.0190452	0.230319	0.063	0.017	1
Ass1	0.0191082	-0.535013	0.171	0.246	1
Sepsecs	0.019196	-0.209931	0.009	0.034	1
Treml4	0.019196	-0.230699	0.009	0.034	1
H2-T23	0.0192172	0.226153	0.788	0.726	1
Pkdcc	0.0192643	-0.256795	0.022	0.057	1
Capza2	0.019293	-0.324965	0.607	0.651	1
Prkar2a	0.0193037	0.248568	0.089	0.034	1
Dnajb1	0.0193234	0.237777	0.171	0.091	1
Sipa1	0.0193529	0.251841	0.158	0.086	1
Nrp2	0.0194246	0.324789	0.263	0.171	1
Fcna	0.0194274	-0.321014	0.009	0.034	1
Hfe	0.0195213	0.251417	0.153	0.08	1
Gps1	0.0196329	-0.271708	0.095	0.16	1
Snx18	0.0196376	0.323603	0.253	0.166	1
Tmem127	0.0197001	-0.4207	0.071	0.126	1
Uqcrb	0.0197145	-0.363002	0.585	0.623	1
Parp2	0.0197978	0.299302	0.127	0.063	1
Pigm	0.020361	0.23478	0.052	0.011	1
Crebrf	0.0203872	0.311629	0.134	0.069	1
Pnpt1	0.0204576	-0.356277	0.041	0.086	1
Tmem60	0.0204927	-0.259238	0.069	0.126	1
Cpsf3	0.0205252	-0.235153	0.048	0.097	1
Hnrnpa3	0.0206037	-0.402173	0.544	0.611	1
Sash1	0.0206522	0.212137	0.38	0.269	1
1810026J23Rik	0.0206674	0.2066	0.052	0.011	1
Crebbp	0.0207028	0.252875	0.151	0.08	1
Mov10	0.0207368	0.208412	0.08	0.029	1
Arrdc4	0.0209224	-0.492155	0.119	0.183	1
Mrps10	0.0210157	-0.20138	0.052	0.103	1
Ap2a2	0.0210535	0.321361	0.218	0.137	1
Ndufs4	0.0210741	-0.400977	0.21	0.286	1
Cmc2	0.0214878	0.216071	0.08	0.029	1
Tars	0.0215992	-0.321597	0.045	0.091	1
Yrdc	0.02165	-0.215695	0.032	0.074	1
Ctsh	0.0221116	0.258659	0.752	0.663	1
Sema4d	0.0221311	0.22814	0.354	0.257	1
Nr1h3	0.0222619	0.448311	0.296	0.206	1
Trip4	0.0224099	0.260936	0.06	0.017	1
Exosc5	0.0224488	0.284861	0.119	0.057	1
Dnajb14	0.0226601	0.26305	0.156	0.086	1
Celf2	0.0227103	0.343232	0.339	0.251	1
4930430E12Rik	0.0227388	-0.304564	0.026	0.063	1
Rab11fip1	0.0229171	-0.281918	0.026	0.063	1
Piezo1	0.022944	0.209414	0.171	0.097	1
Rbck1	0.0231151	0.225184	0.177	0.103	1
Sgsh	0.0231354	0.218052	0.069	0.023	1
Coro1a	0.0233065	-0.354841	0.378	0.446	1
Rab8b	0.0234872	0.209702	0.324	0.223	1
Hspa1a	0.0236696	0.44397	0.216	0.137	1
Iqgap1	0.0237465	0.232063	0.549	0.44	1
Fam173a	0.0238292	0.213005	0.186	0.109	1
Taok2	0.0239882	0.227135	0.095	0.04	1
Wdr5	0.0239929	-0.283205	0.041	0.086	1
Mpeg1	0.0240891	0.252385	0.706	0.623	1
Slamf8	0.0243584	0.378872	0.389	0.291	1
Crlf2	0.024424	0.278167	0.259	0.171	1
Cbx4	0.0244652	0.221994	0.086	0.034	1
Ccl17	0.024573	-0.467765	0.006	0.029	1
Klhl24	0.024614	0.429199	0.134	0.074	1
Hist3h2a	0.0248646	0.243548	0.069	0.023	1
Gna12	0.0249213	0.25879	0.259	0.171	1
Cln8	0.0249656	0.346209	0.192	0.12	1
Ifnar2	0.0250326	-0.427396	0.389	0.434	1
Khdc1a	0.0250548	-0.241426	0.006	0.029	1
Cd44	0.0252613	0.319665	0.354	0.263	1
Ezr	0.0253502	-0.554907	0.099	0.16	1
Grk6	0.0254125	0.231928	0.069	0.023	1
Ap5z1	0.0254777	0.239507	0.05	0.011	1
Slc39a13	0.025572	0.209849	0.05	0.011	1
Rab18	0.0256651	0.411119	0.19	0.12	1
Ncf1	0.0257046	0.330946	0.339	0.251	1
Arf3	0.025714	0.318479	0.361	0.263	1
Akr1b3	0.0257266	0.304656	0.259	0.171	1
Pim1	0.0259536	0.462674	0.536	0.451	1
Cd80	0.0260396	-0.206195	0.026	0.063	1
Bccip	0.0261223	-0.386277	0.106	0.166	1
Nudcd3	0.0261332	0.242601	0.093	0.04	1
Ncapg2	0.0261868	0.340554	0.084	0.034	1
Ccz1	0.0262223	0.291914	0.199	0.126	1
Sc5d	0.0262685	-0.202068	0.019	0.051	1
Arap1	0.0263864	0.212262	0.35	0.246	1
Ap2m1	0.0265641	0.257584	0.384	0.286	1
Map3k2	0.0266033	0.231788	0.102	0.046	1
BC003965	0.026765	0.244393	0.093	0.04	1
Rnf114	0.0273386	0.354218	0.22	0.143	1
Dpysl2	0.0273406	0.219675	0.14	0.074	1
C5ar1	0.0275477	0.354673	0.21	0.137	1
Itgam	0.0275812	-0.392054	0.166	0.234	1
Psmb10	0.0278647	0.214964	0.501	0.383	1
Tmem59	0.0279493	0.253	0.341	0.24	1
Fundc1	0.0282107	0.283409	0.106	0.051	1
Golgb1	0.0282638	0.246518	0.175	0.103	1
Nfx1	0.0283865	0.318197	0.076	0.029	1
Rab24	0.0283891	0.218107	0.147	0.08	1
Zmynd8	0.0284488	0.310624	0.233	0.154	1
Plekhm3	0.028581	0.275009	0.097	0.046	1
Ltn1	0.0286174	0.205756	0.067	0.023	1
Tfam	0.0287445	-0.305365	0.019	0.051	1
S100a4	0.0289102	-0.204939	0.03	0.069	1
Gfpt1	0.0289718	0.288923	0.164	0.097	1
Cant1	0.0289766	0.310269	0.151	0.086	1
Hadhb	0.029073	0.236799	0.181	0.109	1
Clk3	0.029081	-0.39711	0.065	0.114	1
Ogdh	0.0291371	0.285578	0.248	0.166	1
Ranbp2	0.0293778	-0.271427	0.151	0.223	1
Mcoln1	0.02948	0.216913	0.076	0.029	1
Ebpl	0.0295116	0.228007	0.099	0.046	1
Fam104a	0.0296486	-0.313506	0.251	0.331	1
Ice1	0.0297374	0.209103	0.076	0.029	1
Pim3	0.0297622	0.357228	0.19	0.12	1
Rab1a	0.0300661	0.273432	0.408	0.309	1
Pgap1	0.0301065	0.216348	0.147	0.08	1
Pxdc1	0.0302359	-0.207996	0.004	0.023	1
Prrc2b	0.0303164	0.230841	0.108	0.051	1
Tesk1	0.0303853	0.239475	0.13	0.069	1
Klf13	0.0306538	0.27802	0.305	0.217	1
Osbpl9	0.0307295	0.29163	0.149	0.086	1
Ankrd52	0.0309008	-0.231034	0.004	0.023	1
Cfap36	0.0309148	-0.370831	0.039	0.08	1
Eif4a2	0.0311579	0.229787	0.302	0.206	1
Adap1	0.0316744	0.356735	0.171	0.103	1
Icam1	0.031764	0.357131	0.214	0.137	1
Noc2l	0.0317698	-0.648549	0.125	0.183	1
Cd302	0.0319518	0.209211	0.33	0.24	1
Clasp1	0.0320347	0.207751	0.048	0.011	1
Igf1	0.0320757	0.480398	0.283	0.206	1
Wasf2	0.0320969	-0.362712	0.246	0.32	1
Ptbp3	0.0321383	-0.404226	0.309	0.377	1
Elp5	0.0325197	-0.37565	0.065	0.114	1
S100b	0.0325592	-0.214006	0.002	0.017	1
Ppp3ca	0.0326732	0.293156	0.257	0.177	1
Nr4a3	0.032822	0.398041	0.056	0.017	1
Oas1g	0.0328283	0.291632	0.119	0.063	1
Cd84	0.0328716	0.381101	0.464	0.377	1
Galm	0.0330409	0.216004	0.056	0.017	1
Szrd1	0.0331174	0.351546	0.19	0.12	1
Zfp358	0.0332838	0.22327	0.048	0.011	1
Mak16	0.0333304	-0.307174	0.06	0.109	1
Pea15a	0.0333623	0.20808	0.242	0.16	1
Mt2	0.0334534	-0.579169	0.065	0.114	1
Pih1d1	0.0335044	0.228891	0.127	0.069	1
Pak2	0.0339803	-0.40476	0.287	0.349	1
Rnf146	0.0342343	0.232455	0.097	0.046	1
Card11	0.0346083	0.234718	0.056	0.017	1
Snrnp40	0.0346988	-0.210866	0.043	0.086	1
Arhgef10l	0.0348341	0.427217	0.08	0.034	1
Atf2	0.034849	-0.237881	0.052	0.097	1
Dnajc7	0.0349353	0.235328	0.179	0.109	1
Uba6	0.0349524	0.235657	0.056	0.017	1
Trappc11	0.0350752	-0.447422	0.063	0.109	1
Magohb	0.0350877	-0.262373	0.048	0.091	1
Ppm1h	0.0352537	0.219584	0.121	0.063	1
Tnip2	0.0354799	-0.253856	0.065	0.114	1
Mbnl2	0.0355507	0.255272	0.238	0.16	1
Fcgrt	0.0356217	0.339092	0.32	0.24	1
C3ar1	0.0357179	0.237161	0.428	0.337	1
Snx24	0.0358572	0.331304	0.181	0.114	1
Stk24	0.0359001	-0.356167	0.108	0.166	1
Ell2	0.0359773	0.270713	0.097	0.046	1
Psmd9	0.0360363	-0.230123	0.052	0.097	1
Clec4e	0.0360664	-0.377305	0.069	0.12	1
1110004F10Rik	0.03612	-0.427967	0.134	0.194	1
Nfxl1	0.0363714	0.260099	0.089	0.04	1
Mdm2	0.036389	0.241771	0.181	0.114	1
Plekhg3	0.0366428	-0.266434	0.052	0.097	1
Dnajb11	0.0367389	0.316499	0.153	0.091	1
Nupr1	0.0370517	-0.461659	0.14	0.206	1
Sar1a	0.0371163	0.303596	0.203	0.131	1
Psmb2	0.0373411	-0.472906	0.346	0.411	1
Gbp7	0.0374139	0.293364	0.337	0.251	1
Ncbp2	0.0377781	-0.217087	0.086	0.143	1
Bcl10	0.037849	0.273745	0.162	0.097	1
Scly	0.0378883	0.205439	0.097	0.046	1
Psmd8	0.0383713	-0.375003	0.294	0.36	1
Usp8	0.038531	0.26473	0.201	0.131	1
Hk2	0.0385521	0.349129	0.244	0.166	1
1810032O08Rik	0.0386381	-0.29493	0.017	0.046	1
Vopp1	0.0387267	0.257743	0.08	0.034	1
Bloc1s6	0.0387875	0.242762	0.089	0.04	1
Drg1	0.0388864	-0.340074	0.071	0.12	1
Isg20l2	0.0390508	-0.257558	0.028	0.063	1
Rnf13	0.0391358	0.234169	0.222	0.149	1
Tppp3	0.0393115	-0.278466	0.017	0.046	1
Clcn4	0.0393155	0.262905	0.102	0.051	1
D10Wsu102e	0.0393328	-0.302251	0.032	0.069	1
Mark4	0.0396698	0.215437	0.045	0.011	1
Gm8797	0.0397184	-0.24802	0.149	0.217	1
Hdhd2	0.0397791	-0.377707	0.041	0.08	1
Vegfa	0.0397897	0.370259	0.186	0.12	1
Acot13	0.03993	-0.212723	0.084	0.137	1
Ch25h	0.0399697	-0.235311	0.011	0.034	1
Mast3	0.0400091	0.267633	0.095	0.046	1
Osbpl11	0.0401241	0.274188	0.255	0.177	1
Rexo2	0.0402338	-0.354858	0.233	0.297	1
Pafah1b3	0.0402992	-0.353351	0.08	0.131	1
Tsc22d4	0.0403894	0.320362	0.283	0.206	1
Tns4	0.0404053	0.23802	0.054	0.017	1
Tiparp	0.0408066	0.236612	0.19	0.12	1
Gda	0.0408075	-0.383812	0.207	0.274	1
Aamp	0.0413068	0.237985	0.268	0.189	1
H2-Q6	0.0415933	-0.452575	0.305	0.366	1
Chd3	0.0416523	0.225806	0.138	0.08	1
Timm10b	0.0418691	0.215317	0.512	0.417	1
Tomm40l	0.0419048	-0.254283	0.032	0.069	1
Cebpa	0.0420684	0.35167	0.289	0.211	1
Ube2r2	0.04211	0.304913	0.259	0.183	1
Cuta	0.0421291	0.284174	0.337	0.257	1
Eepd1	0.0422146	0.25069	0.117	0.063	1
Sin3b	0.0423901	-0.365752	0.261	0.331	1
Susd6	0.0424083	0.334137	0.22	0.149	1
Map2k7	0.042682	0.273468	0.147	0.086	1
Egr2	0.0428065	-0.225803	0.149	0.217	1
Fam188a	0.0429777	0.235934	0.104	0.051	1
Pydc4	0.0431532	0.241228	0.11	0.057	1
Cxcl9	0.0432486	0.253529	0.557	0.451	1
Nfkbiz	0.0433135	0.291669	0.21	0.137	1
Ndufa1	0.0434006	-0.338424	0.533	0.571	1
Mrc1	0.0434584	0.219215	0.393	0.303	1
Gnpda1	0.0434775	0.339408	0.233	0.16	1
Synj2bp	0.0436427	0.228611	0.11	0.057	1
Hist1h1e	0.0440557	-0.412748	0.073	0.12	1
Laptm4a	0.0441511	-0.255797	0.471	0.543	1
Arfip1	0.044255	-0.285468	0.05	0.091	1
Wdr46	0.0443278	-0.217722	0.022	0.051	1
Phc3	0.0443678	0.270141	0.093	0.046	1
Cwc15	0.0448287	-0.323108	0.328	0.394	1
Cyth1	0.0448451	-0.288098	0.143	0.206	1
Dnm1l	0.0448735	0.225129	0.086	0.04	1
Grcc10	0.0449028	0.262518	0.514	0.434	1
Vmp1	0.0449754	-0.26334	0.199	0.269	1
Taz	0.044987	0.255136	0.086	0.04	1
Wwp1	0.0451035	0.366983	0.194	0.126	1
Gdpd1	0.0455567	0.278436	0.123	0.069	1
Serp1	0.0456608	-0.300409	0.525	0.566	1
Hps5	0.0457927	-0.218456	0.045	0.086	1
Stk39	0.0460835	-0.216342	0.022	0.051	1
Use1	0.0460922	0.302129	0.363	0.28	1
Clec4n	0.0462418	-0.389376	0.378	0.434	1
E2f1	0.0464214	0.256286	0.084	0.04	1
Rspry1	0.0467126	-0.227838	0.076	0.126	1
Car2	0.0468019	-0.213638	0.022	0.051	1
Ssna1	0.0468808	-0.464285	0.132	0.189	1
Mrps12	0.046925	0.244419	0.199	0.131	1
Pigt	0.0470825	0.310262	0.19	0.126	1
Eif2s1	0.0471273	-0.456	0.158	0.217	1
Capns1	0.0472797	0.249778	0.428	0.343	1
Tob1	0.0475298	-0.209328	0.022	0.051	1
Rab22a	0.0475873	0.249169	0.132	0.074	1
Itga9	0.0477225	0.265182	0.123	0.069	1
Man2c1	0.0479429	0.234529	0.052	0.017	1
Atad2	0.0480403	-0.571612	0.035	0.069	1
Pik3r1	0.0482212	0.257483	0.305	0.223	1
Ubfd1	0.0482659	0.204076	0.095	0.046	1
Sf3b1	0.0483156	-0.401263	0.285	0.343	1
Gm9844	0.0484049	-0.223315	0.063	0.109	1
Ubap1	0.0486124	-0.449913	0.069	0.114	1
Cope	0.0492194	-0.455369	0.186	0.246	1
Psmb8	0.049222	-0.324279	0.635	0.657	1
Smim10l1	0.0492317	-0.208953	0.067	0.114	1
Igbp1	0.0493637	0.211487	0.145	0.086	1
Atp8a1	0.0494565	0.208235	0.203	0.131	1
Gm11808	0.0495872	0.253812	0.093	0.046	1
Pdcd6ip	0.0498692	0.281309	0.324	0.246	1
Gm4955	0.0498992	0.251793	0.108	0.057	1
Tcp1	0.0500475	-0.374987	0.229	0.291	1
Ifitm3	0.0502874	-0.254921	0.819	0.811	1
Tpm4	0.0503743	-0.464677	0.173	0.229	1
Capn1	0.0504686	0.266226	0.114	0.063	1
Mfge8	0.05052	-0.298526	0.058	0.103	1
Aprt	0.0508541	-0.471586	0.549	0.583	1
Pdia3	0.0511376	0.306645	0.41	0.331	1
Acbd5	0.0512942	0.242936	0.127	0.074	1
Itpripl2	0.0513765	0.265071	0.203	0.137	1
Zfp148	0.0516034	0.379918	0.121	0.069	1
Scyl2	0.0516392	0.246854	0.052	0.017	1
Glg1	0.0517902	0.201263	0.194	0.126	1
Copg1	0.0518153	0.202274	0.108	0.057	1
Fam53b	0.0519747	0.268859	0.099	0.051	1
Ube2b	0.0521032	-0.469207	0.322	0.377	1
Hspa4	0.0521845	-0.325398	0.212	0.274	1
Mesdc1	0.052195	0.242922	0.117	0.063	1
Taok3	0.052491	0.217247	0.27	0.194	1
Rac1	0.0525186	-0.292155	0.652	0.691	1
Mrpl46	0.0528104	0.212331	0.052	0.017	1
Arhgap17	0.0528452	0.286576	0.19	0.126	1
Sel1l	0.0528843	0.281195	0.127	0.074	1
Irg1	0.0529002	-0.295931	0.095	0.149	1
Golph3	0.0532159	-0.521555	0.106	0.154	1
Pfkp	0.0535792	-0.356366	0.104	0.154	1
Bckdk	0.054118	0.293921	0.134	0.08	1
Sumo2	0.054212	-0.457529	0.371	0.423	1
Zfp516	0.0545995	0.293598	0.091	0.046	1
Slamf9	0.0549257	-0.45547	0.104	0.154	1
Sfxn3	0.0549915	-0.293183	0.039	0.074	1
Tifab	0.0550446	-0.309383	0.108	0.16	1
Clec16a	0.0550522	-0.246708	0.009	0.029	1
Ngfrap1	0.0550836	-0.391489	0.048	0.086	1
Zfp593	0.055158	-0.301766	0.073	0.12	1
Glrx	0.055296	-0.321322	0.322	0.377	1
Tjp1	0.0553515	-0.383388	0.009	0.029	1
Dennd3	0.0553687	-0.254941	0.035	0.069	1
Pgp	0.0556461	-0.363877	0.084	0.131	1
Apex1	0.0558287	-0.238639	0.065	0.109	1
Pak1ip1	0.0562075	-0.340525	0.089	0.137	1
Pcolce	0.0567149	-0.390399	0.009	0.029	1
Tapbp	0.0567735	0.202623	0.613	0.503	1
Tgfbi	0.0568149	-0.326652	0.639	0.663	1
Daglb	0.0568261	0.265669	0.222	0.154	1
Rnpep	0.0569944	0.234747	0.292	0.217	1
Milr1	0.0572848	-0.257598	0.097	0.149	1
Inpp4a	0.0575222	0.214388	0.091	0.046	1
Ypel5	0.0577986	-0.522641	0.106	0.154	1
Limd1	0.0578829	-0.255821	0.089	0.137	1
Hsd17b11	0.0581131	0.266297	0.24	0.171	1
Irf9	0.0581532	0.304093	0.153	0.097	1
Bbip1	0.0581532	0.265848	0.153	0.097	1
Adcy7	0.0581687	0.213648	0.149	0.091	1
Sp100	0.0583177	0.258636	0.339	0.257	1
Wbp2	0.058598	-0.39473	0.205	0.263	1
Vkorc1l1	0.0589129	-0.219048	0.035	0.069	1
Nedd8	0.0592616	-0.399408	0.486	0.514	1
Zc3hav1	0.0596538	0.254605	0.112	0.063	1
Pou2f2	0.0596922	0.448019	0.143	0.091	1
Soat1	0.05997	0.204506	0.473	0.383	1
Fam222b	0.0601042	0.206345	0.041	0.011	1
Egln2	0.0603066	0.259686	0.106	0.057	1
Tradd	0.0603823	-0.200468	0.035	0.069	1
Akap13	0.0604658	0.285238	0.333	0.257	1
Slk	0.0607069	-0.284521	0.153	0.211	1
Trap1	0.0609043	0.2172	0.082	0.04	1
Src	0.060923	0.248137	0.14	0.086	1
Anxa11	0.0614944	-0.392367	0.08	0.126	1
1700003F12Rik	0.0618714	-0.213373	0.019	0.046	1
Cdc42ep2	0.0620467	-0.242595	0.039	0.074	1
Fkbp3	0.0620754	0.266591	0.127	0.074	1
Rnf128	0.0625344	-0.243256	0.052	0.091	1
Tgs1	0.0629271	0.211195	0.235	0.166	1
Phf2	0.0635763	0.207896	0.05	0.017	1
Csnk1g3	0.063799	0.206414	0.082	0.04	1
1810043H04Rik	0.0641699	0.223849	0.333	0.257	1
Uqcr10	0.0642524	-0.29696	0.648	0.674	1
Ist1	0.0643482	0.254746	0.24	0.171	1
Zmiz1	0.0647315	0.243962	0.24	0.171	1
Polr2f	0.0649013	-0.382129	0.253	0.314	1
Gpr65	0.0652964	0.229397	0.281	0.206	1
Fuom	0.0657261	0.270751	0.162	0.103	1
Polr1c	0.0658594	0.271132	0.089	0.046	1
Csrnp1	0.0659353	0.462427	0.168	0.114	1
Eif4ebp2	0.0659809	0.249223	0.132	0.08	1
Apbb1ip	0.0662566	-0.396292	0.16	0.217	1
1700021F05Rik	0.0663378	-0.209769	0.052	0.091	1
9930111J21Rik2	0.0663537	0.277211	0.171	0.114	1
1810043G02Rik	0.0664668	-0.319576	0.076	0.12	1
Zfp385a	0.0666296	0.222767	0.16	0.103	1
Lsp1	0.066849	-0.276282	0.067	0.109	1
Bad	0.0671294	-0.211592	0.104	0.154	1
Glrx3	0.0674111	0.213376	0.181	0.12	1
Lag3	0.0678712	0.319907	0.138	0.086	1
Tlr7	0.0679005	0.240913	0.173	0.114	1
Ids	0.0679161	0.250346	0.104	0.057	1
Dpp3	0.0681484	0.23153	0.117	0.069	1
Kbtbd2	0.0686955	0.243403	0.08	0.04	1
Tnfaip2	0.0689683	0.229101	0.564	0.469	1
Hpgds	0.0691145	0.21006	0.147	0.091	1
Sec11a	0.0696938	0.289976	0.235	0.171	1
Sypl	0.0700125	0.226853	0.227	0.16	1
Med29	0.0700233	-0.353618	0.102	0.149	1
Kmt2a	0.0702915	0.338666	0.156	0.103	1
Cpd	0.0711068	-0.247974	0.067	0.109	1
Jmjd1c	0.0716581	0.247325	0.147	0.091	1
Snap29	0.0719352	0.281871	0.123	0.074	1
Lbh	0.0722998	0.284554	0.354	0.274	1
Zfp467	0.0724459	-0.262141	0.058	0.097	1
Cox11	0.0725341	-0.206527	0.024	0.051	1
Gapvd1	0.0727685	0.249219	0.188	0.131	1
Rad54l2	0.0727882	-0.211042	0.024	0.051	1
Gm20703	0.0727882	-0.247178	0.024	0.051	1
Vav1	0.0728673	0.255605	0.266	0.194	1
Smchd1	0.073315	0.222566	0.197	0.137	1
Fosb	0.0735318	0.257256	0.35	0.269	1
Mat2a	0.0735702	0.242487	0.216	0.154	1
Tpi1	0.0740236	-0.322351	0.432	0.48	1
Ppih	0.0741214	-0.334123	0.028	0.057	1
Slc6a6	0.0741739	0.218752	0.404	0.32	1
Pls3	0.0742575	-0.235306	0.006	0.023	1
Fcrlb	0.0745846	-0.219742	0.013	0.034	1
Tm9sf2	0.0751054	0.251578	0.181	0.126	1
Rrbp1	0.0751486	0.219028	0.685	0.611	1
Otub1	0.0757508	-0.340911	0.192	0.251	1
Sod2	0.0758007	-0.373098	0.406	0.457	1
Lmo7	0.0760051	-0.216629	0.006	0.023	1
Rrp1	0.0760487	0.22615	0.216	0.154	1
Arhgap15	0.0761143	0.287793	0.114	0.069	1
Gpr137	0.0761858	0.284403	0.086	0.046	1
Pno1	0.0762005	-0.209308	0.08	0.126	1
Plaur	0.0762394	-0.285409	0.207	0.269	1
Mvb12a	0.0762594	-0.389329	0.156	0.206	1
Snrpd3	0.0766209	-0.247969	0.222	0.286	1
Tmem214	0.0768017	0.301245	0.093	0.051	1
Suclg1	0.0768127	-0.202672	0.11	0.16	1
Dnaja1	0.0769442	0.279079	0.356	0.286	1
Taldo1	0.0770786	-0.345429	0.467	0.497	1
Eif3c	0.0775349	-0.413133	0.374	0.423	1
Dtymk	0.0781786	-0.520199	0.063	0.103	1
5730508B09Rik	0.0782262	-0.302308	0.11	0.16	1
Snrpa1	0.0783247	-0.274022	0.045	0.08	1
Farsb	0.0784557	-0.376525	0.073	0.114	1
Zcrb1	0.0792134	-0.527399	0.261	0.303	1
Tatdn2	0.0797403	-0.208511	0.054	0.091	1
Ikzf2	0.0798662	0.226589	0.048	0.017	1
Thbs1	0.0805079	0.438988	0.227	0.166	1
Hif1a	0.0805324	-0.343012	0.501	0.549	1
Vps36	0.080656	-0.242778	0.136	0.189	1
Tmx1	0.0807316	0.292089	0.143	0.091	1
Slc25a1	0.080913	-0.354131	0.089	0.131	1
Nt5c2	0.0809643	-0.295542	0.041	0.074	1
Traf6	0.0812378	0.241444	0.099	0.057	1
Mrps35	0.0813036	0.285929	0.093	0.051	1
Sars	0.0814467	-0.31833	0.143	0.194	1
Tmcc3	0.0818283	0.210081	0.158	0.103	1
Brix1	0.0818772	-0.211842	0.032	0.063	1
Hnrnpll	0.0819598	0.275867	0.22	0.16	1
Scaf8	0.0819614	-0.212046	0.037	0.069	1
Sap18	0.0820457	-0.316129	0.384	0.446	1
Cops6	0.0822315	0.213038	0.136	0.086	1
Acp5	0.0822319	0.205489	0.577	0.469	1
Npm1	0.0824868	-0.266303	0.646	0.663	1
Cops2	0.0826004	0.246099	0.134	0.086	1
Slc7a11	0.0830306	-0.418407	0.102	0.149	1
Nsmce4a	0.0832649	0.225031	0.14	0.091	1
Fgd6	0.0833691	-0.213875	0.032	0.063	1
Calm1	0.0835628	-0.248043	0.821	0.823	1
Mbd2	0.0840242	-0.297424	0.242	0.297	1
Fkbp1a	0.0841643	-0.380932	0.305	0.349	1
Ywhaz	0.0844799	-0.309314	0.527	0.56	1
Sertad3	0.0846718	-0.288271	0.017	0.04	1
Hbp1	0.0852885	0.229997	0.184	0.126	1
Uxt	0.0854577	-0.245222	0.069	0.109	1
Brms1	0.0857476	-0.24874	0.05	0.086	1
BC017643	0.0860986	0.218646	0.16	0.109	1
Setx	0.0865049	-0.255119	0.045	0.08	1
Cib2	0.0867148	0.325701	0.069	0.034	1
Ly6a	0.0873047	0.207233	0.715	0.651	1
Itfg1	0.0874013	0.206173	0.084	0.046	1
Hspa14	0.0880635	-0.326337	0.089	0.131	1
Eif3h	0.088441	-0.45746	0.384	0.417	1
Atg16l1	0.0887858	-0.221956	0.05	0.086	1
Rassf4	0.089336	0.269784	0.311	0.246	1
Tmem234	0.0899838	-0.279339	0.281	0.337	1
Elovl1	0.0901524	0.234362	0.14	0.091	1
9430038I01Rik	0.0904166	0.285576	0.106	0.063	1
Sept7	0.0904636	-0.207042	0.19	0.246	1
Dstn	0.0907625	-0.44632	0.324	0.366	1
Mettl9	0.0910634	-0.20686	0.102	0.149	1
P2rx4	0.0911632	0.220516	0.389	0.32	1
Eef2	0.0917834	-0.246681	0.667	0.714	1
Ndufa13	0.0918176	0.203676	0.641	0.554	1
Hnrnpa2b1	0.0921283	-0.265163	0.559	0.594	1
Tspo	0.0937794	-0.343916	0.531	0.549	1
Kdm6b	0.0943495	0.259319	0.242	0.183	1
Eif3i	0.0946635	-0.361563	0.229	0.28	1
Zdhhc20	0.0948648	-0.339191	0.108	0.154	1
Anapc15	0.0948901	0.229499	0.112	0.069	1
Ccr2	0.0950395	0.263983	0.078	0.04	1
Mrpl12	0.0950988	-0.306176	0.194	0.246	1
Gga2	0.0955644	0.260878	0.084	0.046	1
Glyr1	0.0956529	-0.269252	0.104	0.149	1
Abhd16a	0.0957092	0.221247	0.134	0.086	1
Arrdc1	0.0957374	0.288825	0.104	0.063	1
Trip10	0.0957482	-0.203542	0.022	0.046	1
Pip4k2a	0.0957812	0.203636	0.238	0.171	1
Fcho2	0.0958399	0.209813	0.147	0.097	1
Nceh1	0.0960001	0.268126	0.283	0.223	1
Ccdc59	0.0961585	-0.256279	0.16	0.211	1
Tsta3	0.0962696	-0.430589	0.086	0.126	1
Eno3	0.0964188	-0.227636	0.022	0.046	1
Klf6	0.0965277	0.26741	0.572	0.514	1
Dapk1	0.0967299	0.261686	0.076	0.04	1
Suclg2	0.0967556	-0.253486	0.022	0.046	1
Bloc1s2	0.0967896	-0.23507	0.065	0.103	1
Rap2b	0.0968222	0.228395	0.231	0.171	1
Il27	0.0977487	0.224012	0.06	0.029	1
Psma7	0.0978575	-0.323873	0.566	0.6	1
Med31	0.0981304	-0.297804	0.043	0.074	1
Ufl1	0.0982579	-0.304597	0.043	0.074	1
Hspa5	0.0990595	0.230948	0.41	0.331	1
Safb2	0.0990831	0.241116	0.197	0.143	1
Emg1	0.0996638	-0.311331	0.143	0.194	1
Tmeff1	0.0998889	-0.214677	0.004	0.017	1
Tuba1b	0.100037	-0.316665	0.644	0.663	1
Sdccag8	0.101019	0.252884	0.082	0.046	1
Cyp4f18	0.101153	0.259407	0.348	0.28	1
Kidins220	0.101314	0.251342	0.076	0.04	1
Vrk1	0.101475	-0.285637	0.06	0.097	1
Pet100	0.101543	0.217515	0.242	0.177	1
Gm26740	0.101726	0.263741	0.052	0.023	1
Tmem159	0.1021	-0.299894	0.039	0.069	1
Itpkb	0.102341	0.285155	0.158	0.109	1
Cd274	0.102354	-0.369118	0.393	0.423	1
Cnot11	0.102355	-0.386671	0.03	0.057	1
Rnpepl1	0.102425	0.203021	0.112	0.069	1
Mfsd1	0.102562	0.244695	0.302	0.24	1
Socs3	0.102731	-0.399869	0.205	0.257	1
Gsn	0.103662	-0.401874	0.326	0.371	1
D17H6S53E	0.103726	0.208455	0.052	0.023	1
Dnajc19	0.103947	0.279055	0.395	0.32	1
Fosl2	0.104035	0.415965	0.175	0.126	1
Trappc9	0.104455	0.203485	0.091	0.051	1
Uri1	0.104804	-0.322312	0.043	0.074	1
Clec1b	0.104994	-0.201529	0.127	0.177	1
Pds5a	0.105057	0.243326	0.125	0.08	1
Sec61b	0.105386	-0.304446	0.706	0.697	1
Casp1	0.10669	0.253581	0.145	0.097	1
Tmem189	0.10691	-0.322302	0.238	0.291	1
Srsf9	0.107008	-0.328696	0.302	0.354	1
Rsf1	0.107425	0.251338	0.082	0.046	1
Cenpa	0.107437	-0.253721	0.039	0.069	1

## Sheet: DC CHA_DEG
	p_val	avg_log2FC	pct.1	pct.2	p_val_adj
Lyz2	4.51432e-14	0.712867	0.968	0.926	7.40485e-10
S100a6	1.27586e-11	-0.720606	0.253	0.537	2.0928e-07
Apoe	4.85019e-11	1.10048	0.911	0.846	7.95577e-07
Cd74	5.03015e-11	0.476263	0.991	0.989	8.25095e-07
Ctsd	5.18292e-11	0.914878	0.886	0.754	8.50154e-07
H2-Ab1	1.97951e-10	0.58074	0.957	0.903	3.24698e-06
Mmp12	3.20507e-09	-1.52935	0.177	0.383	5.25727e-05
Ctsb	4.00703e-09	0.554414	0.95	0.869	6.57272e-05
Rbm3	4.33222e-09	-0.90488	0.525	0.691	7.10615e-05
H2-Eb1	4.68202e-09	0.510634	0.961	0.891	7.67992e-05
Gapdh	5.66927e-09	-0.716815	0.935	0.971	9.2993e-05
Ly6e	7.86411e-09	0.628976	0.862	0.771	0.000128995
H2-Aa	8.97004e-09	0.466224	0.965	0.949	0.000147136
Sepp1	1.01908e-08	0.90966	0.633	0.423	0.00016716
AA467197	1.25058e-08	-1.40398	0.149	0.331	0.000205133
Arg1	2.23155e-08	-1.07924	0.302	0.514	0.000366041
Srgn	5.89891e-08	-0.867799	0.672	0.794	0.000967599
Creg1	6.48482e-08	0.75494	0.695	0.457	0.00106371
Lgals1	6.7698e-08	-0.889509	0.521	0.669	0.00111045
Dhrs3	2.04973e-07	0.788766	0.259	0.074	0.00336217
Psap	2.60047e-07	0.410289	0.987	0.983	0.00426556
H2-DMa	5.78441e-07	0.596206	0.747	0.566	0.00948818
Hexa	1.01691e-06	0.553019	0.724	0.566	0.0166803
Bcl2a1a	1.5003e-06	-0.728071	0.317	0.503	0.0246094
Atp5g3	1.5491e-06	-0.496576	0.734	0.817	0.0254099
Ly9	2.4175e-06	0.703651	0.449	0.257	0.0396543
Prdx5	2.96332e-06	-0.627968	0.788	0.829	0.0486073
Mif	3.81233e-06	-0.658279	0.732	0.811	0.0625337
Fam26f	3.83896e-06	0.621623	0.43	0.229	0.0629705
Actg1	5.08543e-06	-0.462187	0.922	0.937	0.0834163
Cd93	5.12894e-06	0.63186	0.305	0.126	0.0841299
Gsr	5.70207e-06	-0.811195	0.14	0.286	0.0935311
H2-K1	5.7784e-06	0.307579	0.918	0.857	0.094783
Ppia	5.90856e-06	-0.425391	0.924	0.937	0.0969181
H3f3b	1.00521e-05	-0.538064	0.79	0.886	0.164884
Adgre1	1.11091e-05	0.704278	0.402	0.217	0.182223
Abcg1	1.1669e-05	0.598976	0.417	0.24	0.191407
Pabpc4	1.17965e-05	-0.317261	0.004	0.057	0.193497
Hacd4	1.44171e-05	0.465405	0.307	0.131	0.236484
Pltp	1.73654e-05	0.66942	0.488	0.309	0.284844
Myl12a	1.75963e-05	-0.571637	0.514	0.64	0.288632
Lgals3	1.9082e-05	-0.470652	0.829	0.88	0.313003
Clec12a	2.26004e-05	0.463497	0.497	0.303	0.370715
Ccl24	2.31039e-05	-1.23698	0.225	0.377	0.378973
Lamp1	2.47446e-05	0.376279	0.883	0.811	0.405886
Lst1	2.82784e-05	0.422472	0.849	0.731	0.463851
Nrros	3.04769e-05	0.459983	0.417	0.229	0.499912
Laptm5	3.4386e-05	0.297099	0.892	0.8	0.564034
Stat1	4.40275e-05	0.427203	0.726	0.577	0.722184
Nrp1	4.81761e-05	0.618647	0.341	0.183	0.790233
Pkm	4.85602e-05	-0.453441	0.641	0.714	0.796534
Cks1b	5.00014e-05	-0.654727	0.03	0.109	0.820173
Itm2b	5.00733e-05	0.350741	0.944	0.926	0.821353
Rab33b	5.1117e-05	-0.183101	0.006	0.057	0.838473
Slc43a2	7.77695e-05	0.568154	0.43	0.246	1
Sh3bgrl3	8.6505e-05	-0.402812	0.842	0.886	1
Sirpa	8.90162e-05	0.478999	0.765	0.669	1
H2afz	0.000104234	-0.589188	0.648	0.737	1
Ms4a4a	0.000120933	-0.674905	0.164	0.297	1
Pfn1	0.000141776	-0.421107	0.927	0.92	1
Pgam1	0.000148066	-0.819706	0.419	0.543	1
Gm26510	0.000150131	-0.170693	0.015	0.074	1
Eno1	0.000159421	-0.499846	0.613	0.726	1
Bcl2a1b	0.000159952	-0.649088	0.631	0.669	1
Eps8	0.000166038	-0.620373	0.071	0.166	1
Tlcd2	0.000171184	-0.299625	0.004	0.046	1
Il18bp	0.000189383	0.486374	0.587	0.434	1
Aif1	0.000198268	0.332046	0.836	0.709	1
Prkcb	0.000198432	0.424617	0.147	0.04	1
Irf5	0.00020136	-0.633184	0.216	0.349	1
Adam17	0.000214151	0.496848	0.287	0.154	1
Dmxl1	0.000227784	0.475521	0.203	0.08	1
Blnk	0.000236635	0.442627	0.162	0.051	1
Shfm1	0.000237001	-0.380382	0.916	0.909	1
Gpnmb	0.000238231	0.863765	0.335	0.194	1
Fyb	0.00024452	0.480105	0.54	0.389	1
Epb41l4b	0.000265349	-0.371998	0	0.029	1
Tmem106a	0.000266109	0.536474	0.469	0.32	1
Vcam1	0.00026802	0.59449	0.425	0.263	1
C3	0.000277071	0.56537	0.566	0.423	1
C1qb	0.000281355	0.314774	0.95	0.897	1
Ly86	0.00028637	0.344865	0.734	0.583	1
Grn	0.0002906	0.347428	0.795	0.657	1
Rsrp1	0.000305907	0.478289	0.456	0.297	1
Selplg	0.000318699	0.588914	0.326	0.189	1
Pla2g15	0.000319355	0.524027	0.341	0.2	1
Syngr2	0.000319605	0.441436	0.413	0.246	1
Pkig	0.000323246	0.616857	0.322	0.189	1
Arpc3	0.000398672	-0.423012	0.683	0.731	1
Slamf7	0.000409031	0.337829	0.404	0.246	1
Actb	0.000431619	-0.23586	0.998	1	1
Adssl1	0.000433916	-0.352846	0.043	0.12	1
Aaed1	0.000459726	-0.255941	0.013	0.063	1
Mmp13	0.000472229	-1.30436	0.13	0.234	1
Slc36a3os	0.000482515	-0.371683	0.03	0.097	1
Gorasp2	0.000498972	-0.51314	0.104	0.206	1
Fam162a	0.000499243	-0.685442	0.207	0.326	1
Ehd4	0.000533555	0.551466	0.404	0.257	1
Ttc7	0.000555091	0.487031	0.194	0.08	1
Ldha	0.00058256	-0.557388	0.542	0.629	1
0610010K14Rik	0.000590208	0.508945	0.143	0.046	1
Zbtb5	0.000632198	-0.199123	0.004	0.04	1
Lilr4b	0.000636233	-0.456119	0.322	0.457	1
Krt7	0.000691742	-0.398556	0.006	0.046	1
Ccl8	0.000717697	0.521177	0.672	0.514	1
Clec10a	0.000721251	0.521185	0.14	0.046	1
Ftl1	0.000727134	0.186122	1	0.994	1
Cd180	0.000732334	0.549991	0.335	0.206	1
Pdxk	0.000820257	0.306856	0.227	0.103	1
Bri3	0.000822903	0.39117	0.758	0.669	1
Mbp	0.000880992	-1.59419	0.14	0.246	1
Socs1	0.000886832	-0.800812	0.143	0.24	1
Elof1	0.000897599	-0.546052	0.143	0.246	1
Chchd2	0.000902385	-0.356105	0.778	0.817	1
Rhoa	0.00092269	-0.452423	0.585	0.64	1
Cnn3	0.000923186	-0.499768	0.127	0.229	1
S100a11	0.000928842	-0.458218	0.518	0.629	1
Ptpn6	0.000944778	0.504571	0.443	0.297	1
Ctss	0.000953476	0.257636	0.968	0.937	1
Cxcr4	0.000955546	0.530647	0.324	0.189	1
Erp29	0.000963643	0.319961	0.505	0.331	1
Man2b2	0.00097935	0.301626	0.149	0.051	1
Txn1	0.000984505	-0.340422	0.873	0.909	1
Rhoc	0.00101199	-0.599	0.117	0.211	1
Cfl1	0.00104509	-0.298415	0.905	0.897	1
Abhd12	0.00105512	0.381588	0.328	0.2	1
Pirb	0.00108387	0.341206	0.4	0.257	1
Tnfaip3	0.00110365	0.481222	0.348	0.211	1
Gm38399	0.00111791	-0.12232	0	0.023	1
Phldb2	0.00111791	-0.270851	0	0.023	1
Elmsan1	0.00112399	0.290623	0.102	0.023	1
Tnfrsf9	0.00116393	-0.608011	0.041	0.109	1
Axl	0.00116785	0.39797	0.484	0.331	1
Slc45a4	0.00116926	0.508172	0.197	0.091	1
Cybb	0.00118394	0.336198	0.749	0.623	1
Frmd4b	0.00119006	0.518616	0.32	0.194	1
Nsrp1	0.00121653	-0.393255	0.058	0.137	1
Sgpl1	0.00126334	0.487555	0.436	0.309	1
Arf2	0.00128626	-0.426332	0.08	0.166	1
Iqgap2	0.00135691	0.301616	0.119	0.034	1
Rbm39	0.00135928	0.31023	0.566	0.406	1
Ing1	0.00136857	-0.359762	0.028	0.086	1
Prcp	0.00137313	0.317439	0.445	0.297	1
Ptpn18	0.00139492	0.300253	0.741	0.611	1
Prpf19	0.00140929	0.347551	0.099	0.023	1
Irf2bpl	0.00143325	-0.558329	0.054	0.126	1
Zfp36l1	0.00143333	0.396603	0.501	0.36	1
Tuba1a	0.00145003	-0.444011	0.056	0.131	1
Psmb3	0.00145171	-0.56031	0.413	0.497	1
Arhgap10	0.001465	0.355501	0.184	0.08	1
Emp1	0.0015284	-0.290721	0.022	0.074	1
Golga2	0.00159542	0.271873	0.067	0.006	1
Csnk2a1	0.00162602	0.342003	0.201	0.091	1
Htatip2	0.00162863	-0.378641	0.102	0.194	1
Clec4a3	0.00163211	0.360653	0.415	0.269	1
Yaf2	0.00168381	-0.398848	0.043	0.109	1
Pik3cd	0.00168537	0.423521	0.266	0.149	1
Rheb	0.00177185	-0.515682	0.192	0.297	1
Ier2	0.00178668	-0.588343	0.179	0.286	1
Fblim1	0.0017933	0.472557	0.186	0.086	1
Arhgef2	0.00180946	0.386234	0.24	0.126	1
Eef1a1	0.00182526	-0.253986	0.972	0.966	1
Azi2	0.00184437	0.418082	0.173	0.074	1
Tbxas1	0.00191937	0.267223	0.317	0.194	1
Serinc3	0.00193087	0.354347	0.607	0.486	1
Ccr1	0.00201562	-0.359706	0.13	0.229	1
Runx2	0.00202149	-0.136921	0.002	0.029	1
Thoc7	0.0020366	0.303025	0.134	0.046	1
Khdrbs3	0.00204117	-0.227996	0.002	0.029	1
Rsbn1l	0.00204242	0.16856	0.177	0.074	1
Hmbs	0.00204972	0.280848	0.076	0.011	1
Anln	0.00206101	-0.161299	0.002	0.029	1
Acat2	0.00206101	-0.109441	0.002	0.029	1
Cdkn2d	0.0020978	-0.236546	0.009	0.046	1
Baiap2l1	0.00210124	-0.220554	0.002	0.029	1
Atp5b	0.00210721	-0.44718	0.508	0.594	1
R3hdm2	0.00217604	0.31213	0.158	0.063	1
Oas1a	0.00219412	0.49757	0.313	0.189	1
Igfbp4	0.00221395	0.498653	0.153	0.063	1
Rad18	0.00228903	-0.216982	0.006	0.04	1
Bnip3	0.0023013	-0.62496	0.168	0.263	1
Naa60	0.00230753	0.43019	0.13	0.046	1
Ninj1	0.00230848	0.338126	0.741	0.634	1
Tarm1	0.00230927	-0.453363	0.076	0.154	1
Lgals3bp	0.00242365	0.338526	0.564	0.429	1
Dsp	0.00243647	-0.203455	0.004	0.034	1
Cfp	0.00244751	0.414244	0.467	0.354	1
Bfar	0.00251697	0.382801	0.11	0.034	1
Spp1	0.0025317	-0.0746825	0.052	0.12	1
Cox5b	0.00254847	-0.381254	0.741	0.789	1
Gdf15	0.00262455	0.532913	0.216	0.114	1
Psmb6	0.00266191	-0.474511	0.492	0.589	1
Prkd3	0.00266283	-0.352787	0.024	0.074	1
Eif5a	0.00269183	-0.540426	0.456	0.554	1
Mfsd10	0.00269303	0.22873	0.073	0.011	1
1600010M07Rik	0.00275455	0.371873	0.119	0.04	1
Rasa3	0.00282727	0.382483	0.158	0.069	1
Aldoa	0.0028745	-0.383159	0.756	0.766	1
Arhgap19	0.00288421	0.399052	0.242	0.131	1
Ddx58	0.00288761	0.373885	0.16	0.069	1
Vipas39	0.0029001	0.317599	0.117	0.04	1
Rnf130	0.00290609	0.298542	0.566	0.429	1
Gabarapl2	0.00291292	-0.509759	0.212	0.314	1
Mrpl27	0.00292048	0.280121	0.177	0.08	1
Bmi1	0.00292082	0.307899	0.06	0.006	1
Selt	0.00293424	0.457138	0.229	0.126	1
Ccl9	0.00297239	-0.608327	0.3	0.417	1
Ikbke	0.00299739	0.32104	0.231	0.12	1
Fam105a	0.00304202	0.309351	0.281	0.166	1
Ccl5	0.0030788	0.199142	0.778	0.64	1
Glipr2	0.00311545	-0.467588	0.039	0.097	1
Dpf2	0.00315578	0.372717	0.125	0.046	1
Zbtb7a	0.00316071	0.300673	0.251	0.143	1
Il7r	0.00317741	-0.6543	0.108	0.189	1
Cald1	0.0032575	-0.421228	0.015	0.057	1
Slc48a1	0.0032844	0.354417	0.343	0.229	1
Vav3	0.0032899	0.379012	0.089	0.023	1
Xist	0.00332534	0.434993	0.484	0.349	1
Gfm1	0.00341188	-0.182455	0.022	0.069	1
Snx29	0.00345492	0.27302	0.08	0.017	1
Usp18	0.00350428	0.342426	0.108	0.034	1
Utp20	0.00356535	-0.310688	0.022	0.069	1
Asah1	0.00359668	0.351157	0.499	0.366	1
Cox4i1	0.00359751	-0.266106	0.905	0.931	1
Ucp2	0.00362966	0.259429	0.937	0.834	1
Dcun1d1	0.00367331	0.322726	0.108	0.034	1
Cirbp	0.00368506	-0.316772	0.063	0.131	1
Ocstamp	0.00370701	-0.31017	0.022	0.069	1
Cstb	0.00386348	-0.459011	0.866	0.88	1
Tmem259	0.00388495	0.324258	0.173	0.08	1
Wnk1	0.00388845	0.380078	0.419	0.291	1
Klf4	0.00394943	0.439562	0.244	0.137	1
Egln3	0.00400578	-0.198125	0.022	0.069	1
1810009A15Rik	0.00402821	0.330117	0.162	0.074	1
Nme2	0.00403062	-0.402829	0.663	0.709	1
Pot1a	0.00404953	-0.272331	0.013	0.051	1
H2-D1	0.00411153	0.26898	0.935	0.931	1
Cnn2	0.00412867	-0.314965	0.104	0.189	1
Spint1	0.00413178	-0.246947	0.045	0.109	1
Ralbp1	0.0041594	0.253523	0.307	0.183	1
Sec16a	0.00420632	0.282945	0.089	0.023	1
BC005537	0.00421422	0.334413	0.492	0.366	1
Drg2	0.00424171	-0.297042	0.013	0.051	1
Ifitm2	0.00425277	-0.44472	0.59	0.651	1
Tet3	0.00431445	0.347719	0.201	0.103	1
Cd300ld	0.00432814	0.407446	0.32	0.206	1
Mthfs	0.00433498	0.279096	0.194	0.097	1
Naca	0.00448268	-0.362903	0.732	0.771	1
Csf3r	0.00455625	0.433168	0.181	0.091	1
Btf3	0.00462164	-0.325646	0.726	0.783	1
Trf	0.00463505	0.468354	0.281	0.177	1
Unc93b1	0.00475051	0.261426	0.678	0.571	1
Tusc1	0.00477055	0.209142	0.078	0.017	1
Tnfrsf1b	0.00479969	0.447517	0.391	0.28	1
Pld2	0.00480516	0.21929	0.078	0.017	1
Ptpn4	0.00480707	-0.123537	0	0.017	1
Trib3	0.00480707	-0.0871719	0	0.017	1
Cgn	0.00480707	-0.0827879	0	0.017	1
Fam175a	0.00480707	-0.164935	0	0.017	1
Eno2	0.00480707	-0.162818	0	0.017	1
Tmem86b	0.00480707	-0.0644848	0	0.017	1
Tead2	0.00480707	-0.15899	0	0.017	1
Eps8l2	0.00480707	-0.0856865	0	0.017	1
Ednrb	0.00480707	-0.0553708	0	0.017	1
Gm26819	0.00480707	-0.185534	0	0.017	1
Gm15523	0.00480707	-0.0573781	0	0.017	1
Pram1	0.00480707	-0.07318	0	0.017	1
Gm20939	0.00480707	-0.118354	0	0.017	1
Cep76	0.00480707	-0.114004	0	0.017	1
Tagln2	0.00487601	-0.486706	0.376	0.469	1
Cd300a	0.00499528	0.356544	0.406	0.286	1
Cd9	0.00500586	-0.496634	0.201	0.297	1
Cers5	0.0050122	0.244991	0.086	0.023	1
Mgat1	0.00504976	0.389475	0.227	0.131	1
Ccni	0.00505515	0.339102	0.229	0.126	1
Atp6v0b	0.0051328	0.311669	0.693	0.549	1
Vim	0.00513624	-0.300975	0.745	0.823	1
AB124611	0.00518811	0.204646	0.371	0.24	1
Slfn2	0.00524514	-0.448905	0.458	0.537	1
Ccrl2	0.00526615	0.480799	0.38	0.274	1
Taf5	0.00527917	-0.14744	0.011	0.046	1
Mrpl40	0.00528	-0.39612	0.108	0.189	1
Slc15a3	0.00529873	0.389413	0.447	0.337	1
Plekhm1	0.00533603	0.495215	0.158	0.074	1
Gm8186	0.00534873	0.340227	0.434	0.309	1
Man2a2	0.00540235	0.242158	0.095	0.029	1
Man2b1	0.00540864	0.333065	0.46	0.331	1
Abca3	0.00542836	0.232112	0.076	0.017	1
Nagk	0.00545439	0.385282	0.166	0.08	1
Scarb2	0.00546337	0.370082	0.279	0.171	1
Osgep	0.00547392	0.184018	0.145	0.063	1
1600014C10Rik	0.00548714	-0.395834	0.086	0.16	1
Arhgef6	0.00549633	0.319224	0.13	0.051	1
Cd48	0.0055126	0.327133	0.346	0.229	1
Gns	0.00553067	0.301628	0.536	0.4	1
Gng5	0.00560222	-0.216165	0.883	0.897	1
Aplp2	0.00561294	0.373202	0.337	0.234	1
Fgl2	0.0056216	0.240457	0.495	0.366	1
Zfand6	0.00564793	-0.507945	0.153	0.234	1
Cbl	0.00565362	0.30261	0.341	0.223	1
Spag7	0.00570324	0.402513	0.188	0.097	1
Myo1g	0.0058066	0.373573	0.16	0.074	1
Trip12	0.0058521	0.325525	0.305	0.189	1
Atp6v1b2	0.00590181	0.336219	0.516	0.389	1
Gm21092	0.00592314	-0.476145	0.08	0.149	1
Ube2e1	0.00597265	-0.408563	0.132	0.211	1
Mpp6	0.00616985	-0.419526	0.054	0.114	1
Pqlc1	0.00623641	-0.28572	0.06	0.126	1
Cul9	0.00623943	0.183561	0.054	0.006	1
Mobp	0.0062588	-0.323371	0.03	0.08	1
Sra1	0.00631067	-0.549462	0.173	0.257	1
Plod3	0.00631184	0.374278	0.186	0.097	1
Wbp5	0.00639568	-0.438576	0.119	0.2	1
Ubn2	0.00642945	0.355824	0.151	0.069	1
Uap1l1	0.00643995	0.314551	0.216	0.12	1
Crip1	0.00646171	-0.420602	0.501	0.594	1
Ndufab1	0.00650219	-0.454899	0.387	0.474	1
Ndufaf3	0.00655939	0.359047	0.125	0.051	1
Aldh7a1	0.00658225	0.227847	0.041	0	1
Trafd1	0.00661982	0.391328	0.479	0.349	1
4833439L19Rik	0.00663069	0.350795	0.091	0.029	1
Apod	0.00665087	-0.330128	0.009	0.04	1
Syap1	0.00671348	0.308819	0.125	0.051	1
Apc	0.00676844	0.419242	0.123	0.051	1
Ddit4	0.00681188	-0.425681	0.035	0.086	1
Med15	0.00681875	0.311299	0.099	0.034	1
Pgk1	0.00687366	-0.402339	0.406	0.486	1
Lims1	0.00693114	-0.358408	0.166	0.257	1
Abca1	0.00693149	0.225654	0.456	0.32	1
Nup93	0.00694094	-0.287754	0.024	0.069	1
Thap11	0.00705372	0.23256	0.073	0.017	1
Pld3	0.00709734	0.573712	0.434	0.343	1
Rap1b	0.00714547	-0.405971	0.544	0.623	1
Romo1	0.00719019	0.319985	0.568	0.429	1
Hspa8	0.00724247	0.27766	0.849	0.789	1
Il1rn	0.00724738	-0.442989	0.261	0.36	1
Brip1os	0.00727988	0.215576	0.052	0.006	1
Pqlc3	0.00728972	-0.348614	0.058	0.12	1
Tm6sf1	0.00730858	0.343304	0.289	0.189	1
Ppp1r2	0.00734699	-0.453434	0.145	0.229	1
Cox7c	0.00740192	-0.282691	0.797	0.8	1
Apobec1	0.00744714	0.254961	0.421	0.286	1
Pigs	0.00751872	0.339092	0.097	0.034	1
Impact	0.00757603	0.290703	0.14	0.063	1
Sp110	0.00758112	0.345481	0.305	0.194	1
Prex1	0.00769127	0.315083	0.266	0.166	1
Evl	0.00772102	0.208966	0.492	0.349	1
Clec4a1	0.00773666	0.114626	0.348	0.223	1
Msrb1	0.00779331	-0.328801	0.57	0.634	1
Bcs1l	0.00779398	-0.175479	0.006	0.034	1
Slc29a1	0.00779473	0.280315	0.238	0.137	1
Lrp6	0.00780816	0.248046	0.203	0.109	1
Canx	0.00782942	0.240002	0.542	0.423	1
Enpp2	0.0078487	-0.224202	0.006	0.034	1
Aagab	0.00794839	0.294797	0.149	0.069	1
Zfp97	0.00795919	-0.158867	0.006	0.034	1
Krt18	0.00796825	-0.456462	0.028	0.074	1
Slc20a1	0.00802382	0.270962	0.091	0.029	1
Arpc2	0.00808616	-0.245387	0.758	0.8	1
Gemin7	0.00809062	-0.442673	0.121	0.2	1
Tbx3	0.00810275	-0.23541	0.002	0.023	1
Simc1	0.00810275	-0.178513	0.002	0.023	1
Cmss1	0.00810275	-0.153928	0.002	0.023	1
Bcap31	0.00813944	0.385639	0.272	0.171	1
Dgat2	0.00817861	-0.220671	0.002	0.023	1
Ttll4	0.00818434	-0.0590688	0.006	0.034	1
Idh2	0.00820489	0.231375	0.134	0.057	1
Grasp	0.0082551	-0.119142	0.002	0.023	1
Ahsa1	0.00827797	0.365611	0.266	0.166	1
Dcxr	0.00832649	0.264851	0.173	0.086	1
3830403N18Rik	0.00833224	-0.126765	0.002	0.023	1
Smdt1	0.00833994	-0.390019	0.637	0.674	1
Rbm47	0.00835464	0.0510744	0.225	0.12	1
Oard1	0.00842033	0.165288	0.082	0.023	1
Ddhd1	0.00844743	0.284946	0.391	0.263	1
Gvin1	0.00845073	-0.139902	0.004	0.029	1
Brf2	0.00858446	-0.104735	0.004	0.029	1
Nacc2	0.00859578	0.305612	0.08	0.023	1
Nucb1	0.00860855	0.178872	0.235	0.137	1
Sigmar1	0.00863642	-0.204095	0.022	0.063	1
Cyr61	0.00865204	-0.234837	0.004	0.029	1
Rmnd5b	0.00880117	-0.169087	0.028	0.074	1
Tec	0.00882421	0.371232	0.173	0.091	1
Ccdc94	0.00885762	-0.0996852	0.004	0.029	1
Dtl	0.00892711	-0.1515	0.004	0.029	1
Rnasel	0.00903854	0.262363	0.197	0.109	1
Tyw3	0.00906756	-0.130269	0.004	0.029	1
Qk	0.00916195	0.255355	0.408	0.297	1
Ptdss2	0.00917436	0.232799	0.05	0.006	1
Hk1	0.00924077	0.410834	0.13	0.057	1
Plxna1	0.00925039	0.360199	0.192	0.109	1
Farsa	0.00925587	-0.280491	0.032	0.08	1
Esd	0.00928904	-0.595568	0.387	0.451	1
Tlr2	0.00931638	0.341336	0.222	0.126	1
Ddi2	0.00972556	0.308236	0.216	0.126	1
Trim30a	0.00976233	0.465571	0.289	0.194	1
Tcirg1	0.00982719	0.320678	0.43	0.32	1
2610507B11Rik	0.00992527	0.183684	0.218	0.12	1
Ptafr	0.0099374	0.382176	0.402	0.286	1
Phrf1	0.00997529	0.240482	0.069	0.017	1
Irf2bp2	0.0100614	0.311849	0.577	0.469	1
Tle3	0.0101402	0.377824	0.127	0.057	1
Arid1a	0.0102054	0.405201	0.184	0.103	1
Gdpd3	0.0102245	0.252844	0.069	0.017	1
Raf1	0.0102664	0.331283	0.207	0.12	1
Mbtps2	0.0102841	0.174165	0.037	0	1
Patz1	0.0102841	0.175147	0.037	0	1
Fars2	0.0102841	0.165939	0.037	0	1
Nedd9	0.0102841	0.147621	0.037	0	1
Tspan3	0.0103431	0.402065	0.263	0.171	1
Usf1	0.0103954	0.302309	0.158	0.08	1
Stx3	0.0104295	0.226916	0.145	0.069	1
Tmbim6	0.0104735	0.28595	0.706	0.594	1
Dock2	0.0105142	0.391302	0.205	0.12	1
Rundc1	0.0105269	-0.265363	0.026	0.069	1
Cfap20	0.0105514	-0.297083	0.037	0.086	1
Ehmt2	0.0105559	0.132903	0.177	0.091	1
Cyth4	0.0106551	0.381002	0.317	0.217	1
Ifi204	0.0107095	0.359638	0.395	0.286	1
1700026L06Rik	0.0108801	0.242246	0.078	0.023	1
Poglut1	0.010883	0.284374	0.058	0.011	1
Cox6c	0.0108843	-0.242995	0.812	0.823	1
Dgcr2	0.0109289	0.221695	0.069	0.017	1
Dbi	0.0109365	-0.294292	0.557	0.611	1
Gm8730	0.0110802	0.318778	0.048	0.006	1
Emb	0.0111527	-0.471882	0.194	0.274	1
Casd1	0.0113061	0.214927	0.058	0.011	1
Ephx1	0.0113072	0.178413	0.121	0.051	1
Polr3d	0.0113502	-0.234355	0.013	0.046	1
2810403A07Rik	0.0113965	0.34192	0.112	0.046	1
Ergic2	0.0114561	0.256006	0.095	0.034	1
Ept1	0.0115375	-0.229559	0.019	0.057	1
Nae1	0.0115569	-0.356661	0.037	0.086	1
Pacs1	0.0116609	-0.2522	0.013	0.046	1
Cln5	0.0116913	-0.25324	0.06	0.12	1
Vps50	0.0117517	0.400575	0.076	0.023	1
Psmc1	0.0117569	0.252948	0.181	0.097	1
Coro7	0.0117616	0.330179	0.127	0.057	1
1600020E01Rik	0.0117713	-0.298815	0.03	0.074	1
9530068E07Rik	0.0118982	0.320725	0.251	0.154	1
Tpp1	0.0119012	0.380408	0.384	0.291	1
Camk1	0.0119171	0.377756	0.279	0.183	1
Ly96	0.01192	0.284735	0.201	0.109	1
Mcl1	0.0119436	0.205617	0.702	0.571	1
Fam168b	0.0119617	0.393871	0.248	0.154	1
Tmsb4x	0.0119692	-0.173447	1	1	1
Cd83	0.0120189	0.561722	0.305	0.211	1
Topors	0.0121516	-0.245243	0.065	0.126	1
Rasa4	0.0121553	0.225264	0.337	0.229	1
Mafk	0.0121731	0.217386	0.067	0.017	1
Dtx3l	0.0121787	0.311249	0.285	0.183	1
Ndrg1	0.0122132	-0.343416	0.041	0.091	1
Ddx3x	0.0123167	0.263408	0.268	0.166	1
Hspa1b	0.0125063	0.501763	0.207	0.12	1
Ski	0.0125267	0.305041	0.149	0.074	1
C4b	0.0125526	0.364326	0.119	0.051	1
Mcfd2	0.0127493	0.414394	0.216	0.131	1
Mob3c	0.0128189	0.295915	0.11	0.046	1
Cpt1a	0.012831	0.30952	0.125	0.057	1
Tmem245	0.0128648	0.167062	0.035	0	1
Isoc2b	0.0128648	0.134942	0.035	0	1
B230219D22Rik	0.012902	0.313684	0.276	0.183	1
Itga4	0.0129356	0.221278	0.151	0.074	1
PISD	0.0129374	0.223982	0.253	0.154	1
Znfx1	0.0129559	0.423476	0.235	0.149	1
Npepps	0.0130384	0.223498	0.227	0.137	1
Fam46a	0.0131223	0.292955	0.313	0.206	1
Dck	0.0131496	0.497114	0.205	0.126	1
Zeb2	0.0132095	0.261757	0.639	0.531	1
Slc37a2	0.0132842	0.301692	0.14	0.069	1
Atp1a1	0.0133952	-0.46933	0.203	0.291	1
Srsf1	0.0134181	0.314179	0.11	0.046	1
Rnf144b	0.013424	0.301063	0.093	0.034	1
Csf1r	0.0134464	0.284903	0.607	0.491	1
Nhlrc3	0.0134575	0.241182	0.084	0.029	1
Atp13a2	0.0135377	0.304665	0.402	0.291	1
Ahcyl1	0.0137622	-0.52415	0.104	0.171	1
Cacul1	0.0138342	0.208218	0.076	0.023	1
Gpr108	0.0139589	0.171525	0.102	0.04	1
Bcl2a1d	0.0140812	-0.533691	0.402	0.469	1
Tuba1c	0.0140855	-0.443117	0.227	0.309	1
Rnf145	0.0142183	0.228587	0.084	0.029	1
Cflar	0.0143574	0.348145	0.302	0.211	1
C1qa	0.0143748	0.239578	0.864	0.829	1
Pmepa1	0.0145088	-0.288734	0.024	0.063	1
Nadk	0.0145504	0.427061	0.214	0.131	1
Slc25a19	0.0145952	0.219038	0.056	0.011	1
Prdx6	0.0146694	-0.280994	0.205	0.297	1
St3gal5	0.0147392	-0.281356	0.011	0.04	1
Chst11	0.0148228	-0.206766	0.011	0.04	1
Gpd1l	0.0148717	0.205434	0.056	0.011	1
Itgb5	0.0149369	0.269745	0.257	0.166	1
Zfp729b	0.0150763	-0.155975	0.011	0.04	1
Uqcrh	0.0150922	0.235966	0.829	0.766	1
Rhbdf2	0.0151221	0.325407	0.201	0.12	1
Cradd	0.0151329	0.152995	0.045	0.006	1
St6gal1	0.0151616	-0.111491	0.011	0.04	1
Egln1	0.0152229	-0.400044	0.108	0.177	1
Chmp7	0.015315	0.318488	0.065	0.017	1
Tmem106b	0.0153542	0.280224	0.123	0.057	1
Irgm2	0.0153925	0.334495	0.123	0.057	1
Flrt2	0.0155947	-0.138666	0.011	0.04	1
Tmsb10	0.015638	-0.199583	0.974	0.994	1
Casp2	0.015767	-0.187498	0.017	0.051	1
Gtf2b	0.0158631	-0.346461	0.043	0.091	1
Lin54	0.0159618	0.280916	0.065	0.017	1
Cela1	0.0159972	0.323189	0.073	0.023	1
Txndc11	0.0160487	0.267003	0.073	0.023	1
Slc1a2	0.0161043	0.34578	0.032	0	1
Shprh	0.0161043	0.149811	0.032	0	1
Rffl	0.0161312	-0.4081	0.028	0.069	1
Ryr1	0.0163102	-0.115937	0.011	0.04	1
Prkaca	0.016373	0.273305	0.106	0.046	1
Cox7a2l	0.0163991	0.321999	0.59	0.491	1
Gpatch11	0.0164061	0.127807	0.065	0.017	1
Dhx38	0.0164916	0.337177	0.175	0.097	1
Tle4	0.0165002	0.181781	0.117	0.051	1
Plxnb2	0.0165079	0.322022	0.233	0.149	1
Tsc22d2	0.0165315	0.44684	0.121	0.057	1
Atox1	0.0167031	-0.223144	0.892	0.92	1
Ap2b1	0.0167276	0.215927	0.177	0.097	1
Slc11a1	0.016779	0.0819538	0.361	0.257	1
Bnip3l	0.0168154	-0.502691	0.246	0.32	1
Bsg	0.0169111	-0.294642	0.462	0.537	1
Nfatc2	0.0169389	0.157541	0.091	0.034	1
Twsg1	0.0169718	-0.343002	0.028	0.069	1
Tmem86a	0.0170071	0.209512	0.251	0.154	1
Filip1l	0.0170734	-0.380305	0.086	0.149	1
Os9	0.0171455	0.309145	0.22	0.137	1
Dnal4	0.0171627	-0.165147	0.017	0.051	1
Ms4a7	0.0172404	0.32365	0.607	0.491	1
D2Wsu81e	0.0172703	0.203602	0.054	0.011	1
Eef1g	0.0173144	0.243359	0.555	0.44	1
Manba	0.017319	0.299877	0.112	0.051	1
Gm15417	0.0173336	-0.24667	0.076	0.137	1
Pitpnc1	0.0174442	0.349032	0.104	0.046	1
Bag1	0.0174657	-0.33381	0.287	0.371	1
Dhrs1	0.0175329	0.0327677	0.117	0.051	1
Psme2b	0.0175863	0.31622	0.168	0.097	1
Igtp	0.0178052	0.205075	0.199	0.114	1
Nsmce2	0.0178059	-0.452271	0.078	0.137	1
Tmc6	0.0179059	0.145676	0.043	0.006	1
Brwd3	0.0179814	0.13246	0.043	0.006	1
Ptpra	0.0180525	0.166805	0.181	0.103	1
Cacybp	0.0180555	0.107088	0.231	0.137	1
Hvcn1	0.0180564	0.201602	0.214	0.131	1
Ifi205	0.0180897	-0.409008	0.108	0.177	1
Prdx1	0.0181835	-0.412557	0.838	0.857	1
Mapkapk3	0.0182938	0.286961	0.121	0.057	1
St13	0.0183079	-0.4806	0.22	0.297	1
Keap1	0.0183123	0.256896	0.207	0.126	1
Arhgef1	0.0183972	0.345089	0.192	0.114	1
Ddx17	0.0185295	0.234215	0.235	0.149	1
Plpp3	0.0185949	0.253792	0.063	0.017	1
Snx27	0.0186242	0.198033	0.16	0.086	1
Htt	0.0186279	0.166319	0.149	0.074	1
Sdha	0.0187131	0.23698	0.333	0.229	1
Myl6	0.0187613	-0.314926	0.829	0.794	1
Ptpn7	0.018818	-0.347062	0.069	0.126	1
Lyz1	0.0189225	0.124897	0.089	0.034	1
Ulk1	0.0190452	0.230319	0.063	0.017	1
Ass1	0.0191082	-0.535013	0.171	0.246	1
Sepsecs	0.019196	-0.209931	0.009	0.034	1
Treml4	0.019196	-0.230699	0.009	0.034	1
H2-T23	0.0192172	0.226153	0.788	0.726	1
Pkdcc	0.0192643	-0.256795	0.022	0.057	1
Capza2	0.019293	-0.324965	0.607	0.651	1
Prkar2a	0.0193037	0.248568	0.089	0.034	1
Dnajb1	0.0193234	0.237777	0.171	0.091	1
Sipa1	0.0193529	0.251841	0.158	0.086	1
Nrp2	0.0194246	0.324789	0.263	0.171	1
Fcna	0.0194274	-0.321014	0.009	0.034	1
Hfe	0.0195213	0.251417	0.153	0.08	1
Gps1	0.0196329	-0.271708	0.095	0.16	1
Rlim	0.0196359	0.178217	0.138	0.069	1
Snx18	0.0196376	0.323603	0.253	0.166	1
Nudt5	0.0196382	0.176189	0.063	0.017	1
Alb	0.0196612	-0.127429	0.009	0.034	1
Tmem127	0.0197001	-0.4207	0.071	0.126	1
Uqcrb	0.0197145	-0.363002	0.585	0.623	1
Parp2	0.0197978	0.299302	0.127	0.063	1
Il2rg	0.0198189	0.0716979	0.395	0.274	1
Adck4	0.0199746	0.17416	0.063	0.017	1
Mrps25	0.0201457	0.189096	0.106	0.046	1
Cul4b	0.0201769	0.166462	0.03	0	1
Sco2	0.0201769	0.188613	0.03	0	1
Tacc1	0.0202939	0.137864	0.156	0.08	1
Pigm	0.020361	0.23478	0.052	0.011	1
Mib2	0.020361	0.194443	0.052	0.011	1
Crebrf	0.0203872	0.311629	0.134	0.069	1
Pnpt1	0.0204576	-0.356277	0.041	0.086	1
Tmem60	0.0204927	-0.259238	0.069	0.126	1
Cpsf3	0.0205252	-0.235153	0.048	0.097	1
Hnrnpa3	0.0206037	-0.402173	0.544	0.611	1
Gm19684	0.0206211	-0.119633	0.009	0.034	1
Slc25a45	0.0206489	0.145171	0.091	0.034	1
Sash1	0.0206522	0.212137	0.38	0.269	1
1810026J23Rik	0.0206674	0.2066	0.052	0.011	1
Crebbp	0.0207028	0.252875	0.151	0.08	1
Trio	0.0207136	0.190879	0.121	0.057	1
Mov10	0.0207368	0.208412	0.08	0.029	1
Micu3	0.0207439	-0.126493	0.009	0.034	1
Nfya	0.0208121	0.161453	0.097	0.04	1
Arrdc4	0.0209224	-0.492155	0.119	0.183	1
Vsir	0.0209377	0.19065	0.335	0.229	1
Mrps10	0.0210157	-0.20138	0.052	0.103	1
Ap2a2	0.0210535	0.321361	0.218	0.137	1
Ndufs4	0.0210741	-0.400977	0.21	0.286	1
Arfgap2	0.0212523	0.163713	0.089	0.034	1
Asb13	0.0213294	-0.192458	0.022	0.057	1
Ttc5	0.0213715	0.180064	0.052	0.011	1
Mafb	0.0214222	0.159742	0.767	0.646	1
Plekha6	0.0214692	-0.135638	0	0.011	1
Suv39h2	0.0214692	-0.0533953	0	0.011	1
Ak1	0.0214692	-0.0276148	0	0.011	1
Pacsin3	0.0214692	-0.068952	0	0.011	1
Gm14399	0.0214692	-0.0933574	0	0.011	1
Stmn3	0.0214692	-0.0623845	0	0.011	1
Usp27x	0.0214692	-0.138241	0	0.011	1
Ppp1r3f	0.0214692	-0.155494	0	0.011	1
Ccdc120	0.0214692	-0.107353	0	0.011	1
Rnf113a1	0.0214692	-0.0733685	0	0.011	1
Stk26	0.0214692	-0.0426802	0	0.011	1
Mamld1	0.0214692	-0.0298505	0	0.011	1
A630033H20Rik	0.0214692	-0.0457733	0	0.011	1
Map7d2	0.0214692	-0.0958668	0	0.011	1
Mtmr11	0.0214692	-0.0611675	0	0.011	1
Ctnnal1	0.0214692	-0.112484	0	0.011	1
Inadl	0.0214692	-0.038587	0	0.011	1
Mycl	0.0214692	-0.0816205	0	0.011	1
Gm13152	0.0214692	-0.102731	0	0.011	1
Abcb4	0.0214692	-0.0368288	0	0.011	1
Adgrl3	0.0214692	-0.0717369	0	0.011	1
Ppbp	0.0214692	-0.0943877	0	0.011	1
Btbd8	0.0214692	-0.0848115	0	0.011	1
2900026A02Rik	0.0214692	-0.0781526	0	0.011	1
Cttnbp2	0.0214692	-0.108072	0	0.011	1
Gm44293	0.0214692	-0.045332	0	0.011	1
Siglech	0.0214692	-0.0296684	0	0.011	1
Adamtsl5	0.0214692	-0.115341	0	0.011	1
Ttc41	0.0214692	-0.137036	0	0.011	1
Lgr5	0.0214692	-0.104845	0	0.011	1
Fut10	0.0214692	-0.0670547	0	0.011	1
Tssk6	0.0214692	-0.115263	0	0.011	1
Gm6793	0.0214692	-0.0408649	0	0.011	1
Gzmg	0.0214692	-0.0690469	0	0.011	1
Tnfrsf19	0.0214692	-0.163399	0	0.011	1
Esco2	0.0214692	-0.0856651	0	0.011	1
1810041H14Rik	0.0214692	-0.0351489	0	0.011	1
Spc24	0.0214692	-0.114086	0	0.011	1
Aldh1a2	0.0214692	-0.0294331	0	0.011	1
Mns1	0.0214692	-0.105445	0	0.011	1
Gm28424	0.0214692	-0.0342803	0	0.011	1
Fam161a	0.0214692	-0.0259237	0	0.011	1
Hist3h2ba	0.0214692	-0.0572458	0	0.011	1
Lrrc75a	0.0214692	-0.0305914	0	0.011	1
Sgsm2	0.0214692	-0.0830394	0	0.011	1
Phospho1	0.0214692	-0.0317762	0	0.011	1
Igf2bp1	0.0214692	-0.0688518	0	0.011	1
Cd300lg	0.0214692	-0.0364028	0	0.011	1
Cep112	0.0214692	-0.0651365	0	0.011	1
Mboat1	0.0214692	-0.0547945	0	0.011	1
Gm5141	0.0214692	-0.0481914	0	0.011	1
Syne3	0.0214692	-0.0222239	0	0.011	1
BC022687	0.0214692	-0.0294237	0	0.011	1
Osmr	0.0214692	-0.122968	0	0.011	1
Gtsf1	0.0214692	-0.0444425	0	0.011	1
Gm4262	0.0214692	-0.0793236	0	0.011	1
Ccdc14	0.0214692	-0.0437928	0	0.011	1
Cxadr	0.0214692	-0.0672005	0	0.011	1
Msh5	0.0214692	-0.0522717	0	0.011	1
Trem3	0.0214692	-0.133033	0	0.011	1
Gm7334	0.0214692	-0.0642034	0	0.011	1
Zfp119b	0.0214692	-0.0581811	0	0.011	1
Rasgrp3	0.0214692	-0.023725	0	0.011	1
Gm15972	0.0214692	-0.0540995	0	0.011	1
Gm21992	0.0214692	-0.0734007	0	0.011	1
Cmc2	0.0214878	0.216071	0.08	0.029	1
Ikzf1	0.0215534	0.112382	0.138	0.069	1
Tars	0.0215992	-0.321597	0.045	0.091	1
Yrdc	0.02165	-0.215695	0.032	0.074	1
Man1c1	0.0220871	0.191213	0.201	0.12	1
Ctsh	0.0221116	0.258659	0.752	0.663	1
Sema4d	0.0221311	0.22814	0.354	0.257	1
Nr1h3	0.0222619	0.448311	0.296	0.206	1
Trip4	0.0224099	0.260936	0.06	0.017	1
Exosc5	0.0224488	0.284861	0.119	0.057	1
Nudt16	0.022639	-0.159175	0.037	0.08	1
Dnajb14	0.0226601	0.26305	0.156	0.086	1
Celf2	0.0227103	0.343232	0.339	0.251	1
4930430E12Rik	0.0227388	-0.304564	0.026	0.063	1
Parvb	0.0227911	0.178983	0.127	0.063	1
Tyrobp	0.0229064	0.150749	0.989	0.96	1
Slc31a1	0.0229114	0.190022	0.19	0.109	1
Rab11fip1	0.0229171	-0.281918	0.026	0.063	1
Piezo1	0.022944	0.209414	0.171	0.097	1
Cox4i2	0.0230478	-0.139626	0.015	0.046	1
Rbck1	0.0231151	0.225184	0.177	0.103	1
Sgsh	0.0231354	0.218052	0.069	0.023	1
Tssc1	0.0232435	0.145826	0.041	0.006	1
Coro1a	0.0233065	-0.354841	0.378	0.446	1
Pogk	0.0233406	0.141801	0.041	0.006	1
Pex11b	0.0233406	0.117552	0.041	0.006	1
Bysl	0.0233406	0.160559	0.041	0.006	1
Rab8b	0.0234872	0.209702	0.324	0.223	1
Pik3cb	0.0235095	-0.19056	0.078	0.137	1
Slc11a2	0.0235265	0.178951	0.086	0.034	1
Hspa1a	0.0236696	0.44397	0.216	0.137	1
Iqgap1	0.0237465	0.232063	0.549	0.44	1
Fam173a	0.0238292	0.213005	0.186	0.109	1
Tnfrsf21	0.023928	0.163187	0.127	0.063	1
Taok2	0.0239882	0.227135	0.095	0.04	1
Wdr5	0.0239929	-0.283205	0.041	0.086	1
Zfp664	0.0240574	0.185995	0.06	0.017	1
Pdxdc1	0.0240574	0.169609	0.06	0.017	1
Mpeg1	0.0240891	0.252385	0.706	0.623	1
Slamf8	0.0243584	0.378872	0.389	0.291	1
Crlf2	0.024424	0.278167	0.259	0.171	1
Cbx4	0.0244652	0.221994	0.086	0.034	1
AW146154	0.024573	-0.129351	0.006	0.029	1
Ccl17	0.024573	-0.467765	0.006	0.029	1
Hint1	0.0245865	-0.169711	0.695	0.771	1
Klhl24	0.024614	0.429199	0.134	0.074	1
Pcnxl3	0.024795	0.122943	0.06	0.017	1
Hist3h2a	0.0248646	0.243548	0.069	0.023	1
Gna12	0.0249213	0.25879	0.259	0.171	1
Cln8	0.0249656	0.346209	0.192	0.12	1
Ifnar2	0.0250326	-0.427396	0.389	0.434	1
Khdc1a	0.0250548	-0.241426	0.006	0.029	1
Ptdss1	0.0252003	0.116712	0.112	0.051	1
Polg2	0.0252172	-0.0976668	0.006	0.029	1
Cd44	0.0252613	0.319665	0.354	0.263	1
Rbks	0.0253057	0.144636	0.028	0	1
Edrf1	0.0253057	0.155676	0.028	0	1
Srbd1	0.0253057	0.109136	0.028	0	1
Efemp2	0.0253057	0.116968	0.028	0	1
Ezr	0.0253502	-0.554907	0.099	0.16	1
BC017158	0.0253805	-0.115514	0.006	0.029	1
Grk6	0.0254125	0.231928	0.069	0.023	1
Ap5z1	0.0254777	0.239507	0.05	0.011	1
Slc39a13	0.025572	0.209849	0.05	0.011	1
Rab18	0.0256651	0.411119	0.19	0.12	1
Ncf1	0.0257046	0.330946	0.339	0.251	1
Arf3	0.025714	0.318479	0.361	0.263	1
Akr1b3	0.0257266	0.304656	0.259	0.171	1
Pim1	0.0259536	0.462674	0.536	0.451	1
Cd80	0.0260396	-0.206195	0.026	0.063	1
Bccip	0.0261223	-0.386277	0.106	0.166	1
Nudcd3	0.0261332	0.242601	0.093	0.04	1
Ncapg2	0.0261868	0.340554	0.084	0.034	1
Clcn6	0.0262109	-0.0422004	0.006	0.029	1
Hist1h2bj	0.0262109	-0.14695	0.006	0.029	1
Tstd2	0.0262135	0.19438	0.069	0.023	1
Ccz1	0.0262223	0.291914	0.199	0.126	1
Sc5d	0.0262685	-0.202068	0.019	0.051	1
Arap1	0.0263864	0.212262	0.35	0.246	1
Ap2m1	0.0265641	0.257584	0.384	0.286	1
Hnrnpc	0.0266003	0.177863	0.235	0.149	1
Map3k2	0.0266033	0.231788	0.102	0.046	1
Rab5c	0.0266907	0.0986674	0.523	0.406	1
Rnf213	0.0267609	0.15451	0.436	0.32	1
BC003965	0.026765	0.244393	0.093	0.04	1
Tbc1d7	0.0270746	0.18545	0.039	0.006	1
Crot	0.0271235	0.17506	0.05	0.011	1
Irf8	0.0272741	0.109535	0.579	0.451	1
Rnf114	0.0273386	0.354218	0.22	0.143	1
Dpysl2	0.0273406	0.219675	0.14	0.074	1
Pum1	0.0274823	0.171326	0.132	0.069	1
C5ar1	0.0275477	0.354673	0.21	0.137	1
Itgam	0.0275812	-0.392054	0.166	0.234	1
C130026I21Rik	0.0276247	0.142111	0.05	0.011	1
Psmb10	0.0278647	0.214964	0.501	0.383	1
Tmem59	0.0279493	0.253	0.341	0.24	1
Arglu1	0.0280231	0.147164	0.177	0.103	1
Fundc1	0.0282107	0.283409	0.106	0.051	1
Golgb1	0.0282638	0.246518	0.175	0.103	1
Nfx1	0.0283865	0.318197	0.076	0.029	1
Rab24	0.0283891	0.218107	0.147	0.08	1
Zmynd8	0.0284488	0.310624	0.233	0.154	1
Nelfcd	0.0284647	0.117811	0.039	0.006	1
Plekhm3	0.028581	0.275009	0.097	0.046	1
Ltn1	0.0286174	0.205756	0.067	0.023	1
Id3	0.0286608	0.0476299	0.069	0.023	1
Tfam	0.0287445	-0.305365	0.019	0.051	1
S100a4	0.0289102	-0.204939	0.03	0.069	1
Gfpt1	0.0289718	0.288923	0.164	0.097	1
Cant1	0.0289766	0.310269	0.151	0.086	1
5031425E22Rik	0.0289905	-0.177302	0.019	0.051	1
Trim5	0.0290619	0.0800377	0.039	0.006	1
Zfp26	0.0290619	0.122852	0.039	0.006	1
Hadhb	0.029073	0.236799	0.181	0.109	1
Clk3	0.029081	-0.39711	0.065	0.114	1
Ogdh	0.0291371	0.285578	0.248	0.166	1
Tgfbr2	0.02916	0.148602	0.192	0.114	1
Kbtbd4	0.0291826	0.104746	0.039	0.006	1
Adipor1	0.0292429	0.135438	0.359	0.246	1
Ganab	0.0293266	0.0538952	0.104	0.046	1
Ranbp2	0.0293778	-0.271427	0.151	0.223	1
Mcoln1	0.02948	0.216913	0.076	0.029	1
Ebpl	0.0295116	0.228007	0.099	0.046	1
Cox10	0.0295419	0.154412	0.058	0.017	1
Fam120a	0.0295973	0.144521	0.205	0.126	1
Fam104a	0.0296486	-0.313506	0.251	0.331	1
Csde1	0.029718	0.161123	0.438	0.326	1
Ice1	0.0297374	0.209103	0.076	0.029	1
Pim3	0.0297622	0.357228	0.19	0.12	1
B3gnt7	0.0297994	-0.118661	0.004	0.023	1
Trim29	0.0297994	-0.115149	0.004	0.023	1
9330020H09Rik	0.0297994	-0.0713128	0.004	0.023	1
2510002D24Rik	0.0300206	-0.191158	0.013	0.04	1
Rab1a	0.0300661	0.273432	0.408	0.309	1
Pgap1	0.0301065	0.216348	0.147	0.08	1
Gipc2	0.0302359	-0.192951	0.004	0.023	1
Tmem69	0.0302359	-0.0654786	0.004	0.023	1
Lysmd4	0.0302359	-0.0520319	0.004	0.023	1
Taco1	0.0302359	-0.122835	0.004	0.023	1
Pxdc1	0.0302359	-0.207996	0.004	0.023	1
Nudcd1	0.0302359	-0.130505	0.004	0.023	1
Prrc2b	0.0303164	0.230841	0.108	0.051	1
Tesk1	0.0303853	0.239475	0.13	0.069	1
Ddx60	0.0304363	0.156911	0.058	0.017	1
Gm9733	0.0304561	-0.181533	0.004	0.023	1
Bpgm	0.0304561	-0.107066	0.004	0.023	1
P4ha2	0.0304561	-0.106871	0.004	0.023	1
Prss30	0.0304561	-0.0891247	0.004	0.023	1
Eif4e3	0.0305996	0.181187	0.093	0.04	1
Eya3	0.0306381	0.00234283	0.058	0.017	1
Cnppd1	0.0306488	0.0682702	0.207	0.126	1
Klf13	0.0306538	0.27802	0.305	0.217	1
Ddx59	0.0306778	-0.11297	0.004	0.023	1
Cdca5	0.0306778	-0.11833	0.004	0.023	1
Osbpl9	0.0307295	0.29163	0.149	0.086	1
Lman2	0.0307369	0.162875	0.279	0.189	1
Eif1	0.0308742	0.197284	0.873	0.863	1
Rhov	0.0309008	-0.103692	0.004	0.023	1
Gm42670	0.0309008	-0.0511983	0.004	0.023	1
Ankrd52	0.0309008	-0.231034	0.004	0.023	1
Cfap36	0.0309148	-0.370831	0.039	0.08	1
Arhgef5	0.0311252	-0.0856019	0.004	0.023	1
Eif4a2	0.0311579	0.229787	0.302	0.206	1
Iffo2	0.0312817	0.197987	0.048	0.011	1
E430024P14Rik	0.0313511	-0.0369335	0.004	0.023	1
Hps1	0.0313881	0.0961547	0.067	0.023	1
Zfp81	0.0315783	-0.0571724	0.004	0.023	1
Adap1	0.0316744	0.356735	0.171	0.103	1
Klf7	0.0317115	-0.140866	0.063	0.114	1
Icam1	0.031764	0.357131	0.214	0.137	1
Noc2l	0.0317698	-0.648549	0.125	0.183	1
Bivm	0.0317788	0.0947445	0.026	0	1
Dnajb5	0.0317788	0.118532	0.026	0	1
Cpt2	0.0317788	0.145658	0.026	0	1
Prkag2	0.0317788	0.129411	0.026	0	1
Dennd2a	0.0317788	0.0914904	0.026	0	1
Mex3d	0.0317788	0.115391	0.026	0	1
Vwa8	0.0317788	0.11002	0.026	0	1
Cryab	0.0317788	0.153234	0.026	0	1
Abcc10	0.0317788	0.157908	0.026	0	1
Grpel2	0.0317788	0.123829	0.026	0	1
Cd302	0.0319518	0.209211	0.33	0.24	1
Clasp1	0.0320347	0.207751	0.048	0.011	1
Igf1	0.0320757	0.480398	0.283	0.206	1
Wasf2	0.0320969	-0.362712	0.246	0.32	1
Ptbp3	0.0321383	-0.404226	0.309	0.377	1
Otud7b	0.0322741	-0.0478446	0.002	0.017	1
Cdca3	0.0322741	-0.179316	0.002	0.017	1
Tacc2	0.0322741	-0.0701653	0.002	0.017	1
Ulbp1	0.0322741	-0.0587013	0.002	0.017	1
Timp3	0.0322741	-0.146239	0.002	0.017	1
2500002B13Rik	0.0322741	-0.124273	0.002	0.017	1
Cgnl1	0.0322741	-0.155084	0.002	0.017	1
Camkk1	0.0322741	-0.151133	0.002	0.017	1
Zfp438	0.0322741	-0.0765535	0.002	0.017	1
Elp5	0.0325197	-0.37565	0.065	0.114	1
Itih5	0.0325592	-0.0739324	0.002	0.017	1
Cdkn2a	0.0325592	-0.106369	0.002	0.017	1
S100b	0.0325592	-0.214006	0.002	0.017	1
Swsap1	0.0325592	-0.0541113	0.002	0.017	1
Zfp809	0.0325592	-0.109619	0.002	0.017	1
Rpp40	0.0325592	-0.11815	0.002	0.017	1
Gm21188	0.0325592	-0.128888	0.002	0.017	1
Ppp3ca	0.0326732	0.293156	0.257	0.177	1
Atxn7l1	0.0327094	0.175865	0.123	0.063	1
Nr4a3	0.032822	0.398041	0.056	0.017	1
Oas1g	0.0328283	0.291632	0.119	0.063	1
Gm31728	0.0328464	-0.0907396	0.002	0.017	1
Ddb2	0.0328464	-0.0738151	0.002	0.017	1
Palmd	0.0328464	-0.099007	0.002	0.017	1
St5	0.0328464	-0.0492493	0.002	0.017	1
Lyrm7	0.0328464	-0.0883846	0.002	0.017	1
Cct6b	0.0328464	-0.0679969	0.002	0.017	1
Sox9	0.0328464	-0.0819418	0.002	0.017	1
Ccdc134	0.0328464	-0.0590073	0.002	0.017	1
Gpr84	0.0328464	-0.0603256	0.002	0.017	1
3110001I22Rik	0.0328464	-0.0845542	0.002	0.017	1
Cd84	0.0328716	0.381101	0.464	0.377	1
Phxr4	0.0330409	0.199973	0.056	0.017	1
Galm	0.0330409	0.216004	0.056	0.017	1
Ppp2r5c	0.0330874	0.199603	0.242	0.16	1
Szrd1	0.0331174	0.351546	0.19	0.12	1
Tap2	0.0331285	0.0963458	0.32	0.223	1
Asf1b	0.0331357	-0.0498599	0.002	0.017	1
Fam89a	0.0331357	-0.0481238	0.002	0.017	1
Mpzl2	0.0331357	-0.157722	0.002	0.017	1
Zfp169	0.0331357	-0.0431756	0.002	0.017	1
Irgm1	0.0332142	0.198386	0.348	0.246	1
Zfp358	0.0332838	0.22327	0.048	0.011	1
Mak16	0.0333304	-0.307174	0.06	0.109	1
Pea15a	0.0333623	0.20808	0.242	0.16	1
Mt2	0.0334534	-0.579169	0.065	0.114	1
Pih1d1	0.0335044	0.228891	0.127	0.069	1
Marcks	0.0335838	0.184761	0.797	0.703	1
Gm21975	0.0337706	0.17092	0.048	0.011	1
Pak2	0.0339803	-0.40476	0.287	0.349	1
Luc7l2	0.0340704	-0.0308087	0.3	0.206	1
Rnf146	0.0342343	0.232455	0.097	0.046	1
Rtn4	0.0342624	0.191365	0.395	0.297	1
B230118H07Rik	0.0344469	0.185932	0.037	0.006	1
Exoc6b	0.0344469	0.152827	0.037	0.006	1
Card11	0.0346083	0.234718	0.056	0.017	1
Snrnp40	0.0346988	-0.210866	0.043	0.086	1
Arhgef10l	0.0348341	0.427217	0.08	0.034	1
Atf2	0.034849	-0.237881	0.052	0.097	1
Atp2a2	0.0348779	0.164439	0.194	0.12	1
Dnajc7	0.0349353	0.235328	0.179	0.109	1
Uba6	0.0349524	0.235657	0.056	0.017	1
Trappc11	0.0350752	-0.447422	0.063	0.109	1
Magohb	0.0350877	-0.262373	0.048	0.091	1
Ppm1h	0.0352537	0.219584	0.121	0.063	1
Pfdn1	0.035291	0.145504	0.248	0.166	1
Gmnn	0.0354022	0.177903	0.082	0.034	1
Zc3h7b	0.0354612	0.155376	0.037	0.006	1
Tnip2	0.0354799	-0.253856	0.065	0.114	1
Mbnl2	0.0355507	0.255272	0.238	0.16	1
Fcgrt	0.0356217	0.339092	0.32	0.24	1
C3ar1	0.0357179	0.237161	0.428	0.337	1
Ndufb8	0.035788	0.197033	0.59	0.469	1
Snx24	0.0358572	0.331304	0.181	0.114	1
Stk24	0.0359001	-0.356167	0.108	0.166	1
Fam114a1	0.0359036	0.129704	0.037	0.006	1
Arsk	0.0359036	0.115627	0.037	0.006	1
Ell2	0.0359773	0.270713	0.097	0.046	1
Psmd9	0.0360363	-0.230123	0.052	0.097	1
Nup188	0.0360522	0.133471	0.037	0.006	1
Clec4e	0.0360664	-0.377305	0.069	0.12	1
1110004F10Rik	0.03612	-0.427967	0.134	0.194	1
Acsf2	0.0363508	0.0943607	0.037	0.006	1
Inf2	0.0363508	0.103228	0.037	0.006	1
Nfxl1	0.0363714	0.260099	0.089	0.04	1
Mdm2	0.036389	0.241771	0.181	0.114	1
Idh3g	0.0364176	0.0712142	0.132	0.069	1
C1qc	0.036575	0.191719	0.903	0.863	1
Plekhg3	0.0366428	-0.266434	0.052	0.097	1
Dnajb11	0.0367389	0.316499	0.153	0.091	1
Cabin1	0.0367444	0.107302	0.091	0.04	1
Zfp143	0.037012	-0.137259	0.024	0.057	1
Nupr1	0.0370517	-0.461659	0.14	0.206	1
Sar1a	0.0371163	0.303596	0.203	0.131	1
Tpst1	0.0371719	-0.16318	0.048	0.091	1
Sh3kbp1	0.0372762	0.144783	0.151	0.086	1
Psmb2	0.0373411	-0.472906	0.346	0.411	1
Gbp7	0.0374139	0.293364	0.337	0.251	1
Ncbp2	0.0377781	-0.217087	0.086	0.143	1
Bcl10	0.037849	0.273745	0.162	0.097	1
Scly	0.0378883	0.205439	0.097	0.046	1
Psmd8	0.0383713	-0.375003	0.294	0.36	1
Usp8	0.038531	0.26473	0.201	0.131	1
Hk2	0.0385521	0.349129	0.244	0.166	1
Zfp87	0.0385683	-0.175069	0.028	0.063	1
1810032O08Rik	0.0386381	-0.29493	0.017	0.046	1
Vopp1	0.0387267	0.257743	0.08	0.034	1
Bloc1s6	0.0387875	0.242762	0.089	0.04	1
Mrps9	0.0388335	0.180832	0.106	0.051	1
Drg1	0.0388864	-0.340074	0.071	0.12	1
Isg20l2	0.0390508	-0.257558	0.028	0.063	1
Setd2	0.0391214	0.159104	0.121	0.063	1
Rnf13	0.0391358	0.234169	0.222	0.149	1
Ccdc28b	0.0391422	-0.18885	0.017	0.046	1
Sepn1	0.0391426	0.0787561	0.073	0.029	1
Hebp1	0.039219	0.140213	0.24	0.16	1
Tppp3	0.0393115	-0.278466	0.017	0.046	1
Clcn4	0.0393155	0.262905	0.102	0.051	1
D10Wsu102e	0.0393328	-0.302251	0.032	0.069	1
Hsph1	0.0394979	0.192165	0.097	0.046	1
Parp14	0.0395453	0.187559	0.276	0.194	1
Sesn1	0.039589	0.17867	0.089	0.04	1
Itm2c	0.0396376	0.0746013	0.555	0.463	1
Thyn1	0.0396389	0.164607	0.065	0.023	1
Mark4	0.0396698	0.215437	0.045	0.011	1
Gm8797	0.0397184	-0.24802	0.149	0.217	1
Hdhd2	0.0397791	-0.377707	0.041	0.08	1
Vegfa	0.0397897	0.370259	0.186	0.12	1
Acot13	0.03993	-0.212723	0.084	0.137	1
Cep164	0.0399362	0.0244846	0.082	0.034	1
Ttll3	0.0399697	0.13172	0.024	0	1
Arsb	0.0399697	0.109408	0.024	0	1
Gm26520	0.0399697	0.0811062	0.024	0	1
Gm6768	0.0399697	0.0951325	0.024	0	1
Ch25h	0.0399697	-0.235311	0.011	0.034	1
Mast3	0.0400091	0.267633	0.095	0.046	1
