# Supplementary material for: ScRNA-seq unveils the functional characteristics of glioma-associated macrophages and the regulatory effects of chlorogenic acid on the immune microenvironment—a study based on mouse models and clinical practice
Source: Front Immunol. 2025 Jan 10;15:1494806. doi: 10.3389/fimmu.2024.1494806 (PMC11757274; doi:10.3389/fimmu.2024.1494806)
Supplement: Supplementary file 1 [file DataSheet1.zip › Supplementary Material /Table S2.xlsx]

## Sheet: Sheet1
MCC
SRC PRKCD PIK3R1 MAPK1 CASP3 ITGB2 STAT1 PRKCA PDGFRA NFKB1 MAPK8 PDGFRB TLR4 MMP9 MMP2 IGF1R ICAM1 IKBKB MAP2K2 PTK2B
DMNC
PDGFRB CASP3 STAT1 PRKCA PDGFRA PRKCD NFKB1 MMP9 MMP2 IGF1R ICAM1 IKBKB MAP2K2 PTK2B ITGAL TLR4 CASP8 CHUK PIK3CG MMP1
MNC
SRC PRKCD PIK3R1 MAPK1 ITGB2 CASP3 STAT1 PRKCA PDGFRA MAPK8 NFKB1 PDGFRB MMP9 MMP2 IGF1R ICAM1 IKBKB MAP2K2 PTK2B ITGAL
Degree
SRC PIK3R1 PRKCD MAPK1 CASP3 ITGB2 NFKB1 TLR4 STAT1 PRKCA MAPK8 PDGFRA MMP9 MMP2 IGF1R ICAM1 IKBKB CASP8 PDGFRB MAP2K2
EPC
SRC PIK3R1 PRKCD STAT1 MAPK1 MAPK8 CASP3 PDGFRA NFKB1 ITGB2 TLR4 PDGFRB PRKCA IKBKB MMP9 IGF1R MAP2K2 ICAM1 PTK2B MMP2
BottleNeck
SRC PIK3R1 PRKCD MAPK8 ITGB2 CASP3 TLR4 PRKCA IKBKB MAPK1 NFKB1 MMP9 IGF1R MMP2 CASP8 CHUK STAT1 PDGFRA PDGFRB MAP2K2
EcCentricity
SRC PIK3R1 PRKCD MAPK8 STAT1 ITGB2 CASP3 TLR4 PRKCA IKBKB MAPK1 NFKB1 MMP9 IGF1R MMP2 CHUK PDGFRA PDGFRB MAP2K2 PTK2B
Closeness
SRC PIK3R1 PRKCD MAPK1 MAPK8 TLR4 STAT1 ITGB2 NFKB1 CASP3 IKBKB MMP9 IGF1R PDGFRA MMP2 PRKCA PDGFRB PTK2B PIK3CG ICAM1
Radiality
SRC PIK3R1 PRKCD MAPK1 MAPK8 STAT1 TLR4 ITGB2 NFKB1 IKBKB MMP9 IGF1R PDGFRA CASP3 MMP2 PDGFRB PIK3CG PTK2B PRKCA ICAM1
Betweenness
SRC PIK3R1 PRKCD CASP3 TLR4 MAPK1 ITGB2 MMP2 NFKB1 PRKCA IGF1R MAPK8 MMP9 CASP8 IKBKB ICAM1 STAT1 CASP1 CHUK PTK2B
Stress
SRC PRKCD PIK3R1 CASP3 MAPK1 ITGB2 TLR4 MAPK8 NFKB1 MMP2 PRKCA IGF1R MMP9 IKBKB STAT1 CASP8 ICAM1 PTK2B CHUK CASP1
